# Supplementary material for: Integrative multi-omics dissection identifies ACO2, KLF5, and IMP4 as central regulators of the mitochondrial–immune axis in ulcerative colitis
Source: Front Immunol. 2026 Mar 27;17:1746810. doi: 10.3389/fimmu.2026.1746810 (PMC13066277; doi:10.3389/fimmu.2026.1746810)
Supplement: Supplementary file 1 [file Table1.xls]

## Sheet: Supplementary Table S1
Supplementary Table S1: 101,427 SNPs were included as instrumental variables
exposure	outcome	nsnp	ivw_b	ivw_se	ivw_p	heterogeneity_p	egger_intercept_p	steiger_dir_flag
ENSG00000001460.18	UC	25	0.13318	0.0212801	3.88825e-10	0.999072	0.390129	TRUE
ENSG00000002016.18	UC	33	-0.0778839	0.0293599	0.00798444	1	0.886714	TRUE
ENSG00000003249.15	UC	23	-0.0705318	0.0197489	0.000355027	0.991925	0.0699254	TRUE
ENSG00000003393.16	UC	43	0.134229	0.0193903	4.43753e-12	1	0.712926	TRUE
ENSG00000004468.13	UC	7	0.104846	0.0457683	0.021975	0.999992	0.82584	TRUE
ENSG00000004766.17	UC	12	0.141633	0.0653137	0.0301206	0.999999	0.718586	TRUE
ENSG00000005020.13	UC	5	0.395768	0.0965915	4.17937e-05	0.999611	0.928416	TRUE
ENSG00000005156.12	UC	49	-0.108353	0.0261398	3.39614e-05	0.999428	0.682763	TRUE
ENSG00000005187.12	UC	22	0.0702319	0.0317365	0.0268998	0.999615	0.632416	TRUE
ENSG00000005189.20	UC	38	0.0600525	0.0273004	0.0278286	1	0.971975	TRUE
ENSG00000005379.17	UC	2	-0.403156	0.183606	0.0281089	0.866011		TRUE
ENSG00000005801.18	UC	35	-0.0884992	0.0245969	0.000320694	0.897708	0.084463	TRUE
ENSG00000006007.12	UC	47	0.169151	0.037726	7.33744e-06	1	0.956696	TRUE
ENSG00000006071.16	UC	19	0.0813758	0.0319669	0.0109083	0.75263	0.186473	TRUE
ENSG00000006194.10	UC	21	0.139528	0.0312969	8.2652e-06	0.993679	0.0554989	TRUE
ENSG00000006555.11	UC	8	0.109006	0.0547333	0.0464176	0.997005	0.579096	TRUE
ENSG00000006652.15	UC	26	0.158893	0.0270832	4.44218e-09	0.987774	0.120962	TRUE
ENSG00000006695.12	UC	9	0.151849	0.0714498	0.033565	0.997572	0.385996	TRUE
ENSG00000006744.19	UC	30	-0.0528275	0.0180111	0.00335648	0.89592	0.180692	TRUE
ENSG00000006747.15	UC	29	-0.0904386	0.0184252	9.18171e-07	0.999999	0.160278	TRUE
ENSG00000007171.18	UC	33	0.0988542	0.0135534	3.01598e-13	0.999968	0.474423	TRUE
ENSG00000007341.19	UC	58	0.0691956	0.0123141	1.91807e-08	1	0.939699	TRUE
ENSG00000007384.15	UC	6	0.338407	0.12899	0.00870255	0.998121	0.804145	TRUE
ENSG00000007520.4	UC	4	-0.439263	0.160686	0.00626306	0.799837	0.578773	TRUE
ENSG00000007541.17	UC	22	0.443758	0.0421544	6.48885e-26	1	0.717502	TRUE
ENSG00000007866.22	UC	8	0.446426	0.108897	4.13992e-05	0.999141	0.750252	TRUE
ENSG00000008018.9	UC	7	0.448113	0.127739	0.000451443	0.999812	0.993118	TRUE
ENSG00000008196.13	UC	26	-0.0973948	0.0229397	2.17929e-05	0.99989	0.284794	TRUE
ENSG00000008517.19	UC	3	0.295273	0.119037	0.0131189	0.913956		TRUE
ENSG00000008988.11	UC	19	-0.193839	0.0590781	0.00103415	0.986501	0.197842	TRUE
ENSG00000010030.14	UC	3	0.261367	0.0931028	0.00499588	0.994714	0.939902	TRUE
ENSG00000010072.16	UC	39	0.162661	0.0318949	3.39833e-07	1	0.116814	TRUE
ENSG00000010219.14	UC	19	-0.1883	0.0471501	6.50682e-05	1	0.886256	TRUE
ENSG00000010282.15	UC	13	0.197854	0.0303051	6.6327e-11	0.945793	0.0909603	TRUE
ENSG00000010292.13	UC	20	0.158615	0.0620598	0.0105933	1	0.650346	TRUE
ENSG00000010539.12	UC	15	0.161797	0.0507372	0.00142806	0.999918	0.65709	TRUE
ENSG00000011021.23	UC	22	-0.370033	0.0420659	1.41132e-18	0.999877	0.0921267	TRUE
ENSG00000011143.19	UC	10	0.471188	0.0623323	4.05259e-14	0.99433	0.576414	TRUE
ENSG00000011590.14	UC	20	-0.0745933	0.0195111	0.000131775	0.999996	0.285591	TRUE
ENSG00000011638.11	UC	17	-0.177315	0.0520076	0.000651047	0.875311	0.319466	TRUE
ENSG00000012124.17	UC	29	0.104297	0.014779	1.69976e-12	0.940791	0.305455	TRUE
ENSG00000013288.9	UC	6	0.135312	0.0325156	3.16246e-05	0.992242	0.777367	TRUE
ENSG00000013392.8	UC	13	-0.389096	0.0436408	4.8398e-19	0.999994	0.594827	TRUE
ENSG00000013523.11	UC	8	0.145617	0.0485596	0.00271106	0.997589	0.805308	TRUE
ENSG00000013561.18	UC	33	0.0644298	0.0195113	0.000959389	1	0.966506	TRUE
ENSG00000013573.17	UC	59	-0.0292532	0.00604867	1.32272e-06	0.999749	0.996562	TRUE
ENSG00000013583.10	UC	34	-0.0637182	0.0237634	0.00733237	1	0.806553	TRUE
ENSG00000013810.21	UC	27	0.0766224	0.0246009	0.00184182	0.999934	0.476388	TRUE
ENSG00000015133.20	UC	17	-0.116044	0.0442538	0.00873563	1	0.854269	TRUE
ENSG00000015153.15	UC	6	0.190063	0.0965042	0.0488983	0.881571	0.363201	TRUE
ENSG00000015475.19	UC	11	0.552247	0.0641552	7.43529e-18	0.999747	0.797278	TRUE
ENSG00000015532.10	UC	22	-0.0801856	0.0282146	0.00448324	0.975601	0.116245	TRUE
ENSG00000018510.18	UC	9	0.677141	0.0930468	3.40261e-13	0.997419	0.695074	TRUE
ENSG00000018699.13	UC	16	0.0959392	0.0396031	0.0154133	0.998808	0.978484	TRUE
ENSG00000021300.14	UC	20	0.327354	0.0670378	1.04416e-06	1	0.887879	TRUE
ENSG00000021762.20	UC	13	0.0701292	0.0343174	0.0409983	0.993948	0.997009	TRUE
ENSG00000021826.18	UC	31	0.123247	0.0208463	3.3761e-09	0.999693	0.0939271	TRUE
ENSG00000023041.12	UC	16	0.123828	0.0626306	0.0480281	0.999999	0.968833	TRUE
ENSG00000023228.14	UC	48	0.153347	0.0325965	2.54626e-06	1	0.762165	TRUE
ENSG00000025423.11	UC	16	-0.25043	0.0547976	4.87522e-06	0.999999	0.877036	TRUE
ENSG00000026103.23	UC	20	0.068856	0.0291386	0.0181253	0.93929	0.457259	TRUE
ENSG00000028116.18	UC	8	-0.194531	0.0574155	0.000703729	0.999817	0.98894	TRUE
ENSG00000028310.18	UC	5	-0.267513	0.103838	0.00998784	0.999827	0.97484	TRUE
ENSG00000029534.21	UC	31	-0.0392592	0.0183652	0.0325414	0.980596	0.78001	TRUE
ENSG00000030110.14	UC	57	0.0573387	0.0249784	0.0217026	0.996096	0.936751	TRUE
ENSG00000031691.7	UC	106	-0.022303	0.00726855	0.00215185	0.989241	0.749386	TRUE
ENSG00000033122.21	UC	33	0.130216	0.0200474	8.28058e-11	0.999999	0.368875	TRUE
ENSG00000033178.13	UC	20	0.485498	0.0541018	2.86506e-19	0.999993	0.152194	TRUE
ENSG00000033327.13	UC	2	-0.492226	0.153343	0.00132753	0.996109		TRUE
ENSG00000034533.12	UC	48	-0.0880993	0.0279292	0.00160842	1	0.944046	TRUE
ENSG00000037474.15	UC	50	0.0642423	0.015708	4.31777e-05	1	0.867261	TRUE
ENSG00000037637.11	UC	36	-0.277443	0.0235902	6.20259e-32	0.896168	0.747798	TRUE
ENSG00000038002.9	UC	16	-0.0521343	0.0165454	0.00162723	0.89424	0.663269	TRUE
ENSG00000038210.14	UC	21	0.383647	0.0403167	1.80262e-21	0.99983	0.430457	TRUE
ENSG00000039139.11	UC	41	-0.0432073	0.0220129	0.0496674	0.99999	0.844303	TRUE
ENSG00000039537.14	UC	17	0.181944	0.0301819	1.65731e-09	0.990575	0.465857	TRUE
ENSG00000040199.18	UC	57	-0.0368043	0.0184364	0.0459028	1	0.617548	TRUE
ENSG00000041357.16	UC	14	0.305103	0.0662882	4.17083e-06	0.999983	0.479353	TRUE
ENSG00000042429.12	UC	21	-0.0700586	0.028688	0.0146028	1	0.289418	TRUE
ENSG00000042493.16	UC	26	0.0876318	0.0218832	6.2143e-05	0.997992	0.440987	TRUE
ENSG00000044459.15	UC	51	-0.123858	0.0165236	6.5899e-14	1	0.336429	TRUE
ENSG00000047188.16	UC	73	0.106233	0.0221391	1.59926e-06	1	0.146267	TRUE
ENSG00000047617.17	UC	16	0.291902	0.0382264	2.23864e-14	0.832202	0.119833	TRUE
ENSG00000047932.14	UC	20	-0.244002	0.046025	1.14855e-07	0.999811	0.14011	TRUE
ENSG00000048140.18	UC	18	0.161847	0.0463837	0.000484291	0.99841	0.176319	TRUE
ENSG00000048471.14	UC	23	-0.254521	0.0535735	2.02541e-06	0.999998	0.295349	TRUE
ENSG00000049089.15	UC	4	0.391594	0.09896	7.58663e-05	0.999762	0.93313	TRUE
ENSG00000049239.13	UC	6	0.147867	0.0497765	0.00297199	0.999694	0.814359	TRUE
ENSG00000049449.10	UC	56	-0.0449478	0.019212	0.0193059	0.999954	0.144602	TRUE
ENSG00000049759.20	UC	18	0.203097	0.0450411	6.50889e-06	0.998904	0.473768	TRUE
ENSG00000050327.15	UC	19	0.114259	0.0282026	5.09165e-05	0.999974	0.25528	TRUE
ENSG00000050405.14	UC	47	-0.270821	0.0340822	1.92438e-15	1	0.202899	TRUE
ENSG00000050426.16	UC	18	-0.236296	0.0665841	0.000386939	0.999442	0.30478	TRUE
ENSG00000050438.17	UC	17	0.236098	0.0363442	8.23939e-11	0.999979	0.238006	TRUE
ENSG00000054277.14	UC	7	0.0940957	0.0467383	0.0440889	0.999368	0.74113	TRUE
ENSG00000054654.20	UC	45	0.0737954	0.0248885	0.00302643	1	0.378441	TRUE
ENSG00000055163.20	UC	36	-0.0557368	0.0115699	1.45437e-06	1	0.130439	TRUE
ENSG00000055211.14	UC	86	0.440533	0.0226534	3.10981e-84	1	0.443974	TRUE
ENSG00000055483.20	UC	53	0.222727	0.0171017	8.97707e-39	1	0.59372	TRUE
ENSG00000057608.17	UC	32	0.195638	0.0342313	1.09577e-08	1	0.930008	TRUE
ENSG00000057704.13	UC	6	0.218628	0.0537629	4.77188e-05	0.655268	0.222532	TRUE
ENSG00000057757.10	UC	41	-0.0826787	0.0309854	0.00762337	1	0.14758	TRUE
ENSG00000058453.17	UC	33	-0.0780714	0.0249929	0.00178569	0.99293	0.157562	TRUE
ENSG00000059122.17	UC	38	0.0302181	0.0108873	0.00551098	0.996835	0.455125	TRUE
ENSG00000060491.17	UC	21	0.115231	0.0464121	0.0130361	0.999986	0.693625	TRUE
ENSG00000060762.19	UC	3	0.349012	0.140805	0.0131863	0.99945		TRUE
ENSG00000062370.17	UC	41	0.100485	0.0147978	1.11725e-11	1	0.295867	TRUE
ENSG00000063127.16	UC	13	0.107427	0.0493026	0.0293372	0.999998	0.659515	TRUE
ENSG00000064199.7	UC	4	0.366288	0.0936647	9.20545e-05	0.984418	0.885859	TRUE
ENSG00000064687.13	UC	5	0.204047	0.0737804	0.00568176	0.996445	0.892821	TRUE
ENSG00000064703.13	UC	12	-0.109562	0.0488264	0.0248386	0.999998	0.638937	TRUE
ENSG00000065268.11	UC	39	0.0320735	0.00942545	0.000666848	0.997021	0.45667	TRUE
ENSG00000065559.15	UC	12	-0.272791	0.0558156	1.02197e-06	1	0.933355	TRUE
ENSG00000065665.21	UC	22	0.102335	0.0254836	5.92616e-05	1	0.976126	TRUE
ENSG00000065675.16	UC	4	0.318275	0.0700708	5.56733e-06	0.971164	0.720525	TRUE
ENSG00000065802.12	UC	17	0.11425	0.0407162	0.00501595	0.959294	0.363231	TRUE
ENSG00000066056.14	UC	46	-0.0654748	0.0269019	0.01494	1	0.70311	TRUE
ENSG00000066185.13	UC	57	-0.0540162	0.0152609	0.000400841	0.990932	0.3263	TRUE
ENSG00000066405.13	UC	6	-0.120311	0.0438953	0.00612797	1	0.980623	TRUE
ENSG00000066427.25	UC	63	0.066363	0.00890929	9.42376e-14	1	0.0995093	TRUE
ENSG00000066923.18	UC	28	0.427498	0.0353307	1.05703e-33	0.999986	0.486911	TRUE
ENSG00000067141.17	UC	16	0.172079	0.0853405	0.0437595	1	0.463341	TRUE
ENSG00000067221.14	UC	23	-0.134443	0.0252174	9.74866e-08	0.889217	0.436963	TRUE
ENSG00000067601.9	UC	8	0.208632	0.0775305	0.00712448	0.769909	0.3495	TRUE
ENSG00000067704.10	UC	8	-1.03171	0.14647	1.87011e-12	0.999996	0.787684	TRUE
ENSG00000068024.18	UC	11	-0.118819	0.0337113	0.000424114	0.988386	0.497682	TRUE
ENSG00000068079.8	UC	5	0.205756	0.0944573	0.0293841	0.999896	0.989705	TRUE
ENSG00000068796.19	UC	15	0.123932	0.0440562	0.00490732	0.910118	0.081886	TRUE
ENSG00000069248.12	UC	19	0.171549	0.075875	0.0237628	1	0.995036	TRUE
ENSG00000069275.13	UC	26	-0.274064	0.0416062	4.4852e-11	0.999961	0.66192	TRUE
ENSG00000069943.10	UC	50	-0.0709354	0.0129813	4.64427e-08	0.368449	0.463077	TRUE
ENSG00000069966.19	UC	40	0.0520138	0.0204601	0.0110155	0.999915	0.60189	TRUE
ENSG00000070047.13	UC	7	-0.241124	0.0733607	0.00101325	0.99999	0.816837	TRUE
ENSG00000070061.16	UC	21	0.1095	0.0361103	0.00242625	0.999998	0.256113	TRUE
ENSG00000070371.16	UC	36	-0.0362045	0.0159684	0.0233742	1	0.0935007	TRUE
ENSG00000070614.15	UC	20	-0.0828055	0.0371491	0.0258134	1	0.634792	TRUE
ENSG00000070718.12	UC	35	-0.0688673	0.0187016	0.000231029	0.881475	0.234087	TRUE
ENSG00000070785.17	UC	5	0.386162	0.118004	0.00106621	0.897643	0.754398	TRUE
ENSG00000070950.10	UC	19	0.0785327	0.0355917	0.0273499	1	0.963477	TRUE
ENSG00000071894.17	UC	37	-0.0371599	0.0071146	1.75997e-07	0.999698	0.103796	TRUE
ENSG00000071991.9	UC	17	0.32874	0.0593393	3.02455e-08	0.999659	0.374588	TRUE
ENSG00000072163.20	UC	15	0.133848	0.0550352	0.0150139	0.931874	0.0637581	TRUE
ENSG00000072364.13	UC	8	-0.257721	0.130464	0.0482201	0.999999	0.845955	TRUE
ENSG00000072415.10	UC	11	0.216609	0.0712056	0.00234994	1	0.931491	TRUE
ENSG00000072422.17	UC	3	0.260622	0.11566	0.0242372	0.299174	0.371149	TRUE
ENSG00000072682.20	UC	21	0.39216	0.0293715	1.15693e-40	0.999994	0.716169	TRUE
ENSG00000072736.19	UC	50	0.146808	0.0318867	4.14316e-06	1	0.777655	TRUE
ENSG00000072778.20	UC	4	-0.3129	0.0787044	7.01898e-05	0.947462	0.809712	TRUE
ENSG00000072832.15	UC	25	-0.159902	0.0341875	2.90825e-06	0.999971	0.820017	TRUE
ENSG00000072958.9	UC	8	0.197142	0.0985859	0.0455331	0.971482	0.405861	TRUE
ENSG00000073350.14	UC	20	-0.14648	0.0546829	0.00739058	0.808808	0.0951739	TRUE
ENSG00000073578.18	UC	8	-1.0269	0.50636	0.0425609	0.997557	0.903191	TRUE
ENSG00000073584.20	UC	40	-0.166181	0.023384	1.18924e-12	0.999942	0.993398	TRUE
ENSG00000073614.13	UC	6	-0.462684	0.129725	0.000361569	1	0.981767	TRUE
ENSG00000073670.14	UC	11	0.115513	0.0484194	0.0170472	0.999999	0.746028	TRUE
ENSG00000073712.15	UC	2	0.872595	0.268897	0.00117414	0.96988		TRUE
ENSG00000073969.18	UC	6	0.219691	0.0863586	0.0109609	0.999483	0.841906	TRUE
ENSG00000074201.9	UC	55	0.283569	0.024454	4.31751e-31	1	0.509394	TRUE
ENSG00000074319.13	UC	22	-0.157492	0.0390155	5.42206e-05	0.558392	0.391116	TRUE
ENSG00000074706.14	UC	14	0.12757	0.0306395	3.13298e-05	0.990508	0.896755	TRUE
ENSG00000075035.10	UC	17	-0.174658	0.0349137	5.65672e-07	0.989164	0.848886	TRUE
ENSG00000075131.10	UC	58	-0.0478726	0.00914334	1.64281e-07	0.99279	0.547719	TRUE
ENSG00000075151.24	UC	6	-0.304395	0.109776	0.0055564	0.999999	0.957223	TRUE
ENSG00000075213.11	UC	38	0.0768765	0.0260561	0.00317343	1	0.710137	TRUE
ENSG00000075234.17	UC	18	0.0926011	0.0244459	0.000151868	0.998896	0.443858	TRUE
ENSG00000075239.14	UC	23	0.170234	0.0615331	0.00566548	0.999339	0.934219	TRUE
ENSG00000075240.17	UC	3	-0.185028	0.0910914	0.0422307	0.628515	0.532834	TRUE
ENSG00000075399.14	UC	8	0.267208	0.0740785	0.000309657	0.987656	0.832525	TRUE
ENSG00000075826.17	UC	68	-0.0530626	0.0108424	9.88173e-07	1	0.346668	TRUE
ENSG00000075975.17	UC	19	0.119665	0.0565309	0.0342768	0.957064	0.0800044	TRUE
ENSG00000076003.5	UC	52	-0.209962	0.0220517	1.70922e-21	0.999996	0.215316	TRUE
ENSG00000076650.7	UC	20	0.106998	0.035078	0.00228625	0.998217	0.407801	TRUE
ENSG00000077348.10	UC	10	-0.137043	0.0578525	0.0178439	1	0.835577	TRUE
ENSG00000077380.16	UC	45	0.337489	0.0319201	3.97867e-26	1	0.149052	TRUE
ENSG00000077454.17	UC	10	0.082694	0.0389416	0.0337086	0.999721	0.673753	TRUE
ENSG00000077463.15	UC	9	0.191652	0.0540376	0.000390173	0.997831	0.588028	TRUE
ENSG00000077549.19	UC	11	0.123504	0.0607763	0.0421429	0.999661	0.865311	TRUE
ENSG00000077585.14	UC	3	0.226482	0.103475	0.0286138	0.95357	0.809959	TRUE
ENSG00000078043.16	UC	19	0.179658	0.0434041	3.48528e-05	1	0.807741	TRUE
ENSG00000078070.14	UC	17	0.311646	0.0654812	1.94252e-06	1	0.512512	TRUE
ENSG00000078140.14	UC	12	-0.362398	0.0709578	3.26911e-07	0.999548	0.268295	TRUE
ENSG00000078142.14	UC	12	-0.568261	0.0747679	2.95378e-14	0.999999	0.587322	TRUE
ENSG00000078487.18	UC	9	0.252762	0.0696972	0.000287209	0.853004	0.117321	TRUE
ENSG00000078804.13	UC	42	-0.189275	0.0170433	1.1788e-28	1	0.248058	TRUE
ENSG00000079156.17	UC	4	0.169238	0.0506483	0.000833451	0.962153	0.692318	TRUE
ENSG00000079257.8	UC	9	-0.140172	0.0606159	0.0207522	0.998844	0.488995	TRUE
ENSG00000079337.16	UC	28	-0.103225	0.0336917	0.00218542	0.999338	0.8491	TRUE
ENSG00000079841.19	UC	14	0.0777878	0.0340327	0.0222733	0.998982	0.89963	TRUE
ENSG00000079974.19	UC	4	0.17588	0.0713213	0.0136622	0.856634	0.822006	TRUE
ENSG00000080546.14	UC	28	-0.122523	0.0406137	0.00255466	1	0.26792	TRUE
ENSG00000081148.12	UC	41	0.0851771	0.0175905	1.28395e-06	1	0.701535	TRUE
ENSG00000081760.17	UC	7	-0.1664	0.0494525	0.000765892	0.97889	0.448133	TRUE
ENSG00000081985.13	UC	14	0.309295	0.0325419	2.00972e-21	0.988956	0.715608	TRUE
ENSG00000082212.13	UC	23	-0.257032	0.0475977	6.66074e-08	0.999949	0.232746	TRUE
ENSG00000082397.18	UC	24	-0.0284362	0.0117943	0.0159084	0.914703	0.108905	TRUE
ENSG00000082701.17	UC	29	0.139029	0.0391576	0.000384502	0.999955	0.261098	TRUE
ENSG00000083099.11	UC	11	0.175952	0.0667915	0.00842992	0.988118	0.210448	TRUE
ENSG00000083544.16	UC	17	-0.265271	0.0478822	3.02338e-08	0.992658	0.0759514	TRUE
ENSG00000083807.10	UC	19	-0.0984725	0.0365442	0.0070471	1	0.902687	TRUE
ENSG00000083828.16	UC	52	0.0941137	0.0215986	1.31618e-05	1	0.28157	TRUE
ENSG00000083845.9	UC	37	-0.14153	0.0350399	5.36565e-05	1	0.443247	TRUE
ENSG00000084073.10	UC	5	0.428218	0.10065	2.09485e-05	0.999977	0.958587	TRUE
ENSG00000084092.7	UC	38	0.127555	0.0441201	0.00383916	0.999416	0.289426	TRUE
ENSG00000084207.18	UC	47	-0.0827469	0.0179669	4.11412e-06	0.997272	0.108769	TRUE
ENSG00000084463.8	UC	32	-0.169822	0.0446846	0.000144432	0.980864	0.517704	TRUE
ENSG00000084674.15	UC	10	0.119669	0.0442757	0.00687544	0.964473	0.201964	TRUE
ENSG00000084710.14	UC	15	0.188135	0.0589835	0.00142457	0.999984	0.966682	TRUE
ENSG00000085382.12	UC	46	-0.209467	0.0240134	2.71184e-18	0.999994	0.386466	TRUE
ENSG00000085465.13	UC	42	-0.0726219	0.0185689	9.19393e-05	1	0.978651	TRUE
ENSG00000085514.16	UC	66	0.0437605	0.00489557	3.93415e-19	0.989116	0.294868	TRUE
ENSG00000085719.13	UC	18	0.191722	0.0677195	0.00463847	0.997925	0.565064	TRUE
ENSG00000086062.13	UC	6	-0.242635	0.0814178	0.00288133	0.978249	0.454725	TRUE
ENSG00000086544.3	UC	20	0.219508	0.046853	2.79898e-06	0.996369	0.158863	TRUE
ENSG00000086570.13	UC	53	0.0640233	0.0150231	2.02926e-05	1	0.74327	TRUE
ENSG00000086598.11	UC	3	-0.442929	0.184409	0.0163107	0.973916	0.858283	TRUE
ENSG00000087087.20	UC	8	-0.316502	0.0854499	0.000212271	0.916388	0.182	TRUE
ENSG00000087157.19	UC	19	0.168412	0.0265632	2.29684e-10	1	0.515319	TRUE
ENSG00000087191.13	UC	86	-0.0686053	0.0207957	0.000970257	1	0.438892	TRUE
ENSG00000087253.13	UC	24	0.218417	0.0359032	1.17601e-09	1	0.995668	TRUE
ENSG00000087301.9	UC	12	-0.128695	0.0458059	0.00496072	0.999998	0.585558	TRUE
ENSG00000088053.11	UC	13	-0.10062	0.0239189	2.59106e-05	0.970525	0.325154	TRUE
ENSG00000088305.18	UC	46	0.253874	0.0203353	9.08341e-36	0.999996	0.0986209	TRUE
ENSG00000088340.17	UC	47	-0.0476776	0.0205308	0.0202193	1	0.757682	TRUE
ENSG00000088538.13	UC	27	0.264423	0.042565	5.22395e-10	1	0.549142	TRUE
ENSG00000089022.14	UC	34	-0.340676	0.0274299	2.03842e-35	1	0.90372	TRUE
ENSG00000089041.17	UC	13	0.209074	0.0609003	0.000596814	0.95783	0.0709895	TRUE
ENSG00000089154.11	UC	44	-0.185227	0.0365487	4.02126e-07	0.922011	0.174696	TRUE
ENSG00000089351.15	UC	13	-0.487346	0.0718954	1.21396e-11	0.981047	0.279357	TRUE
ENSG00000089486.17	UC	66	-0.078888	0.0133721	3.64717e-09	1	0.979253	TRUE
ENSG00000089597.18	UC	2	-0.303453	0.127427	0.0172479	0.759026		TRUE
ENSG00000089847.13	UC	12	0.106797	0.0338088	0.00158383	0.958186	0.296998	TRUE
ENSG00000090382.7	UC	52	-0.0975615	0.0169483	8.59115e-09	0.991511	0.898895	TRUE
ENSG00000090612.22	UC	22	-0.114211	0.0379371	0.00260782	0.999987	0.702572	TRUE
ENSG00000090686.16	UC	23	-0.319883	0.0425358	5.4638e-14	0.999999	0.859924	TRUE
ENSG00000090863.12	UC	72	-0.0754604	0.0164863	4.71359e-06	1	0.72732	TRUE
ENSG00000091073.20	UC	9	0.226857	0.0631517	0.000327826	0.999982	0.781335	TRUE
ENSG00000091106.19	UC	11	0.217921	0.050001	1.31056e-05	0.999997	0.683039	TRUE
ENSG00000091136.15	UC	11	-0.156569	0.0413313	0.000151773	0.840743	0.828592	TRUE
ENSG00000091157.15	UC	48	0.0785792	0.0309797	0.0111975	0.999964	0.698266	TRUE
ENSG00000091428.18	UC	8	-0.24967	0.0739096	0.000730033	1	0.900692	TRUE
ENSG00000091490.11	UC	5	0.238534	0.091289	0.00897632	0.999886	0.908194	TRUE
ENSG00000091536.20	UC	15	-0.149479	0.0334848	8.04118e-06	1	0.917669	TRUE
ENSG00000091542.9	UC	39	0.0593738	0.0289408	0.0402122	0.983195	0.875015	TRUE
ENSG00000091592.16	UC	11	-0.376274	0.0586255	1.37848e-10	0.937451	0.360594	TRUE
ENSG00000092036.19	UC	36	0.19988	0.0141017	1.3244e-45	0.996933	0.184022	TRUE
ENSG00000092094.11	UC	28	0.0632932	0.021336	0.00301209	0.999999	0.244324	TRUE
ENSG00000092203.15	UC	25	0.178243	0.0556811	0.00136881	0.999999	0.241843	TRUE
ENSG00000092929.12	UC	6	0.262036	0.103112	0.011045	0.970907	0.609068	TRUE
ENSG00000093072.18	UC	6	-0.0633034	0.0215274	0.00327578	0.699528	0.999846	TRUE
ENSG00000093183.14	UC	19	0.119376	0.0415059	0.0040258	1	0.971136	TRUE
ENSG00000094975.14	UC	39	-0.0477673	0.022788	0.0360679	0.313904	0.134742	TRUE
ENSG00000095383.20	UC	24	-0.182556	0.0364887	5.64221e-07	1	0.533284	TRUE
ENSG00000095485.18	UC	121	0.0191863	0.00814571	0.0185032	1	0.949964	TRUE
ENSG00000095787.24	UC	20	-0.235154	0.089625	0.00869662	1	0.375248	TRUE
ENSG00000095917.14	UC	21	0.0392199	0.016653	0.0185162	0.95543	0.783091	TRUE
ENSG00000095970.17	UC	3	0.276921	0.087412	0.00153494	0.990828	0.917819	TRUE
ENSG00000096093.16	UC	9	-0.183938	0.074221	0.0132028	0.997703	0.743374	TRUE
ENSG00000096433.11	UC	58	0.150243	0.0426517	0.00042743	0.999999	0.947816	TRUE
ENSG00000096872.17	UC	18	-0.0703893	0.0237195	0.00300165	0.999488	0.508894	TRUE
ENSG00000096996.16	UC	9	0.11928	0.0527951	0.0238647	0.998039	0.565849	TRUE
ENSG00000097046.13	UC	27	0.0633154	0.0310197	0.0412372	0.999979	0.991323	TRUE
ENSG00000099326.9	UC	7	-0.195729	0.095117	0.0396125	0.999904	0.807993	TRUE
ENSG00000099330.9	UC	25	-0.0950243	0.0289113	0.00101351	0.99898	0.46855	TRUE
ENSG00000099624.8	UC	5	0.21741	0.0883457	0.0138588	0.795094	0.445316	TRUE
ENSG00000099785.11	UC	27	0.137875	0.0235477	4.76641e-09	0.994501	0.159258	TRUE
ENSG00000099804.9	UC	8	0.263514	0.0912509	0.00387959	0.336146	0.0709882	TRUE
ENSG00000099810.21	UC	85	0.101786	0.0152398	2.40722e-11	0.999771	0.883271	TRUE
ENSG00000099814.17	UC	9	0.114694	0.056154	0.0411023	0.999814	0.641828	TRUE
ENSG00000099937.11	UC	14	-0.062052	0.0237347	0.00893849	1	0.558717	TRUE
ENSG00000099968.18	UC	3	-0.624908	0.174501	0.000342123	0.767987		TRUE
ENSG00000099974.8	UC	55	-0.0384803	0.01006	0.000130727	0.820131	0.520017	TRUE
ENSG00000099977.15	UC	47	0.0593348	0.0172357	0.00057624	0.844849	0.384226	TRUE
ENSG00000099984.11	UC	51	-0.0432405	0.00792846	4.92945e-08	0.77323	0.831237	TRUE
ENSG00000100024.15	UC	42	-0.1782	0.0138714	8.99042e-38	0.993094	0.636444	TRUE
ENSG00000100058.13	UC	7	-0.134127	0.0422818	0.00151286	1	0.958531	TRUE
ENSG00000100068.14	UC	6	-0.132082	0.0499289	0.0081595	0.985629	0.709264	TRUE
ENSG00000100075.10	UC	31	-0.147226	0.0262426	2.02088e-08	1	0.900442	TRUE
ENSG00000100092.24	UC	5	0.285447	0.0955273	0.00280698	0.893406	0.996466	TRUE
ENSG00000100097.12	UC	10	-0.41349	0.0906701	5.10599e-06	0.999766	0.510931	TRUE
ENSG00000100099.21	UC	36	-0.230284	0.0368389	4.07588e-10	0.994844	0.454704	TRUE
ENSG00000100104.13	UC	4	-0.340745	0.128893	0.00820231	0.9968	0.950398	TRUE
ENSG00000100106.22	UC	64	-0.097399	0.0168958	8.18186e-09	1	0.658335	TRUE
ENSG00000100116.17	UC	13	0.161136	0.040193	6.09634e-05	0.992908	0.762619	TRUE
ENSG00000100138.15	UC	11	-0.7921	0.0844674	6.75043e-21	0.981768	0.860131	TRUE
ENSG00000100147.14	UC	9	0.116832	0.0575334	0.0422877	0.909905	0.648424	TRUE
ENSG00000100162.15	UC	3	0.152467	0.0735197	0.0380952	0.440473	0.434549	TRUE
ENSG00000100197.23	UC	94	-0.0351322	0.00938526	0.000181596	1	0.995225	TRUE
ENSG00000100218.12	UC	14	-0.0695882	0.0257517	0.00688655	1	0.610297	TRUE
ENSG00000100220.12	UC	4	0.552481	0.173924	0.00149027	0.999997	0.99117	TRUE
ENSG00000100221.11	UC	17	-0.149055	0.0585986	0.0109695	1	0.883176	TRUE
ENSG00000100227.19	UC	6	0.235823	0.0887124	0.00785396	0.661826	0.258396	TRUE
ENSG00000100239.16	UC	2	0.377092	0.182353	0.0386477	0.434749		TRUE
ENSG00000100281.14	UC	15	0.240954	0.0459414	1.5643e-07	1	0.952032	TRUE
ENSG00000100294.13	UC	4	-0.30232	0.114582	0.00832819	0.999327	0.976802	TRUE
ENSG00000100296.14	UC	82	-0.0369496	0.00698223	1.21021e-07	0.999654	0.0925232	TRUE
ENSG00000100304.13	UC	21	-0.0872377	0.0291868	0.00279945	0.856072	0.120424	TRUE
ENSG00000100325.15	UC	29	0.381051	0.0370841	9.10263e-25	0.999741	0.934226	TRUE
ENSG00000100330.16	UC	27	-0.162076	0.0304459	1.01844e-07	0.994311	0.771801	TRUE
ENSG00000100336.18	UC	26	0.0459987	0.0172621	0.00770519	0.999898	0.125408	TRUE
ENSG00000100346.18	UC	2	0.2498	0.119339	0.0363307	0.978465		TRUE
ENSG00000100348.10	UC	18	-0.137716	0.040568	0.000687087	0.999999	0.771853	TRUE
ENSG00000100350.16	UC	26	-0.0818958	0.0276245	0.00303064	0.999982	0.922162	TRUE
ENSG00000100360.15	UC	22	-0.119246	0.0334895	0.000369885	0.999746	0.204639	TRUE
ENSG00000100418.8	UC	9	0.166196	0.0568261	0.00344854	0.896953	0.164882	TRUE
ENSG00000100422.14	UC	29	-0.0649154	0.0197739	0.00102749	0.999839	0.347922	TRUE
ENSG00000100429.18	UC	17	-0.0578229	0.027474	0.0353226	0.950929	0.778031	TRUE
ENSG00000100441.10	UC	10	-0.131062	0.0443422	0.00311978	0.0846987	0.0918733	TRUE
ENSG00000100461.18	UC	31	-0.265678	0.0200723	5.43357e-40	0.996411	0.561452	TRUE
ENSG00000100479.13	UC	11	0.175254	0.0486704	0.00031719	1	0.971367	TRUE
ENSG00000100483.14	UC	24	-0.113674	0.0255722	8.77997e-06	0.996145	0.096444	TRUE
ENSG00000100528.12	UC	20	0.172808	0.0412494	2.7976e-05	1	0.823792	TRUE
ENSG00000100554.12	UC	307	-0.268528	0.014495	1.28412e-76	1	0.087356	TRUE
ENSG00000100568.11	UC	13	0.267424	0.0759503	0.000429849	0.999621	0.419705	TRUE
ENSG00000100711.14	UC	22	0.210028	0.0355907	3.60831e-09	0.999997	0.515715	TRUE
ENSG00000100714.17	UC	51	-0.115609	0.0266142	1.39986e-05	1	0.63461	TRUE
ENSG00000100726.15	UC	20	0.0811658	0.0361736	0.0248463	0.657359	0.513234	TRUE
ENSG00000100731.16	UC	51	0.182648	0.02382	1.74933e-14	1	0.555881	TRUE
ENSG00000100767.17	UC	8	0.204218	0.0535242	0.000135944	0.886844	0.900734	TRUE
ENSG00000100814.18	UC	17	0.179077	0.0464372	0.000115107	0.996654	0.284582	TRUE
ENSG00000100815.12	UC	51	0.171592	0.0246811	3.59214e-12	1	0.626545	TRUE
ENSG00000100890.16	UC	14	-0.155373	0.0779592	0.0462614	1	0.874183	TRUE
ENSG00000100979.15	UC	40	-0.136189	0.0230823	3.6319e-09	0.999535	0.371007	TRUE
ENSG00000100987.15	UC	20	-0.0892558	0.0209165	1.97912e-05	0.986027	0.887452	TRUE
ENSG00000100997.20	UC	154	-0.160768	0.00643838	1.28866e-137	1	0.320141	TRUE
ENSG00000101017.14	UC	19	0.166213	0.0350101	2.0587e-06	0.999981	0.570105	TRUE
ENSG00000101019.22	UC	23	0.208594	0.0533785	9.31306e-05	1	0.881453	TRUE
ENSG00000101052.13	UC	24	0.172449	0.0370963	3.3407e-06	0.999784	0.160783	TRUE
ENSG00000101191.17	UC	24	-0.312693	0.0389953	1.06854e-15	0.999985	0.111493	TRUE
ENSG00000101193.8	UC	12	-0.157978	0.0719072	0.0280228	0.995538	0.222419	TRUE
ENSG00000101197.13	UC	27	-0.153313	0.0159291	6.28761e-22	0.999999	0.805274	TRUE
ENSG00000101216.11	UC	10	-0.602807	0.0600724	1.07315e-23	0.230434	0.922393	TRUE
ENSG00000101224.18	UC	16	0.125097	0.0266561	2.6926e-06	0.811165	0.0734872	TRUE
ENSG00000101255.12	UC	7	-0.0974807	0.0452327	0.0311546	0.71237	0.241789	TRUE
ENSG00000101307.16	UC	39	-0.12822	0.0122824	1.63897e-25	0.969421	0.235985	TRUE
ENSG00000101337.16	UC	32	-0.692418	0.0320625	1.96458e-103	1	0.112945	TRUE
ENSG00000101350.8	UC	9	-0.298204	0.0685789	1.37175e-05	0.999724	0.686057	TRUE
ENSG00000101361.17	UC	25	0.143187	0.0466915	0.00216463	0.40574	0.663336	TRUE
ENSG00000101363.13	UC	9	-0.251293	0.0875853	0.00411619	0.883718	0.838533	TRUE
ENSG00000101384.12	UC	26	0.375612	0.0296127	7.24012e-37	1	0.65131	TRUE
ENSG00000101421.4	UC	10	-0.510044	0.0922549	3.22732e-08	0.999776	0.791156	TRUE
ENSG00000101457.13	UC	110	0.0788521	0.0153832	2.96172e-07	1	0.20448	TRUE
ENSG00000101464.11	UC	47	0.305021	0.0293049	2.26652e-25	1	0.605463	TRUE
ENSG00000101474.12	UC	31	-0.139168	0.0301055	3.78814e-06	0.609779	0.830748	TRUE
ENSG00000101546.13	UC	63	-0.0902439	0.0146305	6.90688e-10	1	0.837482	TRUE
ENSG00000101638.14	UC	12	-0.0869352	0.0284983	0.00228431	1	0.918553	TRUE
ENSG00000101751.11	UC	121	0.0625538	0.0112442	2.64854e-08	1	0.256423	TRUE
ENSG00000102468.11	UC	14	0.142918	0.040884	0.000472817	0.938014	0.598509	TRUE
ENSG00000102524.12	UC	5	0.191864	0.0769788	0.0126875	0.999307	0.939941	TRUE
ENSG00000102543.14	UC	23	-0.197347	0.0339206	5.95908e-09	1	0.381218	TRUE
ENSG00000102554.14	UC	26	0.309861	0.0324884	1.46197e-21	1	0.754962	TRUE
ENSG00000102580.15	UC	22	0.267013	0.0517815	2.51572e-07	0.76668	0.100305	TRUE
ENSG00000102606.19	UC	47	0.0820611	0.0169085	1.21455e-06	0.999988	0.139163	TRUE
ENSG00000102743.15	UC	64	-0.0462468	0.0147163	0.00167477	0.999593	0.0707244	TRUE
ENSG00000102760.13	UC	16	0.142353	0.0408671	0.000495242	0.99949	0.281288	TRUE
ENSG00000102858.13	UC	76	0.106354	0.00820468	1.99491e-38	0.999996	0.511696	TRUE
ENSG00000102882.12	UC	10	-0.225388	0.0739171	0.00229455	0.512774	0.333452	TRUE
ENSG00000102900.13	UC	9	-0.143522	0.0572872	0.0122347	0.995761	0.813016	TRUE
ENSG00000102904.15	UC	30	-0.130559	0.0393983	0.000920341	0.999999	0.0664897	TRUE
ENSG00000102910.14	UC	23	-0.156462	0.0454073	0.000569505	1	0.911835	TRUE
ENSG00000102967.12	UC	87	-0.080952	0.0124375	7.58006e-11	1	0.173069	TRUE
ENSG00000103037.12	UC	7	0.294565	0.0726861	5.06595e-05	0.994516	0.480951	TRUE
ENSG00000103126.15	UC	11	-0.331104	0.0783996	2.40756e-05	0.803413	0.162539	TRUE
ENSG00000103148.17	UC	17	-0.0606372	0.0171798	0.000416251	0.994774	0.538807	TRUE
ENSG00000103174.13	UC	14	0.179087	0.040416	9.37635e-06	0.99977	0.440765	TRUE
ENSG00000103199.14	UC	55	-0.141181	0.0110031	1.0994e-37	0.999999	0.302863	TRUE
ENSG00000103227.19	UC	5	-0.31978	0.0855777	0.000186435	0.812989	0.344686	TRUE
ENSG00000103245.14	UC	37	-0.171834	0.0176246	1.84975e-22	0.999966	0.133025	TRUE
ENSG00000103249.18	UC	12	0.13234	0.0422904	0.00175214	0.999727	0.592365	TRUE
ENSG00000103269.14	UC	62	-0.163215	0.0150099	1.53588e-27	0.987575	0.858204	TRUE
ENSG00000103381.12	UC	11	0.125108	0.0564038	0.0265498	0.999997	0.651857	TRUE
ENSG00000103479.17	UC	61	0.040999	0.0149262	0.00601825	1	0.484643	TRUE
ENSG00000103510.20	UC	55	-0.0906643	0.0190398	1.91848e-06	1	0.551582	TRUE
ENSG00000103544.16	UC	17	0.343219	0.0712931	1.47795e-06	1	0.68072	TRUE
ENSG00000103549.22	UC	7	-0.264612	0.0891748	0.00300391	0.999655	0.658686	TRUE
ENSG00000103550.14	UC	50	-0.0867772	0.0105483	1.92528e-16	1	0.163188	TRUE
ENSG00000103642.12	UC	86	0.0538291	0.0165601	0.0011519	0.946004	0.612425	TRUE
ENSG00000103740.10	UC	43	-0.0748908	0.0150457	6.43909e-07	0.514688	0.11403	TRUE
ENSG00000103932.12	UC	103	0.100133	0.014469	4.49933e-12	1	0.762976	TRUE
ENSG00000104093.14	UC	43	-0.187548	0.0270389	4.02692e-12	1	0.592415	TRUE
ENSG00000104213.13	UC	9	-0.238674	0.0882915	0.00686643	0.99986	0.621857	TRUE
ENSG00000104231.11	UC	11	-0.198287	0.0599393	0.000939223	0.999274	0.746776	TRUE
ENSG00000104290.11	UC	25	0.0918125	0.0308969	0.00296272	1	0.323583	TRUE
ENSG00000104388.15	UC	60	-0.27281	0.033904	8.51806e-16	1	0.380176	TRUE
ENSG00000104442.10	UC	15	-0.338982	0.0698081	1.19831e-06	1	0.835828	TRUE
ENSG00000104472.10	UC	9	0.141307	0.0340097	3.25407e-05	0.672686	0.113736	TRUE
ENSG00000104763.20	UC	40	-0.116713	0.0335343	0.000500664	0.999789	0.124535	TRUE
ENSG00000104774.13	UC	33	-0.0930291	0.0198871	2.89897e-06	0.999994	0.0782324	TRUE
ENSG00000104835.15	UC	15	-0.318906	0.0478003	2.52971e-11	0.999935	0.827301	TRUE
ENSG00000104894.12	UC	14	-0.14956	0.0539796	0.00559396	1	0.985414	TRUE
ENSG00000104901.7	UC	42	-0.0336944	0.0101391	0.000889865	1	0.716527	TRUE
ENSG00000104936.20	UC	16	-0.215802	0.0674504	0.00137707	0.98782	0.0646435	TRUE
ENSG00000104969.11	UC	16	0.215559	0.0751705	0.00413601	1	0.934173	TRUE
ENSG00000104972.16	UC	4	0.219899	0.0942289	0.0196131	0.998206	0.876087	TRUE
ENSG00000105136.22	UC	24	0.116981	0.0252458	3.59214e-06	1	0.739018	TRUE
ENSG00000105146.14	UC	20	-0.0503397	0.0245842	0.0405947	0.999915	0.295169	TRUE
ENSG00000105193.9	UC	8	-0.228689	0.0787759	0.00369573	0.988323	0.532427	TRUE
ENSG00000105258.9	UC	10	0.173278	0.0796351	0.0295629	0.999906	0.900949	TRUE
ENSG00000105270.15	UC	25	0.196724	0.0419505	2.73953e-06	1	0.900679	TRUE
ENSG00000105287.13	UC	15	-0.158674	0.0359334	1.00644e-05	0.884462	0.275748	TRUE
ENSG00000105321.14	UC	10	-0.191268	0.0745081	0.0102559	0.999995	0.807449	TRUE
ENSG00000105383.15	UC	3	-0.641546	0.160767	6.5923e-05	0.938492		TRUE
ENSG00000105404.11	UC	37	0.1276	0.0344498	0.000212271	1	0.253944	TRUE
ENSG00000105497.8	UC	15	0.166736	0.0358754	3.35748e-06	0.999849	0.783059	TRUE
ENSG00000105538.10	UC	42	0.038311	0.0145153	0.00830647	0.999981	0.247181	TRUE
ENSG00000105640.13	UC	4	0.432651	0.199572	0.0301669	0.992539	0.92747	TRUE
ENSG00000105668.7	UC	14	-0.0664424	0.0217915	0.00229596	0.999767	0.344147	TRUE
ENSG00000105695.15	UC	25	0.0821459	0.0132104	5.02604e-10	0.992894	0.702892	TRUE
ENSG00000105699.17	UC	10	0.258175	0.0595912	1.47467e-05	0.999948	0.78699	TRUE
ENSG00000105711.14	UC	5	-0.32627	0.0900547	0.000291189	0.919155	0.554915	TRUE
ENSG00000105738.11	UC	14	0.183951	0.0482799	0.000138918	0.999997	0.595238	TRUE
ENSG00000105755.8	UC	16	-0.0913879	0.0421521	0.0301549	0.999999	0.950911	TRUE
ENSG00000105771.14	UC	14	-0.167274	0.0577256	0.00375865	1	0.98367	TRUE
ENSG00000105793.16	UC	79	-0.0740872	0.0125671	3.73885e-09	1	0.138969	TRUE
ENSG00000105856.14	UC	26	-0.26743	0.0744958	0.000330841	1	0.413615	TRUE
ENSG00000105976.16	UC	23	-0.0958138	0.0243404	8.27072e-05	0.999815	0.215775	TRUE
ENSG00000106392.11	UC	59	-0.0680648	0.014105	1.39603e-06	0.999821	0.0845246	TRUE
ENSG00000106399.11	UC	69	-0.0484922	0.0174588	0.0054774	1	0.147176	TRUE
ENSG00000106479.11	UC	5	-0.282869	0.121649	0.020056	0.997669	0.912034	TRUE
ENSG00000106526.11	UC	5	-0.135373	0.0541693	0.0124516	0.941587	0.502963	TRUE
ENSG00000106538.10	UC	17	-0.236491	0.0436693	6.11195e-08	0.999804	0.932009	TRUE
ENSG00000106608.17	UC	7	-0.230146	0.0771119	0.0028397	0.999981	0.858025	TRUE
ENSG00000106610.16	UC	121	0.0311355	0.00962089	0.00121117	0.999519	0.232766	TRUE
ENSG00000106633.18	UC	10	-0.130369	0.0370199	0.000428944	0.932451	0.861326	TRUE
ENSG00000106688.12	UC	11	0.147717	0.0345567	1.91445e-05	0.998411	0.712269	TRUE
ENSG00000106733.21	UC	53	-0.0305826	0.0104105	0.00330689	0.514117	0.531284	TRUE
ENSG00000106771.13	UC	14	-0.254019	0.0706137	0.000321533	0.916576	0.0782512	TRUE
ENSG00000106780.9	UC	43	-0.283907	0.0326182	3.20555e-18	1	0.376703	TRUE
ENSG00000106823.13	UC	5	-0.267765	0.116927	0.0220196	0.999844	0.983918	TRUE
ENSG00000106948.17	UC	54	-0.0527227	0.0191737	0.0059644	0.999998	0.692101	TRUE
ENSG00000107185.10	UC	11	-0.184421	0.0848384	0.0297205	0.99051	0.341038	TRUE
ENSG00000107290.14	UC	23	-0.0624366	0.023922	0.00905397	0.994608	0.990692	TRUE
ENSG00000107372.13	UC	53	-0.0980485	0.0252038	0.000100152	1	0.390431	TRUE
ENSG00000107518.18	UC	39	-0.115533	0.0159741	4.74076e-13	0.99979	0.552263	TRUE
ENSG00000107537.14	UC	11	0.159169	0.0604316	0.00844174	0.856235	0.363825	TRUE
ENSG00000107554.17	UC	24	-0.0635113	0.0242211	0.00873781	1	0.854931	TRUE
ENSG00000107611.16	UC	25	0.0603553	0.0265814	0.0231721	1	0.75209	TRUE
ENSG00000107643.17	UC	23	0.111531	0.034308	0.00115045	0.999776	0.389956	TRUE
ENSG00000107679.15	UC	23	-0.169906	0.0546449	0.00187547	0.218902	0.350589	TRUE
ENSG00000107719.9	UC	4	0.297467	0.0773803	0.000120935	0.897795	0.789206	TRUE
ENSG00000107736.22	UC	2	-0.298781	0.106464	0.00500968	0.901789		TRUE
ENSG00000107738.20	UC	10	-0.259944	0.0573442	5.81365e-06	0.992815	0.888684	TRUE
ENSG00000107745.20	UC	8	-0.455383	0.0811613	2.0135e-08	0.993554	0.503458	TRUE
ENSG00000107798.18	UC	6	0.141124	0.071323	0.0478543	0.762743	0.523108	TRUE
ENSG00000107854.6	UC	49	0.173644	0.0352545	8.41704e-07	0.999952	0.143912	TRUE
ENSG00000107890.17	UC	15	0.116269	0.053671	0.0302865	0.922752	0.0893419	TRUE
ENSG00000107959.17	UC	53	-0.047559	0.0144025	0.000959539	0.99422	0.973904	TRUE
ENSG00000107960.11	UC	3	0.203435	0.0977577	0.0374327	0.911229	0.745716	TRUE
ENSG00000107984.10	UC	11	-0.160712	0.0345366	3.26522e-06	0.981909	0.224851	TRUE
ENSG00000108064.11	UC	19	-0.351172	0.0483001	3.57821e-13	0.999605	0.634661	TRUE
ENSG00000108306.13	UC	23	0.428408	0.0460822	1.45022e-20	1	0.814737	TRUE
ENSG00000108379.10	UC	132	0.0238428	0.00716716	0.000878897	1	0.069181	TRUE
ENSG00000108384.15	UC	32	-0.254991	0.0307904	1.21617e-16	1	0.627522	TRUE
ENSG00000108395.14	UC	116	-0.439111	0.0243969	1.99826e-72	1	0.0741068	TRUE
ENSG00000108439.11	UC	24	-0.100069	0.0257867	0.00010418	0.988766	0.174515	TRUE
ENSG00000108474.17	UC	10	0.222773	0.0750256	0.00298489	1	0.962353	TRUE
ENSG00000108510.10	UC	10	0.226569	0.107045	0.0342959	1	0.995876	TRUE
ENSG00000108591.10	UC	14	-0.186565	0.0433549	1.6835e-05	0.999068	0.212479	TRUE
ENSG00000108604.17	UC	56	-0.0606262	0.0307478	0.0486407	1	0.944779	TRUE
ENSG00000108785.7	UC	56	-0.191032	0.0136839	2.72192e-44	1	0.486367	TRUE
ENSG00000108786.11	UC	6	0.296559	0.0585401	4.06459e-07	0.988065	0.811714	TRUE
ENSG00000108826.16	UC	22	-0.230876	0.0412799	2.23249e-08	0.996622	0.608914	TRUE
ENSG00000108830.10	UC	63	0.129303	0.0225953	1.04921e-08	1	0.444048	TRUE
ENSG00000108839.12	UC	13	0.0456015	0.0210193	0.0300444	0.999438	0.443051	TRUE
ENSG00000108852.16	UC	11	0.45526	0.0741716	8.36014e-10	0.999982	0.700389	TRUE
ENSG00000108947.5	UC	14	-0.0728233	0.0301807	0.0158257	0.996369	0.48611	TRUE
ENSG00000109171.15	UC	14	0.215999	0.089373	0.0156566	0.993128	0.773804	TRUE
ENSG00000109184.15	UC	57	0.0629886	0.0313237	0.0443368	1	0.122661	TRUE
ENSG00000109255.11	UC	8	-0.0861544	0.0351495	0.0142427	0.972974	0.730527	TRUE
ENSG00000109265.15	UC	11	0.25353	0.0622764	4.68034e-05	0.99356	0.254531	TRUE
ENSG00000109270.13	UC	54	-0.0790906	0.0274894	0.0040131	1	0.493515	TRUE
ENSG00000109339.24	UC	45	-0.0789492	0.023551	0.000801537	1	0.322439	TRUE
ENSG00000109390.13	UC	34	-0.571516	0.0367067	1.16761e-54	0.999996	0.108709	TRUE
ENSG00000109445.11	UC	27	0.156352	0.0481275	0.00115933	0.999935	0.0797803	TRUE
ENSG00000109472.14	UC	16	-0.17038	0.0408055	2.97443e-05	1	0.413987	TRUE
ENSG00000109519.13	UC	20	-0.390727	0.0515668	3.53347e-14	0.999661	0.420935	TRUE
ENSG00000109667.12	UC	150	-0.147777	0.00704076	8.29926e-98	0.999438	0.772472	TRUE
ENSG00000109758.9	UC	17	0.119965	0.0327889	0.0002535	0.99762	0.417395	TRUE
ENSG00000109814.12	UC	9	0.210971	0.0591892	0.000364753	0.970414	0.727092	TRUE
ENSG00000109832.14	UC	4	0.177985	0.0760282	0.0192304	0.614628	0.536859	TRUE
ENSG00000109991.10	UC	7	0.114634	0.0384133	0.00284293	0.998018	0.61593	TRUE
ENSG00000110025.13	UC	33	0.143185	0.0251507	1.24753e-08	0.998674	0.883797	TRUE
ENSG00000110076.20	UC	38	-0.139064	0.0404202	0.000580741	1	0.846742	TRUE
ENSG00000110218.9	UC	31	0.209252	0.0335743	4.59053e-10	1	0.484348	TRUE
ENSG00000110274.16	UC	18	-0.116687	0.0542009	0.0313298	1	0.903403	TRUE
ENSG00000110318.15	UC	23	-0.151896	0.028111	6.53702e-08	0.998988	0.428974	TRUE
ENSG00000110367.14	UC	18	-0.167467	0.0513186	0.00110131	0.999762	0.380663	TRUE
ENSG00000110395.7	UC	27	0.0455554	0.0216624	0.0354683	0.997813	0.987763	TRUE
ENSG00000110768.12	UC	21	-0.167239	0.0330585	4.21745e-07	0.996962	0.231006	TRUE
ENSG00000110786.18	UC	7	0.0606512	0.0250272	0.0153753	0.811876	0.267149	TRUE
ENSG00000110801.14	UC	6	0.260289	0.102051	0.0107541	0.987043	0.619399	TRUE
ENSG00000110888.18	UC	8	-0.12671	0.061278	0.0386602	0.633373	0.96934	TRUE
ENSG00000110925.7	UC	29	0.219658	0.0326411	1.70259e-11	0.999994	0.583266	TRUE
ENSG00000111077.18	UC	15	0.161052	0.0458023	0.000437679	0.999501	0.523613	TRUE
ENSG00000111144.10	UC	2	0.369735	0.166973	0.0268051	0.639434		TRUE
ENSG00000111215.12	UC	126	0.0150427	0.00669798	0.0247127	1	0.625561	TRUE
ENSG00000111237.19	UC	19	0.278135	0.0433536	1.40352e-10	0.999996	0.544495	TRUE
ENSG00000111254.8	UC	42	-0.0277271	0.010557	0.00862874	0.913737	0.845604	TRUE
ENSG00000111300.10	UC	7	0.576382	0.0940975	9.0472e-10	1	0.960484	TRUE
ENSG00000111321.11	UC	5	-0.0875981	0.039885	0.0280728	0.999774	0.944401	TRUE
ENSG00000111328.7	UC	58	-0.0925238	0.0247917	0.000189932	0.996676	0.686841	TRUE
ENSG00000111530.13	UC	48	0.116019	0.0309727	0.000179798	1	0.0950607	TRUE
ENSG00000111666.11	UC	63	-0.08466	0.0168444	5.0081e-07	0.999998	0.870502	TRUE
ENSG00000111670.16	UC	20	-0.0709241	0.0296909	0.016906	0.999065	0.590309	TRUE
ENSG00000111700.13	UC	6	-0.135934	0.0468815	0.00373719	0.998455	0.987722	TRUE
ENSG00000111707.12	UC	46	-0.10695	0.0285574	0.000180334	1	0.46189	TRUE
ENSG00000111711.10	UC	33	0.293892	0.0405001	3.96993e-13	0.926785	0.434604	TRUE
ENSG00000111713.3	UC	19	0.215697	0.0277816	8.22696e-15	0.999977	0.311836	TRUE
ENSG00000111725.11	UC	5	-0.34513	0.109221	0.00157814	0.998509	0.808276	TRUE
ENSG00000111850.11	UC	44	-0.113637	0.0205598	3.25456e-08	1	0.459231	TRUE
ENSG00000111886.11	UC	10	0.113738	0.0468392	0.0151717	0.979453	0.990119	TRUE
ENSG00000112041.13	UC	14	-0.121892	0.0319862	0.000138529	0.991227	0.347281	TRUE
ENSG00000112053.14	UC	13	0.0754949	0.0247245	0.00226231	1	0.849174	TRUE
ENSG00000112276.14	UC	16	0.407501	0.0780494	1.77893e-07	0.999718	0.775502	TRUE
ENSG00000112299.8	UC	15	-0.11703	0.0307073	0.000138325	0.999998	0.453197	TRUE
ENSG00000112308.13	UC	20	0.0578304	0.0282098	0.0403632	0.999463	0.862523	TRUE
ENSG00000112339.15	UC	65	-0.294066	0.0289242	2.78957e-24	0.9906	0.613854	TRUE
ENSG00000112343.11	UC	14	0.301849	0.0419213	6.00516e-13	0.999968	0.752026	TRUE
ENSG00000112530.12	UC	77	-0.0304354	0.00869219	0.000462716	1	0.939604	TRUE
ENSG00000112584.14	UC	17	-0.120423	0.0452836	0.00783014	0.99986	0.912328	TRUE
ENSG00000112667.13	UC	10	0.15945	0.053296	0.00277346	0.974275	0.350317	TRUE
ENSG00000112877.8	UC	31	0.0769584	0.0147158	1.69845e-07	0.654785	0.0850785	TRUE
ENSG00000112936.19	UC	16	0.167697	0.0304302	3.5707e-08	0.962811	0.524849	TRUE
ENSG00000113119.13	UC	32	-0.0603311	0.0297469	0.0425452	1	0.274101	TRUE
ENSG00000113141.19	UC	26	-0.154314	0.0585436	0.00839178	1	0.911478	TRUE
ENSG00000113211.6	UC	26	0.254406	0.0263273	4.32235e-22	0.99999	0.5341	TRUE
ENSG00000113231.14	UC	73	-0.0446609	0.0129785	0.00057927	0.656847	0.750017	TRUE
ENSG00000113269.14	UC	13	0.218649	0.0619719	0.000418399	0.966552	0.550665	TRUE
ENSG00000113318.11	UC	69	0.0394947	0.010965	0.000315911	0.995673	0.0996239	TRUE
ENSG00000113389.16	UC	15	-0.165001	0.0465884	0.000397606	0.998993	0.895368	TRUE
ENSG00000113396.13	UC	11	0.0931252	0.0470644	0.0478525	0.999888	0.609555	TRUE
ENSG00000113441.16	UC	51	-0.108456	0.0214947	4.51894e-07	1	0.712937	TRUE
ENSG00000113522.14	UC	10	-0.425801	0.07717	3.43469e-08	1	0.89747	TRUE
ENSG00000113558.19	UC	3	-0.520614	0.234254	0.026254	0.982355	0.881362	TRUE
ENSG00000113658.18	UC	15	0.255304	0.0717837	0.000375727	1	0.768549	TRUE
ENSG00000113851.16	UC	28	0.244632	0.0450158	5.49918e-08	0.674638	0.394474	TRUE
ENSG00000113971.21	UC	47	0.0606685	0.0129094	2.60738e-06	0.989553	0.0572481	TRUE
ENSG00000114125.14	UC	14	-0.118401	0.0494699	0.0166931	0.998498	0.704398	TRUE
ENSG00000114473.14	UC	20	0.23172	0.0367526	2.88469e-10	0.997829	0.502612	TRUE
ENSG00000114698.15	UC	16	-0.149776	0.0574166	0.00909188	1	0.875308	TRUE
ENSG00000114735.10	UC	35	0.440872	0.0592192	9.71259e-14	0.999994	0.350972	TRUE
ENSG00000114796.16	UC	19	0.376849	0.0625564	1.70006e-09	1	0.954508	TRUE
ENSG00000114857.19	UC	44	0.21677	0.0257547	3.87237e-17	0.999926	0.280647	TRUE
ENSG00000114904.13	UC	105	-0.209131	0.0197928	4.28171e-26	1	0.802567	TRUE
ENSG00000115020.17	UC	2	0.513501	0.216938	0.017931	0.899724		TRUE
ENSG00000115041.13	UC	69	0.165633	0.0146978	1.86094e-29	1	0.0521981	TRUE
ENSG00000115073.8	UC	79	-0.128636	0.0131595	1.43869e-22	1	0.693625	TRUE
ENSG00000115085.14	UC	8	0.313533	0.0625142	5.29255e-07	0.999962	0.981369	TRUE
ENSG00000115107.20	UC	9	-0.112985	0.0370972	0.00232186	0.99999	0.670991	TRUE
ENSG00000115109.14	UC	45	0.0444153	0.0195325	0.0229705	1	0.0855232	TRUE
ENSG00000115216.14	UC	44	0.25194	0.0432888	5.88554e-09	1	0.631755	TRUE
ENSG00000115241.11	UC	22	0.300556	0.0780006	0.000116559	1	0.885364	TRUE
ENSG00000115295.21	UC	3	0.297462	0.144862	0.0400315	0.998978	0.996789	TRUE
ENSG00000115350.12	UC	22	-0.178264	0.0401558	9.02496e-06	1	0.880756	TRUE
ENSG00000115353.11	UC	10	-0.148696	0.0401313	0.000211191	0.999928	0.727622	TRUE
ENSG00000115364.14	UC	32	0.192262	0.0304877	2.85926e-10	0.999999	0.0573796	TRUE
ENSG00000115368.10	UC	14	0.116834	0.0427444	0.00626989	0.957188	0.061566	TRUE
ENSG00000115423.19	UC	10	-0.203102	0.0468388	1.44974e-05	0.903218	0.232294	TRUE
ENSG00000115446.12	UC	45	-0.102281	0.0269993	0.000151682	1	0.920954	TRUE
ENSG00000115524.17	UC	72	-0.379467	0.0218744	2.05822e-67	1	0.169432	TRUE
ENSG00000115561.16	UC	58	0.152866	0.0303096	4.57171e-07	0.999993	0.608044	TRUE
ENSG00000115677.18	UC	51	-0.11094	0.0224344	7.61172e-07	1	0.933592	TRUE
ENSG00000115705.22	UC	15	-0.336474	0.0330745	2.61157e-24	0.997128	0.361447	TRUE
ENSG00000115750.17	UC	38	-0.129644	0.0181756	9.83017e-13	0.999999	0.631309	TRUE
ENSG00000115808.12	UC	28	-0.0824817	0.0378037	0.0291211	0.999996	0.949366	TRUE
ENSG00000115816.15	UC	44	0.170341	0.0351745	1.28067e-06	0.99984	0.35334	TRUE
ENSG00000115825.11	UC	44	0.146313	0.0306836	1.8565e-06	0.999888	0.27184	TRUE
ENSG00000115840.14	UC	4	-0.525495	0.141213	0.000198208	0.995018	0.859392	TRUE
ENSG00000115935.18	UC	21	0.368401	0.0515014	8.47554e-13	0.995441	0.920215	TRUE
ENSG00000115970.19	UC	2	-0.46237	0.130522	0.000396414	0.996708		TRUE
ENSG00000116005.12	UC	39	-0.0789539	0.0379147	0.0373052	1	0.920319	TRUE
ENSG00000116032.5	UC	10	-0.0791449	0.0300749	0.0084985	0.999749	0.829899	TRUE
ENSG00000116120.11	UC	14	-0.143415	0.0429045	0.000829835	0.998294	0.481346	TRUE
ENSG00000116171.19	UC	3	-0.497947	0.201315	0.0133807	0.971718	0.859392	TRUE
ENSG00000116198.14	UC	38	-0.147235	0.0323688	5.39871e-06	0.999886	0.727042	TRUE
ENSG00000116199.12	UC	23	0.280555	0.0670276	2.84344e-05	0.998353	0.574436	TRUE
ENSG00000116213.16	UC	26	0.114314	0.0261953	1.27751e-05	0.994466	0.648777	TRUE
ENSG00000116288.13	UC	25	-0.402916	0.0561639	7.28736e-13	0.999657	0.845001	TRUE
ENSG00000116406.20	UC	45	0.0755879	0.0220506	0.000608212	1	0.771796	TRUE
ENSG00000116489.13	UC	41	0.126098	0.0322631	9.28961e-05	1	0.443851	TRUE
ENSG00000116574.6	UC	27	-0.232079	0.0356663	7.66873e-11	0.997141	0.503201	TRUE
ENSG00000116641.18	UC	38	-0.106578	0.0320947	0.000897788	1	0.976484	TRUE
ENSG00000116675.16	UC	9	-0.279212	0.0870238	0.00133449	0.999994	0.912664	TRUE
ENSG00000116783.15	UC	34	0.0516965	0.0141528	0.000259447	1	0.094867	TRUE
ENSG00000116874.12	UC	58	-0.0861054	0.0134916	1.74602e-10	1	0.908246	TRUE
ENSG00000116991.12	UC	14	0.189204	0.05617	0.000756025	0.999597	0.772277	TRUE
ENSG00000117122.14	UC	54	0.0928422	0.020422	5.46263e-06	0.99999	0.981679	TRUE
ENSG00000117139.18	UC	7	-0.237314	0.0815032	0.00359454	0.926496	0.282128	TRUE
ENSG00000117153.16	UC	23	-0.338286	0.0408179	1.15485e-16	0.999951	0.492096	TRUE
ENSG00000117174.11	UC	66	0.0531295	0.0128989	3.80651e-05	1	0.749442	TRUE
ENSG00000117222.14	UC	5	-0.345819	0.101908	0.000690188	0.967386	0.705119	TRUE
ENSG00000117226.12	UC	65	0.0243918	0.00887138	0.00596866	1	0.655402	TRUE
ENSG00000117228.11	UC	52	-0.0447156	0.0178356	0.0121729	1	0.305788	TRUE
ENSG00000117477.13	UC	17	0.0677023	0.0234757	0.00392749	0.999943	0.380891	TRUE
ENSG00000117519.16	UC	9	0.397122	0.0863181	4.21115e-06	0.554925	0.397871	TRUE
ENSG00000117643.15	UC	35	0.0805729	0.0198244	4.81723e-05	0.997962	0.291818	TRUE
ENSG00000117791.16	UC	22	-0.221373	0.0335296	4.04807e-11	1	0.449579	TRUE
ENSG00000117834.13	UC	54	-0.096264	0.0145293	3.46011e-11	0.998617	0.30706	TRUE
ENSG00000118017.4	UC	38	-0.0330267	0.0103174	0.00136922	1	0.61507	TRUE
ENSG00000118181.11	UC	15	0.120508	0.0527705	0.0223933	0.99556	0.127872	TRUE
ENSG00000118200.15	UC	22	0.300498	0.0572736	1.5483e-07	0.999998	0.526111	TRUE
ENSG00000118307.20	UC	17	-0.179917	0.0316205	1.27111e-08	0.999624	0.282951	TRUE
ENSG00000118322.14	UC	31	-0.108728	0.0161319	1.58447e-11	0.937165	0.324062	TRUE
ENSG00000118369.13	UC	48	0.467986	0.0292637	1.45218e-57	1	0.332149	TRUE
ENSG00000118514.14	UC	97	-0.0557654	0.00595824	8.02162e-21	0.944699	0.773328	TRUE
ENSG00000118690.13	UC	20	0.0963683	0.0255021	0.000157566	1	0.534733	TRUE
ENSG00000118729.12	UC	28	0.0902105	0.0416371	0.0302662	0.346468	0.119586	TRUE
ENSG00000118804.9	UC	37	0.25919	0.0274868	4.11493e-21	0.992196	0.491101	TRUE
ENSG00000118900.15	UC	16	0.211513	0.0534909	7.6795e-05	0.999988	0.362638	TRUE
ENSG00000118939.18	UC	7	0.221719	0.0628943	0.000423064	0.999809	0.669468	TRUE
ENSG00000118961.15	UC	24	-0.0991629	0.0213704	3.4806e-06	0.996591	0.667915	TRUE
ENSG00000118965.16	UC	4	-0.39207	0.153687	0.0107386	0.999957	0.988281	TRUE
ENSG00000119227.8	UC	40	-0.0404709	0.0146134	0.00561531	0.999994	0.206737	TRUE
ENSG00000119280.17	UC	11	-0.33908	0.0943383	0.000325269	0.999739	0.448609	TRUE
ENSG00000119326.15	UC	38	-0.0849933	0.0204141	3.13453e-05	1	0.871599	TRUE
ENSG00000119392.16	UC	6	-0.237499	0.102138	0.0200573	0.998788	0.773854	TRUE
ENSG00000119403.15	UC	5	-0.276741	0.084014	0.000987766	0.999743	0.851219	TRUE
ENSG00000119471.15	UC	15	-0.102436	0.0388499	0.00837141	0.998359	0.292516	TRUE
ENSG00000119630.14	UC	80	0.0640244	0.0104773	9.9138e-10	1	0.464058	TRUE
ENSG00000119684.16	UC	39	0.132344	0.0260602	3.80639e-07	1	0.880016	TRUE
ENSG00000119715.15	UC	42	-0.0309983	0.0118854	0.00910478	1	0.30531	TRUE
ENSG00000119718.11	UC	82	-0.0748808	0.0123333	1.26782e-09	1	0.167557	TRUE
ENSG00000119782.14	UC	18	-0.179467	0.0377019	1.93444e-06	1	0.944438	TRUE
ENSG00000119900.9	UC	10	-0.182786	0.0714191	0.0104868	0.139624	0.742767	TRUE
ENSG00000119950.21	UC	10	0.370214	0.0884147	2.8237e-05	0.926368	0.237382	TRUE
ENSG00000119969.15	UC	32	0.0927369	0.0261985	0.000400454	1	0.552438	TRUE
ENSG00000120008.16	UC	48	0.116927	0.0150841	9.06712e-15	0.999935	0.859316	TRUE
ENSG00000120088.15	UC	153	0.0344373	0.00936679	0.000236427	1	0.727114	TRUE
ENSG00000120093.12	UC	20	-0.212847	0.039937	9.84558e-08	0.998436	0.239776	TRUE
ENSG00000120256.11	UC	8	0.191079	0.0711656	0.0072532	0.999988	0.991876	TRUE
ENSG00000120265.19	UC	108	0.369135	0.0170823	1.47151e-103	1	0.146942	TRUE
ENSG00000120306.11	UC	18	0.195676	0.0417306	2.74513e-06	1	0.892659	TRUE
ENSG00000120324.9	UC	23	-0.0742667	0.0364804	0.0417708	1	0.79664	TRUE
ENSG00000120332.17	UC	28	0.0527853	0.0194141	0.00654959	0.999801	0.327576	TRUE
ENSG00000120370.14	UC	15	-0.367562	0.0465916	3.04591e-15	0.99999	0.879696	TRUE
ENSG00000120451.11	UC	73	-0.0313624	0.0154442	0.0422866	0.233509	0.143213	TRUE
ENSG00000120539.15	UC	124	0.0732344	0.00694288	5.18106e-26	1	0.47999	TRUE
ENSG00000120594.17	UC	7	-0.149139	0.0758183	0.0491761	0.999981	0.810408	TRUE
ENSG00000120647.10	UC	38	-0.149779	0.0204676	2.52031e-13	1	0.825564	TRUE
ENSG00000120664.11	UC	9	-0.118692	0.0478902	0.0131967	0.984866	0.504195	TRUE
ENSG00000120669.16	UC	141	0.034046	0.0048142	1.52725e-12	1	0.238421	TRUE
ENSG00000120675.6	UC	66	-0.0221927	0.00767435	0.00383034	0.566293	0.370771	TRUE
ENSG00000120699.14	UC	49	0.0566373	0.0220573	0.0102366	1	0.983324	TRUE
ENSG00000120784.17	UC	64	-0.130349	0.0181957	7.8513e-13	1	0.0809112	TRUE
ENSG00000120868.14	UC	27	0.0519233	0.024515	0.0341736	1	0.379646	TRUE
ENSG00000120910.15	UC	38	0.51188	0.0361358	1.49936e-45	1	0.0911844	TRUE
ENSG00000121005.9	UC	14	0.135822	0.0648103	0.0361099	0.999833	0.71964	TRUE
ENSG00000121207.12	UC	12	-0.158402	0.0588635	0.00712366	0.999804	0.727113	TRUE
ENSG00000121413.13	UC	16	0.214159	0.0568829	0.00016661	0.999999	0.52646	TRUE
ENSG00000121440.15	UC	9	0.450023	0.0997369	6.41897e-06	0.999947	0.865974	TRUE
ENSG00000121691.7	UC	61	0.135917	0.0167449	4.78155e-16	0.999843	0.496412	TRUE
ENSG00000121766.16	UC	58	-0.228242	0.0243271	6.46077e-21	1	0.482297	TRUE
ENSG00000122176.12	UC	6	-0.123869	0.0490881	0.0116228	0.996029	0.72525	TRUE
ENSG00000122218.16	UC	29	0.342889	0.0429375	1.39634e-15	1	0.717745	TRUE
ENSG00000122359.18	UC	28	0.301139	0.0475756	2.45651e-10	0.999291	0.355406	TRUE
ENSG00000122367.21	UC	18	0.209092	0.065042	0.00130574	0.989911	0.75831	TRUE
ENSG00000122390.19	UC	6	0.288224	0.0854682	0.000745444	0.995672	0.704003	TRUE
ENSG00000122417.15	UC	68	0.195314	0.0160913	6.65458e-34	0.997713	0.811955	TRUE
ENSG00000122432.18	UC	22	-0.121193	0.0197192	7.95055e-10	1	0.886414	TRUE
ENSG00000122477.13	UC	15	0.162755	0.0368668	1.01162e-05	1	0.577569	TRUE
ENSG00000122481.17	UC	73	0.11386	0.0141661	9.16999e-16	0.99973	0.668297	TRUE
ENSG00000122512.16	UC	30	0.0598392	0.0157328	0.000142684	0.999999	0.596748	TRUE
ENSG00000122550.18	UC	45	-0.195257	0.0388321	4.94988e-07	1	0.424962	TRUE
ENSG00000122591.13	UC	2	-0.489562	0.221172	0.0268641	0.768067		TRUE
ENSG00000122692.9	UC	12	-0.330556	0.100266	0.000978012	0.97796	0.346545	TRUE
ENSG00000122696.14	UC	47	0.0440983	0.0100174	1.07172e-05	0.996934	0.644212	TRUE
ENSG00000122741.16	UC	24	0.139284	0.0601515	0.0205826	1	0.418392	TRUE
ENSG00000122783.17	UC	4	-0.139925	0.0708814	0.0483735	0.542089	0.325528	TRUE
ENSG00000122873.12	UC	50	0.103737	0.0200621	2.33102e-07	1	0.18899	TRUE
ENSG00000122971.9	UC	16	0.123005	0.0441746	0.0053606	0.999989	0.564143	TRUE
ENSG00000123096.12	UC	17	-0.172416	0.0517456	0.000862276	0.999146	0.921605	TRUE
ENSG00000123106.11	UC	83	0.212286	0.0208895	2.92063e-24	1	0.0535917	TRUE
ENSG00000123191.16	UC	10	-0.0707573	0.0272662	0.00945748	0.836176	0.30169	TRUE
ENSG00000123268.9	UC	104	0.137929	0.0137389	1.0243e-23	1	0.233001	TRUE
ENSG00000123297.20	UC	71	0.176153	0.0161468	1.03846e-27	1	0.405423	TRUE
ENSG00000123427.17	UC	98	-0.0863172	0.00779922	1.80525e-28	1	0.893802	TRUE
ENSG00000123609.11	UC	15	-0.131295	0.058995	0.0260458	0.999939	0.720502	TRUE
ENSG00000123643.13	UC	37	-0.0607611	0.0192495	0.00159672	0.999995	0.595976	TRUE
ENSG00000123739.11	UC	31	-0.143568	0.0294804	1.11623e-06	1	0.958074	TRUE
ENSG00000123815.13	UC	7	0.286852	0.0819267	0.000462951	0.993033	0.992834	TRUE
ENSG00000123892.12	UC	22	0.110862	0.0245518	6.31855e-06	0.817108	0.202862	TRUE
ENSG00000123983.15	UC	20	0.113535	0.0399166	0.00445087	0.989017	0.345569	TRUE
ENSG00000123992.20	UC	7	-0.305677	0.0884352	0.000547226	1	0.976865	TRUE
ENSG00000124097.8	UC	21	0.0381386	0.0186715	0.0410913	0.993359	0.054318	TRUE
ENSG00000124116.19	UC	164	0.0237431	0.00455416	1.85305e-07	1	0.421988	TRUE
ENSG00000124164.16	UC	42	-0.0592005	0.0212302	0.0052952	0.393353	0.10275	TRUE
ENSG00000124191.18	UC	24	0.0894016	0.0227728	8.64406e-05	0.82778	0.339702	TRUE
ENSG00000124198.10	UC	8	-0.33391	0.140138	0.0171853	0.948844	0.280486	TRUE
ENSG00000124226.11	UC	26	-0.11496	0.0281762	4.50287e-05	0.770168	0.0739802	TRUE
ENSG00000124356.17	UC	19	0.196939	0.0448993	1.1533e-05	0.991413	0.124883	TRUE
ENSG00000124380.11	UC	42	-0.100739	0.0268987	0.000180294	1	0.445973	TRUE
ENSG00000124406.16	UC	14	0.144714	0.0630007	0.0216173	0.983524	0.958118	TRUE
ENSG00000124422.12	UC	17	-0.136245	0.0421628	0.00123186	0.970592	0.315305	TRUE
ENSG00000124459.12	UC	6	-0.312337	0.10329	0.00249555	0.99824	0.766723	TRUE
ENSG00000124523.17	UC	8	0.264509	0.0873475	0.00245985	0.94406	0.443764	TRUE
ENSG00000124532.15	UC	17	-0.064501	0.0309427	0.0371121	0.984032	0.404534	TRUE
ENSG00000124549.15	UC	119	0.136074	0.0090356	2.97779e-51	0.455444	0.120627	TRUE
ENSG00000124562.10	UC	59	0.144235	0.0262832	4.07145e-08	1	0.530004	TRUE
ENSG00000124588.22	UC	47	-0.0259474	0.0111364	0.0198086	0.994484	0.594474	TRUE
ENSG00000124641.16	UC	45	-0.295639	0.0196701	4.67614e-51	1	0.202487	TRUE
ENSG00000124713.6	UC	29	0.135756	0.0129493	1.02702e-25	0.934115	0.52076	TRUE
ENSG00000124784.9	UC	22	-0.174028	0.0466836	0.000193138	0.999964	0.579887	TRUE
ENSG00000125247.16	UC	32	0.0469771	0.0158408	0.00302119	0.999227	0.473586	TRUE
ENSG00000125375.18	UC	64	0.0337901	0.0166381	0.0422665	0.984674	0.845571	TRUE
ENSG00000125445.11	UC	15	-0.198467	0.0486511	4.51552e-05	0.998575	0.797119	TRUE
ENSG00000125447.18	UC	7	0.308979	0.0989562	0.00179395	0.997603	0.62452	TRUE
ENSG00000125450.11	UC	55	0.0724363	0.0112341	1.13401e-10	0.999331	0.729066	TRUE
ENSG00000125458.7	UC	7	0.282639	0.0795955	0.000383859	0.987376	0.395155	TRUE
ENSG00000125485.18	UC	42	0.0427479	0.00946989	6.35913e-06	0.425388	0.0973999	TRUE
ENSG00000125611.16	UC	14	-0.127909	0.0368661	0.000521332	0.986824	0.783109	TRUE
ENSG00000125618.18	UC	49	0.0259096	0.0089523	0.00380151	0.999999	0.17335	TRUE
ENSG00000125633.11	UC	57	-0.0938541	0.0179953	1.83348e-07	0.881052	0.883052	TRUE
ENSG00000125648.15	UC	8	-0.218592	0.0777133	0.00491125	0.967355	0.6479	TRUE
ENSG00000125734.16	UC	9	0.0555318	0.0278733	0.0463386	0.863301	0.378072	TRUE
ENSG00000125755.19	UC	4	0.336429	0.138194	0.0149139	0.991228	0.799171	TRUE
ENSG00000125775.15	UC	10	-0.134387	0.0505456	0.00784368	0.99995	0.568068	TRUE
ENSG00000125818.18	UC	29	0.0544156	0.0271139	0.0447573	0.999696	0.195812	TRUE
ENSG00000125871.14	UC	43	0.0419736	0.0173732	0.0156925	0.997576	0.660992	TRUE
ENSG00000125901.6	UC	16	0.119233	0.0450203	0.00808665	0.999193	0.422345	TRUE
ENSG00000125945.15	UC	36	-0.0550252	0.0192019	0.00416197	0.999333	0.736705	TRUE
ENSG00000125965.9	UC	26	-0.0714706	0.0170086	2.64527e-05	1	0.253881	TRUE
ENSG00000126215.14	UC	105	0.266434	0.0217885	2.19801e-34	1	0.217794	TRUE
ENSG00000126226.22	UC	38	0.167424	0.0321769	1.95851e-07	1	0.220483	TRUE
ENSG00000126231.15	UC	42	-0.0643571	0.0113708	1.51496e-08	1	0.611991	TRUE
ENSG00000126266.3	UC	19	0.0973634	0.0167674	6.37163e-09	0.94258	0.926895	TRUE
ENSG00000126267.11	UC	32	0.135747	0.0309777	1.17546e-05	0.999888	0.366745	TRUE
ENSG00000126456.16	UC	23	0.422277	0.0480225	1.45214e-18	1	0.838063	TRUE
ENSG00000126464.15	UC	20	0.332867	0.049933	2.62384e-11	0.989732	0.123327	TRUE
ENSG00000126698.11	UC	25	-0.236046	0.0503423	2.74784e-06	0.999941	0.263143	TRUE
ENSG00000126775.9	UC	44	0.0938674	0.032834	0.00425181	1	0.388547	TRUE
ENSG00000126804.14	UC	5	0.220438	0.105773	0.0371539	0.928776	0.636607	TRUE
ENSG00000126858.19	UC	63	-0.0939867	0.0171576	4.30543e-08	1	0.967162	TRUE
ENSG00000126860.12	UC	25	-0.146041	0.0379457	0.000118754	1	0.80836	TRUE
ENSG00000126934.15	UC	14	-0.347469	0.0492381	1.70252e-12	0.99999	0.600517	TRUE
ENSG00000127022.16	UC	33	-0.297806	0.0317071	5.86445e-21	1	0.381023	TRUE
ENSG00000127220.6	UC	24	-0.119216	0.0367777	0.00118895	0.983788	0.264784	TRUE
ENSG00000127366.5	UC	64	-0.291023	0.0172228	4.68863e-64	1	0.951859	TRUE
ENSG00000127399.15	UC	25	-0.086376	0.015298	1.63991e-08	0.999981	0.119025	TRUE
ENSG00000127415.13	UC	19	0.0830242	0.0403937	0.0398428	0.866352	0.0579516	TRUE
ENSG00000127419.17	UC	8	0.160457	0.0608844	0.00840276	0.999985	0.695993	TRUE
ENSG00000127578.7	UC	71	-0.109276	0.00838216	7.56143e-39	0.998342	0.97444	TRUE
ENSG00000127589.4	UC	18	-0.0488572	0.015862	0.00206897	0.993073	0.181792	TRUE
ENSG00000127616.20	UC	13	0.130834	0.0583493	0.0249447	0.999952	0.319446	TRUE
ENSG00000127837.10	UC	24	-0.363365	0.0509029	9.44252e-13	1	0.487552	TRUE
ENSG00000127947.16	UC	38	0.0573334	0.0257888	0.0262032	1	0.954684	TRUE
ENSG00000127948.16	UC	61	-0.082661	0.0193172	1.87619e-05	1	0.246359	TRUE
ENSG00000128039.13	UC	19	-0.153307	0.0302518	4.02657e-07	0.0856074	0.062061	TRUE
ENSG00000128262.8	UC	51	-0.17216	0.0134169	1.09219e-37	0.765596	0.405033	TRUE
ENSG00000128266.9	UC	25	-0.129518	0.0442855	0.00344892	0.999989	0.461141	TRUE
ENSG00000128268.12	UC	7	0.215213	0.0724353	0.00296725	0.99954	0.822791	TRUE
ENSG00000128272.18	UC	16	-0.175173	0.0349595	5.42182e-07	0.798163	0.68818	TRUE
ENSG00000128283.7	UC	7	0.202759	0.0822939	0.0137457	0.905357	0.470237	TRUE
ENSG00000128284.19	UC	5	0.419155	0.0917461	4.90898e-06	0.545058	0.496775	TRUE
ENSG00000128408.9	UC	47	0.148032	0.0107721	5.67943e-43	1	0.0753494	TRUE
ENSG00000128604.20	UC	33	0.351154	0.0279186	2.79667e-36	0.767365	0.206861	TRUE
ENSG00000128656.15	UC	18	-0.345181	0.0454287	3.00005e-14	1	0.9625	TRUE
ENSG00000128805.15	UC	25	-0.107482	0.0336012	0.0013802	1	0.346477	TRUE
ENSG00000129003.19	UC	56	-0.0965613	0.0331403	0.00357155	1	0.919888	TRUE
ENSG00000129128.13	UC	16	0.138934	0.0365662	0.000144975	0.998188	0.108564	TRUE
ENSG00000129187.15	UC	36	0.116775	0.0233768	5.87332e-07	0.997087	0.220294	TRUE
ENSG00000129219.14	UC	14	0.122244	0.0408804	0.00278723	0.965766	0.554825	TRUE
ENSG00000129355.7	UC	14	0.323889	0.047486	9.05778e-12	0.834818	0.144896	TRUE
ENSG00000129465.16	UC	7	-0.168403	0.069425	0.0152798	0.978814	0.36633	TRUE
ENSG00000129467.14	UC	36	-0.245288	0.036027	9.86645e-12	0.999952	0.161137	TRUE
ENSG00000129484.14	UC	36	-0.180403	0.0286308	2.95672e-10	1	0.267564	TRUE
ENSG00000129625.13	UC	71	-0.119299	0.0198219	1.75998e-09	0.99941	0.939529	TRUE
ENSG00000129946.11	UC	18	-0.212312	0.0317344	2.22723e-11	0.568131	0.513985	TRUE
ENSG00000130159.15	UC	5	0.27643	0.135563	0.0414374	0.999983	0.935301	TRUE
ENSG00000130177.16	UC	54	-0.114529	0.015539	1.70068e-13	1	0.607561	TRUE
ENSG00000130313.7	UC	7	-0.324101	0.0862928	0.000172766	0.976855	0.392561	TRUE
ENSG00000130348.11	UC	73	0.0355976	0.0105105	0.000706991	0.999969	0.199106	TRUE
ENSG00000130396.21	UC	37	0.110223	0.027342	5.54761e-05	1	0.283121	TRUE
ENSG00000130402.13	UC	20	0.243699	0.0599891	4.85726e-05	0.999877	0.485424	TRUE
ENSG00000130518.18	UC	48	-0.0888745	0.0146963	1.47178e-09	0.999952	0.058172	TRUE
ENSG00000130559.19	UC	15	0.728089	0.0784442	1.66935e-20	0.999999	0.941102	TRUE
ENSG00000130560.9	UC	13	-0.168732	0.0400435	2.51214e-05	0.99596	0.235318	TRUE
ENSG00000130595.19	UC	2	-0.318822	0.101164	0.00162415	0.88901		TRUE
ENSG00000130638.17	UC	16	0.251739	0.0674593	0.000190177	0.988678	0.532614	TRUE
ENSG00000130669.17	UC	10	-0.185535	0.0576335	0.00128541	0.919898	0.105133	TRUE
ENSG00000130684.14	UC	30	-0.143368	0.0280028	3.05932e-07	1	0.866435	TRUE
ENSG00000130695.16	UC	28	0.0591987	0.0296043	0.0455367	0.726172	0.376323	TRUE
ENSG00000130714.19	UC	20	-0.0948188	0.0419875	0.0239292	0.99972	0.997867	TRUE
ENSG00000130731.16	UC	69	-0.221238	0.0174968	1.19923e-36	0.999942	0.341441	TRUE
ENSG00000130770.18	UC	31	-0.109673	0.0243723	6.79826e-06	0.999955	0.386202	TRUE
ENSG00000130818.12	UC	29	-0.134701	0.0326802	3.75949e-05	1	0.164483	TRUE
ENSG00000130844.19	UC	7	-0.135812	0.0548257	0.0132429	0.995414	0.455685	TRUE
ENSG00000130856.17	UC	36	0.124669	0.0297352	2.75699e-05	1	0.291492	TRUE
ENSG00000130921.9	UC	30	-0.103608	0.0323525	0.0013625	1	0.281983	TRUE
ENSG00000131023.13	UC	65	-0.505366	0.0288389	9.44303e-69	1	0.112842	TRUE
ENSG00000131100.13	UC	16	0.996971	0.09741	1.38499e-24	0.999941	0.8326	TRUE
ENSG00000131188.12	UC	18	-0.265152	0.0301346	1.38138e-18	0.999999	0.988233	TRUE
ENSG00000131238.18	UC	34	0.168876	0.0337641	5.68408e-07	0.991708	0.396712	TRUE
ENSG00000131437.16	UC	27	0.0518995	0.0252463	0.0398091	0.692126	0.162464	TRUE
ENSG00000131584.19	UC	5	-0.903262	0.137857	5.67116e-11	0.896261	0.417907	TRUE
ENSG00000131634.14	UC	63	-0.0915265	0.0204561	7.66662e-06	1	0.762238	TRUE
ENSG00000131697.18	UC	56	-0.088188	0.01074	2.19071e-16	1	0.455521	TRUE
ENSG00000131711.15	UC	19	-0.091479	0.0370707	0.0135988	0.99495	0.0792412	TRUE
ENSG00000131849.13	UC	47	0.0425062	0.0158292	0.00724624	1	0.511143	TRUE
ENSG00000131941.8	UC	36	-0.118691	0.0247591	1.6362e-06	0.608638	0.575517	TRUE
ENSG00000131944.10	UC	17	-0.164224	0.0311732	1.37845e-07	0.999993	0.703555	TRUE
ENSG00000131969.15	UC	9	-0.152956	0.0298288	2.93147e-07	0.999345	0.544362	TRUE
ENSG00000131979.20	UC	4	-0.294568	0.114908	0.0103619	0.980172	0.715823	TRUE
ENSG00000132016.12	UC	16	0.120196	0.0331117	0.00028339	1	0.898394	TRUE
ENSG00000132031.13	UC	50	-0.0588924	0.0131143	7.09869e-06	0.852778	0.28021	TRUE
ENSG00000132357.14	UC	5	-0.337092	0.0977049	0.000560367	0.940816	0.540093	TRUE
ENSG00000132382.15	UC	9	-0.164665	0.061157	0.00709213	0.978475	0.386482	TRUE
ENSG00000132394.11	UC	7	-0.348444	0.0713293	1.03428e-06	1	0.930428	TRUE
ENSG00000132507.18	UC	24	-0.19247	0.029269	4.83564e-11	0.995252	0.223947	TRUE
ENSG00000132600.18	UC	142	-0.0666535	0.00748761	5.49279e-19	0.999783	0.689017	TRUE
ENSG00000132622.11	UC	3	-0.227603	0.0763345	0.00286697	0.282929	0.361099	TRUE
ENSG00000132681.17	UC	7	0.138716	0.0345668	5.99595e-05	0.904335	0.899476	TRUE
ENSG00000132740.10	UC	65	-0.054762	0.0129596	2.38323e-05	1	0.374874	TRUE
ENSG00000132781.20	UC	8	0.205006	0.0948075	0.0305923	0.999879	0.879369	TRUE
ENSG00000132842.14	UC	15	-0.264332	0.0785352	0.000763288	0.974876	0.660868	TRUE
ENSG00000132964.12	UC	48	-0.127105	0.0216235	4.15052e-09	1	0.179512	TRUE
ENSG00000132972.19	UC	22	0.186713	0.0202312	2.73334e-20	0.999984	0.930189	TRUE
ENSG00000133028.12	UC	5	0.236189	0.117867	0.0450859	0.999999	0.965386	TRUE
ENSG00000133030.22	UC	37	0.178236	0.030419	4.64677e-09	1	0.279569	TRUE
ENSG00000133048.13	UC	8	-0.158865	0.0439575	0.000301431	0.999615	0.772583	TRUE
ENSG00000133059.17	UC	40	0.176868	0.0296248	2.36837e-09	1	0.319394	TRUE
ENSG00000133065.11	UC	12	0.45865	0.0756193	1.31755e-09	0.993146	0.738718	TRUE
ENSG00000133103.17	UC	38	0.0803589	0.0176133	5.05759e-06	0.999981	0.348073	TRUE
ENSG00000133110.15	UC	6	0.132096	0.0518992	0.0109202	0.9494	0.820511	TRUE
ENSG00000133114.18	UC	4	0.407953	0.129097	0.00157745	0.478074	0.256405	TRUE
ENSG00000133243.10	UC	27	0.114241	0.0362257	0.00161272	1	0.500064	TRUE
ENSG00000133250.14	UC	5	-0.353864	0.106694	0.000911155	0.339337	0.123593	TRUE
ENSG00000133275.16	UC	20	-0.161378	0.0453217	0.000369821	1	0.900096	TRUE
ENSG00000133313.15	UC	22	-0.223992	0.0375592	2.46561e-09	0.987633	0.628149	TRUE
ENSG00000133433.11	UC	60	-0.0143079	0.00676245	0.0343625	0.665178	0.31929	TRUE
ENSG00000133460.20	UC	3	0.150563	0.0667926	0.024184	0.906037		TRUE
ENSG00000133574.10	UC	3	0.503234	0.129426	0.000100988	0.997908	0.963563	TRUE
ENSG00000133597.11	UC	47	0.122811	0.0205811	2.41376e-09	1	0.322846	TRUE
ENSG00000133624.14	UC	13	0.146642	0.0580008	0.0114624	0.941678	0.297811	TRUE
ENSG00000133710.16	UC	38	-0.0273981	0.0137167	0.0457792	1	0.553607	TRUE
ENSG00000133872.14	UC	2	-0.261243	0.131387	0.0467729	0.793708		TRUE
ENSG00000134014.17	UC	44	-0.0339401	0.0166122	0.0410443	1	0.245554	TRUE
ENSG00000134042.14	UC	12	0.10372	0.0278222	0.000193044	0.917705	0.0617587	TRUE
ENSG00000134108.14	UC	12	-0.319833	0.0948279	0.000744136	0.998912	0.470749	TRUE
ENSG00000134121.10	UC	25	0.122445	0.050885	0.0161144	0.999939	0.360955	TRUE
ENSG00000134152.11	UC	9	-0.495247	0.0864336	1.00547e-08	0.999766	0.585613	TRUE
ENSG00000134184.13	UC	7	0.0830589	0.0407746	0.0416478	0.246966	0.369127	TRUE
ENSG00000134201.12	UC	15	0.189898	0.0240505	2.88482e-15	0.99901	0.783621	TRUE
ENSG00000134202.12	UC	17	-0.0738489	0.0160991	4.49361e-06	0.538878	0.497231	TRUE
ENSG00000134262.13	UC	8	0.193524	0.0917043	0.034832	0.946085	0.388549	TRUE
ENSG00000134265.13	UC	49	-0.140086	0.0131241	1.34824e-26	1	0.892732	TRUE
ENSG00000134285.11	UC	30	-0.204301	0.0327266	4.30181e-10	1	0.916833	TRUE
ENSG00000134375.11	UC	16	0.127597	0.0383744	0.000883971	0.495759	0.570466	TRUE
ENSG00000134460.18	UC	6	0.12178	0.0517955	0.0187145	0.561287	0.411677	TRUE
ENSG00000134470.21	UC	4	-0.372179	0.100227	0.00020453	0.995434	0.976562	TRUE
ENSG00000134545.14	UC	14	-0.120148	0.0204429	4.1717e-09	0.739337	0.284717	TRUE
ENSG00000134744.14	UC	71	0.121332	0.0149518	4.86342e-16	0.999988	0.0692432	TRUE
ENSG00000134748.13	UC	35	0.268857	0.0407861	4.34312e-11	0.999985	0.355533	TRUE
ENSG00000134779.15	UC	92	-0.0971676	0.0125577	1.01236e-14	0.392058	0.228148	TRUE
ENSG00000134824.14	UC	37	-0.0719209	0.0184658	9.82719e-05	1	0.504937	TRUE
ENSG00000134825.16	UC	11	-0.137229	0.0626394	0.0284675	0.998555	0.619721	TRUE
ENSG00000134851.13	UC	34	0.497717	0.0389474	2.14262e-37	0.999953	0.473176	TRUE
ENSG00000134852.15	UC	4	-0.333968	0.147044	0.0231337	0.971974	0.851443	TRUE
ENSG00000134873.10	UC	47	-0.0505215	0.0103605	1.08062e-06	0.910535	0.48712	TRUE
ENSG00000134874.18	UC	28	0.475138	0.0431872	3.74466e-28	0.997394	0.327748	TRUE
ENSG00000134905.17	UC	40	0.0988395	0.0224425	1.06209e-05	0.988664	0.862653	TRUE
ENSG00000134909.19	UC	23	0.114099	0.0309082	0.000222894	1	0.276604	TRUE
ENSG00000134955.12	UC	3	-0.223136	0.0952378	0.0191327	0.783363	0.612167	TRUE
ENSG00000134987.13	UC	24	-0.243295	0.0514284	2.23688e-06	0.999989	0.843991	TRUE
ENSG00000135048.14	UC	9	0.287621	0.0759786	0.000153365	0.991943	0.80059	TRUE
ENSG00000135314.13	UC	17	-0.0588349	0.026487	0.0263322	0.993606	0.678367	TRUE
ENSG00000135318.12	UC	21	-0.225232	0.0350686	1.33962e-10	0.999909	0.840666	TRUE
ENSG00000135372.10	UC	35	-0.142918	0.0320567	8.26162e-06	1	0.774933	TRUE
ENSG00000135447.17	UC	6	-0.108827	0.0487316	0.0255361	0.995124	0.587003	TRUE
ENSG00000135480.17	UC	20	0.0951095	0.0171827	3.10884e-08	0.966642	0.359499	TRUE
ENSG00000135506.16	UC	89	0.244581	0.0236852	5.35619e-25	1	0.486786	TRUE
ENSG00000135519.8	UC	4	0.236692	0.11256	0.0354829	0.999976		TRUE
ENSG00000135525.19	UC	57	0.0999214	0.018219	4.14732e-08	1	0.420397	TRUE
ENSG00000135587.9	UC	65	-0.128414	0.0181176	1.3623e-12	1	0.529745	TRUE
ENSG00000135677.11	UC	25	0.170768	0.0338226	4.44244e-07	1	0.575649	TRUE
ENSG00000135686.13	UC	6	-0.385044	0.110569	0.000496985	0.988888	0.892068	TRUE
ENSG00000135709.14	UC	39	0.140486	0.0219102	1.43718e-10	0.999988	0.641471	TRUE
ENSG00000135736.6	UC	22	-0.453299	0.0383119	2.67265e-32	0.999998	0.246418	TRUE
ENSG00000135773.13	UC	27	-0.0451712	0.0207202	0.0292536	0.958079	0.649375	TRUE
ENSG00000135778.12	UC	40	-0.0673668	0.0133192	4.23953e-07	0.851034	0.866894	TRUE
ENSG00000135828.11	UC	12	-0.253266	0.0594536	2.04521e-05	0.666558	0.0746101	TRUE
ENSG00000135862.6	UC	60	0.0841274	0.0329943	0.0107799	1	0.898919	TRUE
ENSG00000135930.15	UC	15	-0.122217	0.0473872	0.00990513	0.999879	0.864162	TRUE
ENSG00000135951.16	UC	62	-0.0916447	0.0140295	6.47697e-11	1	0.291881	TRUE
ENSG00000135976.21	UC	46	-0.188133	0.0215316	2.38269e-18	1	0.788043	TRUE
ENSG00000136011.15	UC	38	-0.0263254	0.0130407	0.0435174	1	0.617253	TRUE
ENSG00000136048.14	UC	45	-0.0552207	0.0228899	0.0158457	0.999951	0.214623	TRUE
ENSG00000136098.17	UC	18	-0.276308	0.0547113	4.41116e-07	1	0.884623	TRUE
ENSG00000136100.14	UC	5	-0.236188	0.0949411	0.0128561	0.926136	0.454744	TRUE
ENSG00000136144.12	UC	13	-0.154011	0.0494903	0.00185857	0.999336	0.279279	TRUE
ENSG00000136197.14	UC	22	-0.0825307	0.0350181	0.0184331	0.999999	0.507432	TRUE
ENSG00000136235.17	UC	57	0.108607	0.0208736	1.96021e-07	1	0.493238	TRUE
ENSG00000136240.10	UC	2	-0.50454	0.200559	0.0118808	0.948535		TRUE
ENSG00000136243.18	UC	43	0.10903	0.0229588	2.0448e-06	1	0.524626	TRUE
ENSG00000136247.15	UC	10	0.247579	0.0957689	0.00973319	0.216882	0.626764	TRUE
ENSG00000136250.12	UC	11	-0.170185	0.0451904	0.000165909	0.999465	0.645757	TRUE
ENSG00000136270.14	UC	31	-0.184554	0.0380388	1.22379e-06	1	0.510831	TRUE
ENSG00000136280.17	UC	19	-0.205117	0.063562	0.00125077	1	0.934334	TRUE
ENSG00000136371.11	UC	63	-0.0591173	0.00759993	7.32938e-15	0.999702	0.155195	TRUE
ENSG00000136425.14	UC	11	0.155944	0.0340926	4.78234e-06	0.760031	0.589693	TRUE
ENSG00000136448.13	UC	37	-0.0807571	0.025068	0.00127512	0.760994	0.453585	TRUE
ENSG00000136514.3	UC	28	0.0615507	0.0249903	0.0137787	1	0.380904	TRUE
ENSG00000136522.14	UC	9	-0.19346	0.0816305	0.0177907	1	0.970764	TRUE
ENSG00000136643.12	UC	44	-0.236818	0.0387224	9.60855e-10	1	0.358329	TRUE
ENSG00000136710.10	UC	7	-0.425774	0.0827658	2.68491e-07	0.997935	0.671923	TRUE
ENSG00000136718.10	UC	9	-0.441275	0.0765976	8.36428e-09	0.996259	0.81787	TRUE
ENSG00000136783.10	UC	64	-0.102385	0.0153314	2.42015e-11	1	0.180116	TRUE
ENSG00000136816.16	UC	25	0.204291	0.0408351	5.65002e-07	0.99859	0.75363	TRUE
ENSG00000136819.15	UC	23	-0.175079	0.0438746	6.59489e-05	0.999974	0.3442	TRUE
ENSG00000136824.19	UC	77	0.127516	0.0204953	4.91807e-10	1	0.867269	TRUE
ENSG00000136856.18	UC	19	0.185492	0.0412073	6.74933e-06	0.999994	0.408572	TRUE
ENSG00000136861.19	UC	10	-0.210915	0.0988493	0.0328672	0.999957	0.721773	TRUE
ENSG00000136870.11	UC	19	0.100259	0.0334877	0.00275437	0.999973	0.231064	TRUE
ENSG00000136875.13	UC	55	-0.0482243	0.0186972	0.00990222	0.999999	0.300329	TRUE
ENSG00000136930.13	UC	32	-0.144866	0.0356109	4.7411e-05	1	0.220182	TRUE
ENSG00000136982.6	UC	72	0.0317749	0.00896899	0.000395977	0.999996	0.670262	TRUE
ENSG00000136986.10	UC	11	-0.146093	0.0692478	0.0348834	0.999711	0.908196	TRUE
ENSG00000137074.20	UC	39	-0.12579	0.0184471	9.17202e-12	1	0.769499	TRUE
ENSG00000137198.10	UC	9	0.225212	0.0768275	0.00337441	0.999994	0.843572	TRUE
ENSG00000137218.10	UC	8	-0.352722	0.0586931	1.85983e-09	0.992351	0.468675	TRUE
ENSG00000137221.14	UC	8	-0.207664	0.0618491	0.000786265	0.998175	0.690791	TRUE
ENSG00000137266.15	UC	3	0.289743	0.111326	0.00925027	0.810841	0.714819	TRUE
ENSG00000137312.15	UC	137	-0.483572	0.0232449	4.03028e-96	0.794515	0.332758	TRUE
ENSG00000137404.15	UC	2	-0.489203	0.163006	0.00268977	0.677619		TRUE
ENSG00000137463.5	UC	22	0.421079	0.0317653	4.17005e-40	1	0.774855	TRUE
ENSG00000137474.23	UC	27	0.0850077	0.0215654	8.08519e-05	0.997758	0.334688	TRUE
ENSG00000137497.19	UC	4	0.79213	0.161986	1.00778e-06	0.998559	0.877665	TRUE
ENSG00000137500.10	UC	37	-0.149804	0.0337745	9.19006e-06	1	0.806512	TRUE
ENSG00000137672.13	UC	55	0.0774619	0.015141	3.12045e-07	1	0.745384	TRUE
ENSG00000137713.16	UC	70	-0.0561724	0.0139935	5.96511e-05	1	0.157548	TRUE
ENSG00000137714.3	UC	42	-0.138473	0.0223936	6.26458e-10	0.999998	0.343321	TRUE
ENSG00000137767.14	UC	9	0.339617	0.0660601	2.73237e-07	0.93401	0.153615	TRUE
ENSG00000137802.14	UC	45	0.0925962	0.0284373	0.00112934	1	0.177185	TRUE
ENSG00000137804.14	UC	20	-0.134508	0.0321506	2.86841e-05	1	0.890998	TRUE
ENSG00000137831.15	UC	17	0.403706	0.0649702	5.17453e-10	1	0.924561	TRUE
ENSG00000137876.11	UC	41	-0.201393	0.0292369	5.64599e-12	0.999987	0.907491	TRUE
ENSG00000137944.18	UC	75	-0.0236778	0.010803	0.0283949	1	0.769995	TRUE
ENSG00000137992.15	UC	14	-0.237651	0.0958476	0.0131579	0.999847	0.922252	TRUE
ENSG00000138030.13	UC	61	0.0703113	0.0197089	0.000360416	1	0.310987	TRUE
ENSG00000138035.15	UC	12	0.156173	0.0725097	0.0312543	0.978042	0.816431	TRUE
ENSG00000138036.18	UC	16	-0.288079	0.0403588	9.47241e-13	0.585013	0.85353	TRUE
ENSG00000138074.15	UC	24	-0.0803877	0.039373	0.0411816	0.999752	0.89183	TRUE
ENSG00000138078.16	UC	104	0.092914	0.01464	2.20147e-10	1	0.459889	TRUE
ENSG00000138085.18	UC	33	0.045767	0.0225103	0.0420367	0.996592	0.0782752	TRUE
ENSG00000138095.20	UC	49	0.0752283	0.0315355	0.0170553	1	0.0742737	TRUE
ENSG00000138109.11	UC	27	-0.233633	0.0247334	3.51834e-21	1	0.374852	TRUE
ENSG00000138111.14	UC	108	-0.0977846	0.00664454	5.04927e-49	1	0.180216	TRUE
ENSG00000138152.10	UC	81	0.0227454	0.00611459	0.000199339	0.312568	0.590994	TRUE
ENSG00000138162.19	UC	8	-0.19688	0.0925028	0.0333065	0.798543	0.931611	TRUE
ENSG00000138172.11	UC	21	0.124954	0.0346664	0.000312786	0.99878	0.85903	TRUE
ENSG00000138303.18	UC	9	0.164846	0.0840622	0.0498794	1	0.871981	TRUE
ENSG00000138326.21	UC	17	0.164126	0.0562354	0.00351652	1	0.878193	TRUE
ENSG00000138375.13	UC	17	0.0874457	0.035137	0.0128209	0.999998	0.364187	TRUE
ENSG00000138386.17	UC	23	0.128485	0.0424899	0.00249548	0.966301	0.188644	TRUE
ENSG00000138400.13	UC	44	-0.0756312	0.0228671	0.000941593	0.999984	0.125185	TRUE
ENSG00000138433.16	UC	8	0.229359	0.0682061	0.000771743	1	0.96456	TRUE
ENSG00000138496.17	UC	15	0.2295	0.0385695	2.67662e-09	1	0.97669	TRUE
ENSG00000138592.14	UC	38	-0.122016	0.0444539	0.00605499	1	0.848615	TRUE
ENSG00000138594.14	UC	28	0.348414	0.0616206	1.56591e-08	1	0.903398	TRUE
ENSG00000138653.10	UC	11	-0.118747	0.0314713	0.000161175	0.999999	0.759809	TRUE
ENSG00000138658.16	UC	54	0.110197	0.013753	1.12315e-15	1	0.939722	TRUE
ENSG00000138735.16	UC	90	0.0669777	0.0266652	0.0120118	1	0.867047	TRUE
ENSG00000138738.11	UC	25	-0.219491	0.0350365	3.73708e-10	0.999587	0.320136	TRUE
ENSG00000138744.16	UC	86	-0.0739122	0.0076963	7.71942e-22	1	0.56234	TRUE
ENSG00000138756.19	UC	10	-0.462724	0.0851914	5.58592e-08	0.999992	0.820506	TRUE
ENSG00000138759.20	UC	49	-0.148438	0.0293705	4.32704e-07	1	0.148189	TRUE
ENSG00000138778.14	UC	25	0.107444	0.0301334	0.000362991	1	0.498133	TRUE
ENSG00000138798.13	UC	31	0.0859842	0.0259589	0.000925249	1	0.606374	TRUE
ENSG00000138964.17	UC	10	-0.205894	0.0640086	0.00129696	0.101191	0.744041	TRUE
ENSG00000139192.12	UC	70	-0.0426844	0.00858873	6.70169e-07	0.989578	0.193268	TRUE
ENSG00000139220.17	UC	20	-0.108883	0.0241871	6.74094e-06	0.999689	0.189059	TRUE
ENSG00000139278.10	UC	68	-0.106173	0.0190348	2.43474e-08	1	0.927514	TRUE
ENSG00000139323.14	UC	23	-0.178181	0.0362695	8.98366e-07	0.989729	0.150209	TRUE
ENSG00000139343.11	UC	14	-0.329675	0.0624479	1.2975e-07	0.999999	0.770702	TRUE
ENSG00000139364.11	UC	18	-0.0240083	0.0110766	0.0301983	0.999989	0.845419	TRUE
ENSG00000139370.12	UC	15	0.13964	0.0385213	0.000288947	0.751357	0.692351	TRUE
ENSG00000139372.15	UC	32	0.131548	0.0294117	7.72604e-06	0.999979	0.710776	TRUE
ENSG00000139405.16	UC	38	-0.0870878	0.0174188	5.74338e-07	1	0.154418	TRUE
ENSG00000139410.15	UC	28	-0.0703307	0.0203044	0.00053259	1	0.851869	TRUE
ENSG00000139433.11	UC	38	0.107641	0.0190194	1.51805e-08	0.822117	0.530768	TRUE
ENSG00000139436.22	UC	5	-0.400202	0.0980057	4.43713e-05	0.999996	0.970507	TRUE
ENSG00000139437.18	UC	30	0.412093	0.0354405	2.97859e-31	1	0.712747	TRUE
ENSG00000139537.11	UC	41	-0.0818381	0.0118954	5.99326e-12	1	0.632402	TRUE
ENSG00000139624.14	UC	66	-0.175108	0.0251344	3.24057e-12	1	0.13599	TRUE
ENSG00000139629.16	UC	10	0.184711	0.0445665	3.40397e-05	0.992331	0.438163	TRUE
ENSG00000139651.11	UC	12	0.130499	0.0659738	0.0479235	0.930629	0.149753	TRUE
ENSG00000139668.9	UC	22	-0.181183	0.0397025	5.03039e-06	1	0.570905	TRUE
ENSG00000139697.14	UC	7	-0.353716	0.097311	0.000278086	0.999999	0.878465	TRUE
ENSG00000139719.11	UC	6	-0.266863	0.104416	0.0105954	0.999691	0.764155	TRUE
ENSG00000139722.7	UC	18	0.280965	0.0639457	1.11385e-05	1	0.902185	TRUE
ENSG00000139832.5	UC	21	0.073435	0.0272179	0.00697494	0.999932	0.832379	TRUE
ENSG00000139835.14	UC	10	-0.143862	0.0314265	4.70068e-06	0.871476	0.461504	TRUE
ENSG00000139899.11	UC	13	0.0915889	0.0205501	8.31716e-06	0.33734	0.33521	TRUE
ENSG00000139910.20	UC	24	0.125394	0.0384821	0.00112008	0.995219	0.139508	TRUE
ENSG00000139921.13	UC	63	0.044236	0.0203891	0.0300383	0.998833	0.972033	TRUE
ENSG00000139971.15	UC	13	-0.183922	0.0568504	0.00121561	0.809928	0.72071	TRUE
ENSG00000140090.18	UC	12	0.217642	0.0408557	9.9798e-08	0.978132	0.233519	TRUE
ENSG00000140104.14	UC	64	-0.152851	0.0137583	1.12544e-28	0.999737	0.607534	TRUE
ENSG00000140199.13	UC	46	-0.250711	0.0235467	1.79288e-26	0.999998	0.732236	TRUE
ENSG00000140265.14	UC	76	-0.057204	0.0195878	0.00349589	1	0.683247	TRUE
ENSG00000140319.11	UC	21	0.14658	0.0409848	0.000348284	0.988691	0.143666	TRUE
ENSG00000140382.15	UC	39	-0.100067	0.0249382	6.00503e-05	1	0.0901375	TRUE
ENSG00000140471.17	UC	26	-0.095538	0.0266339	0.000334393	0.966984	0.895855	TRUE
ENSG00000140474.14	UC	11	-0.637837	0.0757542	3.77038e-17	1	0.980446	TRUE
ENSG00000140534.14	UC	35	0.079177	0.0209454	0.000156731	0.986892	0.87644	TRUE
ENSG00000140543.15	UC	14	0.0897855	0.0448704	0.0453928	1	0.799666	TRUE
ENSG00000140553.18	UC	3	0.443741	0.158726	0.00517972	0.895948	0.730475	TRUE
ENSG00000140623.14	UC	36	-0.0892669	0.0136171	5.54478e-11	1	0.849711	TRUE
ENSG00000140876.11	UC	15	0.143194	0.0376914	0.00014521	0.831519	0.670538	TRUE
ENSG00000140905.11	UC	4	0.180105	0.0888797	0.0427245	0.997309	0.941739	TRUE
ENSG00000140987.21	UC	21	0.174629	0.0402386	1.42586e-05	0.996382	0.0913364	TRUE
ENSG00000140992.19	UC	4	-0.277702	0.118701	0.0193095	0.999996	0.997739	TRUE
ENSG00000140993.11	UC	11	0.156846	0.0535253	0.00338624	0.99983	0.477596	TRUE
ENSG00000141002.20	UC	2	0.407621	0.158224	0.00998824	0.756023		TRUE
ENSG00000141013.17	UC	23	0.0468174	0.0222967	0.0357509	0.379602	0.0796288	TRUE
ENSG00000141028.6	UC	36	0.0788668	0.0117108	1.64474e-11	0.999998	0.0867313	TRUE
ENSG00000141076.18	UC	9	0.153679	0.0631369	0.0149307	0.999889	0.791427	TRUE
ENSG00000141198.16	UC	12	0.17387	0.0522397	0.000873754	0.999999	0.703602	TRUE
ENSG00000141219.16	UC	41	0.128074	0.0230321	2.68771e-08	1	0.558422	TRUE
ENSG00000141252.21	UC	72	0.0544623	0.0105643	2.53176e-07	0.720909	0.270857	TRUE
ENSG00000141294.10	UC	15	0.128374	0.0245255	1.65624e-07	0.999975	0.729236	TRUE
ENSG00000141298.19	UC	24	-0.669793	0.0460035	5.07347e-48	1	0.503965	TRUE
ENSG00000141337.13	UC	12	0.0940429	0.0368595	0.0107295	0.867025	0.818037	TRUE
ENSG00000141391.14	UC	85	0.0295497	0.0110633	0.00756308	1	0.100652	TRUE
ENSG00000141446.11	UC	5	-0.24634	0.0882908	0.00526929	1	0.99673	TRUE
ENSG00000141556.22	UC	27	-0.104219	0.0308337	0.000724766	1	0.409082	TRUE
ENSG00000141576.16	UC	21	-0.0442566	0.0200565	0.0273421	0.999974	0.803673	TRUE
ENSG00000141577.14	UC	6	-0.288329	0.0870902	0.000930634	0.993622	0.779958	TRUE
ENSG00000141580.16	UC	6	-0.147923	0.0664544	0.026019	0.922993	0.975441	TRUE
ENSG00000141642.9	UC	27	0.202609	0.0361322	2.05346e-08	1	0.425592	TRUE
ENSG00000141750.7	UC	54	-0.285629	0.0200364	4.14086e-46	1	0.346563	TRUE
ENSG00000141905.19	UC	2	0.975407	0.251191	0.000103117	0.275911		TRUE
ENSG00000141994.16	UC	16	0.0857768	0.0307814	0.00532572	0.993755	0.170292	TRUE
ENSG00000142046.15	UC	3	-0.369818	0.0992636	0.000194841	0.983386	0.904927	TRUE
ENSG00000142082.15	UC	26	0.0702164	0.0264794	0.00800799	1	0.533572	TRUE
ENSG00000142166.13	UC	13	0.222632	0.0571821	9.88532e-05	0.693147	0.10472	TRUE
ENSG00000142185.18	UC	6	-0.267069	0.0647606	3.72439e-05	0.994406	0.614159	TRUE
ENSG00000142188.17	UC	52	-0.0472079	0.00943535	5.63574e-07	1	0.249244	TRUE
ENSG00000142330.20	UC	3	-0.51673	0.105005	8.60946e-07	0.957186	0.816899	TRUE
ENSG00000142347.19	UC	6	-0.241297	0.0902868	0.00752747	0.999498	0.742306	TRUE
ENSG00000142606.16	UC	19	0.145067	0.0320429	5.97534e-06	1	0.683805	TRUE
ENSG00000142627.13	UC	9	0.178335	0.0585901	0.00233627	0.99922	0.458197	TRUE
ENSG00000142632.17	UC	56	0.11668	0.0128928	1.4293e-19	0.060422	0.0516291	TRUE
ENSG00000142675.18	UC	88	0.0546277	0.01104	7.49115e-07	0.999999	0.766811	TRUE
ENSG00000142798.20	UC	7	-0.137933	0.0653588	0.0348247	0.97575	0.319366	TRUE
ENSG00000142937.12	UC	23	-0.479308	0.0515144	1.34812e-20	0.999995	0.201593	TRUE
ENSG00000142945.13	UC	16	-0.215622	0.0281921	2.03622e-14	1	0.924365	TRUE
ENSG00000142949.17	UC	22	-0.182711	0.0444477	3.94477e-05	1	0.684243	TRUE
ENSG00000143028.9	UC	53	-0.247109	0.0196899	3.97333e-36	1	0.813268	TRUE
ENSG00000143153.14	UC	16	0.103486	0.0499956	0.0384619	1	0.701689	TRUE
ENSG00000143156.14	UC	114	-0.134938	0.00727553	8.6437e-77	1	0.465259	TRUE
ENSG00000143194.13	UC	120	-0.0534764	0.00769191	3.59419e-12	0.997323	0.0657549	TRUE
ENSG00000143199.18	UC	6	0.298081	0.051998	9.89316e-09	0.999874	0.88074	TRUE
ENSG00000143303.12	UC	7	0.16834	0.0642516	0.00879254	0.999987	0.931928	TRUE
ENSG00000143382.16	UC	21	0.224565	0.0341549	4.86832e-11	1	0.894437	TRUE
ENSG00000143434.17	UC	37	0.120854	0.0315456	0.000127582	1	0.411763	TRUE
ENSG00000143442.22	UC	25	-0.189603	0.0513022	0.00021919	1	0.831083	TRUE
ENSG00000143452.16	UC	88	-0.133728	0.00802788	2.65073e-62	1	0.479848	TRUE
ENSG00000143502.16	UC	2	-0.26596	0.12827	0.0381315	0.936673		TRUE
ENSG00000143578.16	UC	95	-0.109375	0.0163076	1.98666e-11	1	0.187487	TRUE
ENSG00000143612.21	UC	10	-0.426029	0.0983635	1.48323e-05	1	0.921971	TRUE
ENSG00000143622.11	UC	52	-0.298953	0.0194942	4.43184e-53	1	0.491913	TRUE
ENSG00000143631.11	UC	70	-0.0267151	0.0112878	0.017946	1	0.865483	TRUE
ENSG00000143653.10	UC	4	0.339632	0.108551	0.00175537	0.991435	0.914737	TRUE
ENSG00000143727.16	UC	27	0.149808	0.0385669	0.000102597	0.996399	0.072887	TRUE
ENSG00000143772.11	UC	5	0.283218	0.0908555	0.00182556	0.997283	0.81348	TRUE
ENSG00000143776.20	UC	74	0.100082	0.026295	0.000141166	1	0.117723	TRUE
ENSG00000143850.16	UC	35	0.145752	0.0294785	7.63977e-07	1	0.562628	TRUE
ENSG00000143924.19	UC	68	-0.161678	0.0226637	9.76266e-13	1	0.141403	TRUE
ENSG00000143994.14	UC	47	0.0786356	0.0233714	0.000766505	1	0.298	TRUE
ENSG00000144034.16	UC	28	-0.266491	0.0307414	4.36704e-18	1	0.721573	TRUE
ENSG00000144161.14	UC	37	0.208078	0.0220664	4.11441e-21	0.997512	0.180058	TRUE
ENSG00000144182.17	UC	151	-0.0769995	0.00859294	3.22376e-19	1	0.0959549	TRUE
ENSG00000144191.12	UC	9	0.184811	0.0558225	0.00093064	0.702093	0.089567	TRUE
ENSG00000144199.12	UC	46	-0.0714631	0.0211861	0.00074325	0.937165	0.063461	TRUE
ENSG00000144231.11	UC	22	0.186515	0.0351726	1.14014e-07	0.925039	0.610612	TRUE
ENSG00000144357.18	UC	7	-0.835166	0.165449	4.46723e-07	0.982817	0.429263	TRUE
ENSG00000144362.12	UC	89	0.044214	0.0112426	8.39835e-05	1	0.581705	TRUE
ENSG00000144369.14	UC	63	0.0487693	0.0198629	0.0140767	0.999656	0.570591	TRUE
ENSG00000144455.14	UC	30	-0.0880647	0.0220239	6.37211e-05	0.999968	0.535402	TRUE
ENSG00000144488.15	UC	35	-0.0978457	0.00945014	4.01811e-25	0.370325	0.195804	TRUE
ENSG00000144504.16	UC	3	-0.241557	0.0596766	5.17081e-05	0.713794	0.565114	TRUE
ENSG00000144559.11	UC	20	-0.0423922	0.0109792	0.000112855	0.992835	0.587453	TRUE
ENSG00000144659.13	UC	7	0.27773	0.107402	0.00971317	1	0.992823	TRUE
ENSG00000144791.10	UC	64	0.0614507	0.0116505	1.33123e-07	0.999452	0.288767	TRUE
ENSG00000144792.9	UC	139	0.0288622	0.0059672	1.31939e-06	0.969994	0.662102	TRUE
ENSG00000144815.17	UC	5	-0.199193	0.0785432	0.0112094	0.997769	0.75803	TRUE
ENSG00000144891.19	UC	31	0.15904	0.0296526	8.16545e-08	1	0.725228	TRUE
ENSG00000145022.5	UC	28	0.28312	0.0346917	3.32187e-16	1	0.916863	TRUE
ENSG00000145214.14	UC	26	0.0631579	0.0260592	0.0153664	0.999959	0.521577	TRUE
ENSG00000145217.14	UC	53	-0.0193401	0.00920086	0.0355541	0.999207	0.371908	TRUE
ENSG00000145241.11	UC	46	-0.0708977	0.021183	0.000817156	1	0.582404	TRUE
ENSG00000145244.12	UC	4	-0.342705	0.0750914	5.02283e-06	0.98158	0.878738	TRUE
ENSG00000145284.12	UC	21	0.16893	0.0447437	0.000159677	1	0.751741	TRUE
ENSG00000145331.14	UC	11	0.237276	0.0328615	5.18033e-13	0.919079	0.0869896	TRUE
ENSG00000145354.12	UC	54	-0.137204	0.0175556	5.47706e-15	1	0.395374	TRUE
ENSG00000145416.14	UC	37	0.0583623	0.0120314	1.22933e-06	1	0.314033	TRUE
ENSG00000145506.14	UC	4	0.23652	0.0973076	0.015072	0.836825	0.78149	TRUE
ENSG00000145687.17	UC	13	0.128232	0.0585871	0.0286156	0.947731	0.135777	TRUE
ENSG00000145723.17	UC	77	-0.214767	0.0236347	1.01882e-19	1	0.952355	TRUE
ENSG00000145725.20	UC	96	0.200338	0.0202931	5.49409e-23	1	0.134549	TRUE
ENSG00000145741.17	UC	12	0.15365	0.0659971	0.0199047	0.8637	0.144097	TRUE
ENSG00000145743.18	UC	20	0.44949	0.0587425	1.98075e-14	0.99958	0.600839	TRUE
ENSG00000145777.15	UC	25	0.0804525	0.0181457	9.26301e-06	0.999999	0.801534	TRUE
ENSG00000145781.9	UC	8	-0.322495	0.0782837	3.79587e-05	0.998358	0.535151	TRUE
ENSG00000145908.13	UC	23	0.333263	0.0303597	4.92346e-28	0.996534	0.835372	TRUE
ENSG00000145934.16	UC	14	-0.275507	0.0361095	2.35193e-14	0.937476	0.153126	TRUE
ENSG00000145949.11	UC	27	0.0460939	0.0196499	0.018988	0.998603	0.692503	TRUE
ENSG00000146001.5	UC	25	-0.0650267	0.0214535	0.00243701	0.999687	0.624164	TRUE
ENSG00000146007.11	UC	18	-0.129083	0.0653081	0.0480961	1	0.96413	TRUE
ENSG00000146054.18	UC	21	0.16791	0.022831	1.91715e-13	0.993878	0.212142	TRUE
ENSG00000146066.3	UC	24	0.119429	0.025428	2.64342e-06	0.996669	0.323567	TRUE
ENSG00000146067.16	UC	10	0.158366	0.0794338	0.046186	0.997584	0.390815	TRUE
ENSG00000146085.8	UC	35	0.273032	0.0363346	5.71814e-14	0.999999	0.117007	TRUE
ENSG00000146112.12	UC	18	0.565235	0.0460402	1.20394e-34	1	0.699557	TRUE
ENSG00000146147.15	UC	14	-0.0997088	0.0320264	0.00184989	0.950025	0.0647555	TRUE
ENSG00000146192.15	UC	4	-0.371762	0.144491	0.0100849	0.211	0.343081	TRUE
ENSG00000146223.16	UC	6	0.270611	0.128783	0.0356156	0.999899	0.885938	TRUE
ENSG00000146540.15	UC	22	-0.140417	0.0543913	0.00983399	0.999999	0.422036	TRUE
ENSG00000146555.20	UC	22	0.158437	0.0343493	3.97788e-06	1	0.654716	TRUE
ENSG00000146574.16	UC	23	-0.0749636	0.0182003	3.80829e-05	0.95673	0.749347	TRUE
ENSG00000146701.12	UC	44	0.23472	0.0516633	5.53874e-06	1	0.392994	TRUE
ENSG00000146904.9	UC	3	-0.199523	0.0919695	0.0300487	0.863746	0.688412	TRUE
ENSG00000147316.15	UC	61	-0.187708	0.0184437	2.50157e-24	0.999982	0.606609	TRUE
ENSG00000147439.14	UC	45	-0.230597	0.023871	4.45344e-22	0.816191	0.154338	TRUE
ENSG00000147459.18	UC	9	-0.308483	0.0666839	3.72697e-06	0.998428	0.68999	TRUE
ENSG00000147679.12	UC	5	-0.323934	0.103215	0.00169845	0.999421	0.826827	TRUE
ENSG00000147724.12	UC	29	0.0709955	0.020214	0.000444427	1	0.984839	TRUE
ENSG00000147813.16	UC	40	0.0306944	0.013393	0.0219157	1	0.989047	TRUE
ENSG00000148110.17	UC	66	-0.202029	0.0187322	4.04683e-27	0.999997	0.0908104	TRUE
ENSG00000148143.13	UC	26	-0.145626	0.0200922	4.23325e-13	0.434387	0.369536	TRUE
ENSG00000148384.14	UC	47	-0.393508	0.0290094	6.47025e-42	1	0.247407	TRUE
ENSG00000148396.19	UC	14	-0.29998	0.04248	1.64504e-12	0.999941	0.518286	TRUE
ENSG00000148484.18	UC	12	0.319926	0.0376877	2.08676e-17	0.998508	0.393162	TRUE
ENSG00000148655.15	UC	15	-0.135691	0.0254794	1.00679e-07	0.994779	0.783577	TRUE
ENSG00000148680.16	UC	17	0.108447	0.0240249	6.36346e-06	0.99332	0.494838	TRUE
ENSG00000148690.12	UC	61	0.0938953	0.00947159	3.64149e-23	0.999902	0.490592	TRUE
ENSG00000148832.16	UC	10	-0.151271	0.0512368	0.00315332	0.987245	0.222857	TRUE
ENSG00000148834.13	UC	38	0.123214	0.0224301	3.94609e-08	0.97953	0.431409	TRUE
ENSG00000148841.17	UC	23	0.225495	0.0383758	4.20358e-09	0.999888	0.30409	TRUE
ENSG00000148843.15	UC	6	0.182337	0.0790063	0.0210058	0.619182	0.161857	TRUE
ENSG00000148935.12	UC	11	-0.0988423	0.0343756	0.00403567	0.994566	0.775997	TRUE
ENSG00000149179.14	UC	18	-0.11259	0.0408488	0.0058466	1	0.796946	TRUE
ENSG00000149201.10	UC	17	-0.130584	0.0279887	3.07713e-06	1	0.843509	TRUE
ENSG00000149273.15	UC	8	0.121252	0.0527893	0.0216248	0.985709	0.290878	TRUE
ENSG00000149295.14	UC	4	0.186497	0.0671977	0.00551419	0.997283	0.848113	TRUE
ENSG00000149308.17	UC	54	-0.236807	0.022333	2.87236e-26	1	0.955619	TRUE
ENSG00000149311.20	UC	3	0.339503	0.167581	0.0427743	0.866768		TRUE
ENSG00000149346.15	UC	12	0.668077	0.0757581	1.15947e-18	0.999982	0.590953	TRUE
ENSG00000149488.14	UC	17	0.182608	0.0309973	3.83653e-09	0.999894	0.361227	TRUE
ENSG00000149489.9	UC	23	0.432238	0.0463682	1.14314e-20	0.928151	0.821841	TRUE
ENSG00000149499.12	UC	31	-0.281751	0.0273375	6.59268e-25	0.796178	0.368276	TRUE
ENSG00000149541.10	UC	35	-0.462502	0.0399532	5.44749e-31	0.999868	0.0887456	TRUE
ENSG00000149547.15	UC	5	-0.291703	0.130217	0.025082	0.999878	0.893465	TRUE
ENSG00000149548.15	UC	10	0.135144	0.0297697	5.63466e-06	0.99996	0.529347	TRUE
ENSG00000149600.12	UC	45	0.350796	0.0267398	2.5678e-39	1	0.881206	TRUE
ENSG00000149743.14	UC	54	-0.086402	0.0219943	8.55169e-05	0.0794871	0.37834	TRUE
ENSG00000149922.12	UC	40	-0.0824998	0.0202952	4.80361e-05	0.217666	0.262011	TRUE
ENSG00000150093.20	UC	17	-0.187013	0.0900878	0.0379035	1	0.735896	TRUE
ENSG00000150433.10	UC	3	0.241304	0.0957177	0.0117022	0.714922	0.703091	TRUE
ENSG00000150459.12	UC	6	-0.224126	0.0881541	0.0110084	0.990991	0.947542	TRUE
ENSG00000150540.14	UC	16	0.0855171	0.0270864	0.00159291	0.995911	0.402805	TRUE
ENSG00000150627.16	UC	5	-0.284134	0.0873631	0.0011446	0.968227	0.761363	TRUE
ENSG00000150760.13	UC	2	0.229396	0.0947366	0.0154605	0.606394		TRUE
ENSG00000150967.19	UC	41	0.156791	0.033152	2.25111e-06	1	0.374388	TRUE
ENSG00000151025.11	UC	29	-0.0646568	0.0212793	0.00237774	1	0.717301	TRUE
ENSG00000151062.15	UC	12	0.0803469	0.0403674	0.046548	0.993934	0.857172	TRUE
ENSG00000151135.10	UC	27	0.0838641	0.0371859	0.0241167	1	0.931441	TRUE
ENSG00000151150.22	UC	14	0.158626	0.0556773	0.00438544	1	0.933435	TRUE
ENSG00000151164.19	UC	5	0.290139	0.060235	1.45882e-06	0.999898	0.893572	TRUE
ENSG00000151176.8	UC	12	-0.178018	0.0651671	0.00630046	0.999997	0.853126	TRUE
ENSG00000151208.17	UC	59	0.0727867	0.0198623	0.000247761	1	0.813549	TRUE
ENSG00000151233.11	UC	34	0.0559782	0.0254383	0.027768	0.999765	0.599099	TRUE
ENSG00000151239.14	UC	10	-0.354568	0.0931843	0.000141793	0.98519	0.38676	TRUE
ENSG00000151247.13	UC	10	-0.173875	0.0693633	0.0121852	0.989591	0.342799	TRUE
ENSG00000151366.13	UC	27	-0.15314	0.0321162	1.85787e-06	1	0.951166	TRUE
ENSG00000151461.20	UC	8	0.552258	0.114287	1.35029e-06	0.999999	0.985402	TRUE
ENSG00000151470.13	UC	50	0.209594	0.0208087	7.31391e-24	1	0.0597295	TRUE
ENSG00000151553.15	UC	15	-0.282026	0.0857262	0.00100243	1	0.988164	TRUE
ENSG00000151575.14	UC	42	0.140124	0.0161365	3.83152e-18	0.999996	0.647639	TRUE
ENSG00000151640.13	UC	23	0.0420662	0.0108652	0.000108097	1	0.60461	TRUE
ENSG00000151655.19	UC	17	-0.141205	0.0278713	4.05544e-07	0.99997	0.425378	TRUE
ENSG00000151689.13	UC	81	0.0821119	0.0093655	1.82697e-18	1	0.0560149	TRUE
ENSG00000151690.15	UC	13	0.281067	0.0569581	8.03027e-07	0.997037	0.198022	TRUE
ENSG00000151725.12	UC	45	-0.0486553	0.0227948	0.0328024	1	0.778939	TRUE
ENSG00000151746.15	UC	14	0.121461	0.0354059	0.000602425	0.994634	0.787238	TRUE
ENSG00000151773.13	UC	76	0.0306552	0.00938126	0.00108421	1	0.548895	TRUE
ENSG00000151790.9	UC	8	-0.191458	0.0418435	4.74933e-06	0.97406	0.574565	TRUE
ENSG00000151806.14	UC	43	0.0890552	0.0174178	3.17286e-07	1	0.63637	TRUE
ENSG00000152061.24	UC	15	-0.210226	0.0429236	9.69823e-07	0.999937	0.982447	TRUE
ENSG00000152223.15	UC	20	-0.136667	0.0334468	4.3866e-05	0.998426	0.205101	TRUE
ENSG00000152253.9	UC	32	0.105609	0.0176502	2.18423e-09	0.999957	0.324555	TRUE
ENSG00000152254.11	UC	25	0.131587	0.0222128	3.14349e-09	0.767697	0.375905	TRUE
ENSG00000152359.15	UC	19	0.13838	0.0295702	2.87254e-06	0.999732	0.524222	TRUE
ENSG00000152404.16	UC	35	0.084689	0.0219168	0.000111492	0.999712	0.744526	TRUE
ENSG00000152475.7	UC	31	-0.091503	0.023699	0.000112902	1	0.331813	TRUE
ENSG00000152492.15	UC	15	0.206385	0.0698291	0.00312094	0.905452	0.315669	TRUE
ENSG00000152583.13	UC	4	0.629852	0.159859	8.1465e-05	0.999962		TRUE
ENSG00000152642.11	UC	16	-0.248158	0.0689015	0.000316217	0.983484	0.349954	TRUE
ENSG00000152766.6	UC	6	-0.36554	0.053718	1.01192e-11	0.940853	0.431815	TRUE
ENSG00000153012.12	UC	13	-0.2398	0.0588615	4.62181e-05	0.999934	0.735758	TRUE
ENSG00000153044.10	UC	34	0.100817	0.0223852	6.67635e-06	0.99953	0.355818	TRUE
ENSG00000153048.11	UC	12	-0.216587	0.0566978	0.000133437	0.952342	0.798005	TRUE
ENSG00000153113.24	UC	47	0.108137	0.0189504	1.1545e-08	0.999996	0.675499	TRUE
ENSG00000153132.13	UC	15	0.14522	0.048969	0.00302138	0.97988	0.106228	TRUE
ENSG00000153294.12	UC	101	0.144993	0.00788648	1.73232e-75	1	0.787857	TRUE
ENSG00000153406.14	UC	67	0.047717	0.00811829	4.1595e-09	1	0.873704	TRUE
ENSG00000153446.16	UC	15	-0.103124	0.0236405	1.28786e-05	0.998841	0.835408	TRUE
ENSG00000153551.14	UC	7	0.233258	0.0708144	0.000987961	0.848788	0.779393	TRUE
ENSG00000153774.9	UC	18	-0.122708	0.0469154	0.00890925	1	0.659543	TRUE
ENSG00000153786.13	UC	8	0.216122	0.0779158	0.00554067	0.9984	0.554676	TRUE
ENSG00000153993.14	UC	26	0.128228	0.023202	3.26523e-08	0.997666	0.0518682	TRUE
ENSG00000154001.14	UC	22	0.264561	0.0640602	3.62937e-05	1	0.6263	TRUE
ENSG00000154065.17	UC	57	0.165047	0.0295438	2.31689e-08	1	0.821484	TRUE
ENSG00000154080.14	UC	12	-0.205874	0.0611004	0.000753234	1	0.931896	TRUE
ENSG00000154134.15	UC	30	0.173612	0.031699	4.32845e-08	0.983343	0.64224	TRUE
ENSG00000154174.8	UC	10	-0.794367	0.134098	3.14582e-09	0.986149	0.427408	TRUE
ENSG00000154222.15	UC	71	0.132941	0.0162895	3.3179e-16	0.999998	0.633737	TRUE
ENSG00000154262.13	UC	3	-0.312358	0.155266	0.0442452	0.945917		TRUE
ENSG00000154305.18	UC	16	0.203956	0.0548576	0.000200867	0.999999	0.957775	TRUE
ENSG00000154328.16	UC	26	-0.0677816	0.0306897	0.0272018	0.989757	0.279854	TRUE
ENSG00000154358.23	UC	38	-0.0366052	0.0166727	0.0281263	1	0.959134	TRUE
ENSG00000154479.13	UC	4	-0.117913	0.0524122	0.0244665	0.911186	0.549776	TRUE
ENSG00000154511.12	UC	13	-0.183798	0.0680309	0.00689899	0.995772	0.116536	TRUE
ENSG00000154719.14	UC	96	0.051052	0.0127897	6.56187e-05	0.999965	0.617674	TRUE
ENSG00000154743.19	UC	24	-0.0872482	0.0323115	0.0069293	0.999994	0.348229	TRUE
ENSG00000154874.16	UC	31	0.100095	0.0219448	5.08596e-06	0.99935	0.423301	TRUE
ENSG00000154898.15	UC	25	-0.0481187	0.0178136	0.00690815	1	0.592497	TRUE
ENSG00000154945.7	UC	11	0.19253	0.0629208	0.00221428	0.991302	0.377478	TRUE
ENSG00000155066.16	UC	45	0.29689	0.0283164	1.0152e-25	1	0.0889818	TRUE
ENSG00000155085.16	UC	136	0.0693006	0.00878494	3.05667e-15	1	0.12912	TRUE
ENSG00000155275.19	UC	37	0.0572953	0.0214469	0.00755143	0.999999	0.400202	TRUE
ENSG00000155363.19	UC	13	0.221008	0.0602793	0.000245993	0.999999	0.63722	TRUE
ENSG00000155393.14	UC	80	-0.060737	0.00800008	3.14889e-14	1	0.081065	TRUE
ENSG00000155542.12	UC	92	0.0185428	0.00529387	0.000460581	1	0.259129	TRUE
ENSG00000155660.11	UC	13	-0.1911	0.0468486	4.52124e-05	0.981418	0.211979	TRUE
ENSG00000155792.10	UC	63	0.0340506	0.0167626	0.04222	0.999965	0.780233	TRUE
ENSG00000155957.19	UC	16	-0.299215	0.0412131	3.86559e-13	1	0.800917	TRUE
ENSG00000156042.19	UC	155	0.0225625	0.0101984	0.0269418	1	0.758583	TRUE
ENSG00000156050.10	UC	13	0.227271	0.0613094	0.00020977	0.999864	0.497321	TRUE
ENSG00000156136.10	UC	26	0.456541	0.0508117	2.58819e-19	1	0.921271	TRUE
ENSG00000156170.13	UC	60	-0.0755861	0.0168684	7.43185e-06	0.999995	0.258709	TRUE
ENSG00000156219.17	UC	101	-0.0920055	0.00933968	6.7843e-23	1	0.400864	TRUE
ENSG00000156261.13	UC	62	-0.0828534	0.0219099	0.000155849	1	0.538304	TRUE
ENSG00000156475.19	UC	36	0.308206	0.0284818	2.73317e-27	0.994964	0.243411	TRUE
ENSG00000156795.8	UC	22	0.166953	0.0270037	6.30539e-10	1	0.282872	TRUE
ENSG00000156858.12	UC	5	0.385638	0.142851	0.00694267	0.999956	0.903488	TRUE
ENSG00000157017.16	UC	23	-0.133585	0.0237911	1.96639e-08	0.944024	0.153397	TRUE
ENSG00000157045.9	UC	2	-0.292279	0.146754	0.0464123	0.908831		TRUE
ENSG00000157107.14	UC	10	-0.354623	0.0757369	2.83681e-06	0.999991	0.777071	TRUE
ENSG00000157191.20	UC	7	-0.214468	0.0762479	0.00491162	0.697329	0.584815	TRUE
ENSG00000157259.8	UC	37	0.201272	0.0309664	8.04879e-11	0.999984	0.352471	TRUE
ENSG00000157322.18	UC	68	0.0267825	0.00720517	0.000201501	1	0.37978	TRUE
ENSG00000157426.14	UC	31	-0.202663	0.0197492	1.04655e-24	1	0.103817	TRUE
ENSG00000157445.15	UC	8	-0.210936	0.0662449	0.00145158	0.999984	0.936726	TRUE
ENSG00000157601.15	UC	14	-0.0817379	0.0323999	0.0116432	0.999334	0.540354	TRUE
ENSG00000157895.11	UC	23	-0.135196	0.0361736	0.000185913	0.997169	0.223675	TRUE
ENSG00000157916.20	UC	3	0.438451	0.152008	0.00392174	0.998887	0.974387	TRUE
ENSG00000157978.12	UC	11	-0.20323	0.0423554	1.60094e-06	0.999833	0.542043	TRUE
ENSG00000158006.14	UC	6	0.259901	0.0861668	0.00255919	0.999999	0.972961	TRUE
ENSG00000158104.11	UC	18	0.16315	0.0295544	3.3834e-08	0.98751	0.13562	TRUE
ENSG00000158163.15	UC	53	-0.10244	0.0195357	1.57341e-07	1	0.416277	TRUE
ENSG00000158411.11	UC	41	0.148608	0.0318919	3.16614e-06	1	0.0926312	TRUE
ENSG00000158483.18	UC	23	-0.205097	0.048177	2.07049e-05	1	0.837288	TRUE
ENSG00000158560.14	UC	8	0.236339	0.0954175	0.0132532	0.94034	0.392286	TRUE
ENSG00000158623.14	UC	19	-0.217457	0.0280353	8.72841e-15	0.999664	0.274566	TRUE
ENSG00000158691.15	UC	94	-0.429531	0.0186365	1.54803e-117	1	0.0557934	TRUE
ENSG00000158714.11	UC	7	-0.108585	0.0462906	0.0189906	0.90335	0.335289	TRUE
ENSG00000158792.16	UC	41	-0.0744365	0.030405	0.0143585	0.980914	0.349313	TRUE
ENSG00000158815.11	UC	10	-0.240626	0.0617187	9.66864e-05	0.986209	0.293787	TRUE
ENSG00000158856.19	UC	11	-0.155804	0.0324062	1.52562e-06	0.739608	0.530455	TRUE
ENSG00000158863.22	UC	16	0.243822	0.076374	0.00141058	0.999996	0.447906	TRUE
ENSG00000158941.17	UC	14	-0.536904	0.0746168	6.22375e-13	0.998915	0.365151	TRUE
ENSG00000158987.22	UC	82	-0.199266	0.020456	2.01177e-22	1	0.972584	TRUE
ENSG00000159086.15	UC	15	-0.245382	0.0595483	3.77694e-05	0.997984	0.148358	TRUE
ENSG00000159212.13	UC	12	0.197246	0.0278567	1.43364e-12	0.999912	0.516046	TRUE
ENSG00000159267.17	UC	30	-0.093267	0.0219539	2.15391e-05	1	0.274068	TRUE
ENSG00000159352.16	UC	16	0.599352	0.0936112	1.52784e-10	1	0.873	TRUE
ENSG00000159445.13	UC	80	-0.0809035	0.0090733	4.80595e-19	1	0.669017	TRUE
ENSG00000159496.15	UC	10	0.0890661	0.0407136	0.0286969	1	0.923114	TRUE
ENSG00000159733.14	UC	13	-0.101727	0.0363621	0.00514818	0.137428	0.679902	TRUE
ENSG00000159915.13	UC	46	-0.0557259	0.0171035	0.00112135	0.999908	0.0633028	TRUE
ENSG00000160014.17	UC	7	0.161052	0.0733246	0.0280613	0.524989	0.124108	TRUE
ENSG00000160072.20	UC	10	-0.162788	0.0769916	0.0344847	0.123894	0.164357	TRUE
ENSG00000160075.12	UC	11	0.18144	0.0619373	0.00339603	0.999999	0.640735	TRUE
ENSG00000160117.16	UC	14	0.116992	0.0533619	0.0283494	0.0505653	0.137918	TRUE
ENSG00000160188.10	UC	25	0.0536151	0.0153688	0.000485614	0.547972	0.119447	TRUE
ENSG00000160194.18	UC	33	-0.080426	0.0198623	5.13986e-05	0.999537	0.242236	TRUE
ENSG00000160200.18	UC	43	0.0686495	0.0102684	2.30114e-11	1	0.667486	TRUE
ENSG00000160221.18	UC	25	-0.0546204	0.00717738	2.73917e-14	0.962426	0.297333	TRUE
ENSG00000160226.16	UC	14	-0.217979	0.0292434	9.0591e-14	0.60811	0.0947789	TRUE
ENSG00000160233.8	UC	12	0.0778588	0.0238715	0.00110792	0.757608	0.884074	TRUE
ENSG00000160256.13	UC	3	-0.481734	0.117135	3.91168e-05	0.905636	0.903798	TRUE
ENSG00000160282.15	UC	75	-0.05389	0.0119185	6.13855e-06	0.999031	0.163421	TRUE
ENSG00000160284.15	UC	114	-0.0427488	0.0082275	2.03802e-07	0.999999	0.469187	TRUE
ENSG00000160285.15	UC	39	0.0726523	0.0203761	0.000363073	0.999994	0.54036	TRUE
ENSG00000160294.11	UC	74	-0.102462	0.0322119	0.00146825	1	0.172498	TRUE
ENSG00000160299.17	UC	30	0.150989	0.0370658	4.63057e-05	0.99998	0.725769	TRUE
ENSG00000160305.18	UC	5	-0.21161	0.0912203	0.0203534	0.999509	0.906145	TRUE
ENSG00000160307.10	UC	6	0.362687	0.134606	0.00705101	0.986145	0.838763	TRUE
ENSG00000160321.16	UC	41	0.0712008	0.0178534	6.66088e-05	1	0.0729599	TRUE
ENSG00000160325.15	UC	6	0.186778	0.0757977	0.0137331	0.999027	0.837545	TRUE
ENSG00000160360.13	UC	15	-0.468732	0.0634753	1.53052e-13	0.999275	0.168797	TRUE
ENSG00000160404.18	UC	6	-0.198028	0.0853402	0.0203165	0.999863	0.801191	TRUE
ENSG00000160539.6	UC	12	-0.435553	0.0451293	4.85637e-22	0.999968	0.427169	TRUE
ENSG00000160593.19	UC	29	-0.116532	0.0258446	6.51472e-06	1	0.303252	TRUE
ENSG00000160613.15	UC	24	-0.115423	0.0581813	0.0472729	1	0.995441	TRUE
ENSG00000160678.12	UC	39	-0.0400425	0.0145535	0.00593412	1	0.91669	TRUE
ENSG00000160695.16	UC	16	0.464133	0.0625084	1.12671e-13	1	0.855458	TRUE
ENSG00000160712.13	UC	15	-0.113627	0.0274266	3.42863e-05	0.988909	0.196469	TRUE
ENSG00000160767.22	UC	28	0.611907	0.0604169	4.14696e-24	1	0.444656	TRUE
ENSG00000160785.14	UC	8	-0.27295	0.0883516	0.0020059	0.523842	0.0577584	TRUE
ENSG00000160796.18	UC	5	0.339541	0.100888	0.000763951	0.453422	0.250663	TRUE
ENSG00000160953.17	UC	17	-0.16076	0.0263257	1.01774e-09	0.999934	0.956641	TRUE
ENSG00000160961.12	UC	23	0.0687654	0.0297566	0.0208367	0.71656	0.26514	TRUE
ENSG00000161010.16	UC	13	0.122701	0.0351163	0.000475596	0.944722	0.222076	TRUE
ENSG00000161048.12	UC	16	0.221122	0.0565091	9.11453e-05	0.999939	0.784117	TRUE
ENSG00000161202.20	UC	15	-0.230623	0.0691456	0.000852009	0.996935	0.857392	TRUE
ENSG00000161203.14	UC	18	-0.130787	0.0527919	0.013234	0.983423	0.0757322	TRUE
ENSG00000161395.14	UC	38	-0.597078	0.0378594	4.93242e-56	1	0.663924	TRUE
ENSG00000161509.14	UC	46	0.176427	0.0140401	3.25035e-36	0.194027	0.54414	TRUE
ENSG00000161647.19	UC	19	-0.186205	0.0313616	2.89635e-09	1	0.618441	TRUE
ENSG00000161692.18	UC	92	-0.0376903	0.0110914	0.000678403	0.999569	0.364579	TRUE
ENSG00000161798.7	UC	4	0.224918	0.0528471	2.08107e-05	0.997672	0.940699	TRUE
ENSG00000161888.12	UC	15	0.0682451	0.0344048	0.0473013	0.395764	0.0530401	TRUE
ENSG00000161905.13	UC	23	-0.118203	0.0222204	1.04003e-07	0.999991	0.431206	TRUE
ENSG00000161981.11	UC	23	-0.0825912	0.0217319	0.000144426	0.998933	0.470773	TRUE
ENSG00000161996.19	UC	61	-0.221165	0.0203633	1.76936e-27	0.977235	0.710451	TRUE
ENSG00000162076.13	UC	3	0.358858	0.158746	0.0237856	0.868473		TRUE
ENSG00000162129.14	UC	4	-0.387882	0.111626	0.000511181	0.978064		TRUE
ENSG00000162194.13	UC	45	-0.186837	0.0147553	9.55212e-37	0.999996	0.843875	TRUE
ENSG00000162222.14	UC	14	-0.23592	0.036562	1.09939e-10	1	0.636075	TRUE
ENSG00000162341.18	UC	32	0.123694	0.0208382	2.92218e-09	0.90904	0.865863	TRUE
ENSG00000162430.18	UC	2	0.379355	0.162208	0.019351	0.893393		TRUE
ENSG00000162434.13	UC	10	-0.26428	0.115637	0.0222881	0.999943	0.951337	TRUE
ENSG00000162493.17	UC	5	-0.24769	0.0676334	0.000250017	0.985956	0.679209	TRUE
ENSG00000162572.21	UC	4	0.450844	0.101748	9.38037e-06	0.690459	0.392546	TRUE
ENSG00000162576.17	UC	4	-0.851253	0.151429	1.89356e-08	0.98972	0.802627	TRUE
ENSG00000162595.8	UC	11	0.191106	0.0474589	5.65485e-05	0.999994	0.982606	TRUE
ENSG00000162600.12	UC	28	0.0841797	0.0335078	0.0119966	1	0.764335	TRUE
ENSG00000162623.16	UC	16	0.108853	0.0325644	0.000829662	1	0.79413	TRUE
ENSG00000162642.14	UC	5	0.200162	0.081331	0.013852	0.677462	0.359195	TRUE
ENSG00000162669.16	UC	24	-0.136873	0.016496	1.06446e-16	0.999941	0.559833	TRUE
ENSG00000162714.13	UC	21	0.228652	0.0241188	2.53761e-21	1	0.497013	TRUE
ENSG00000162722.9	UC	31	0.0560247	0.0202039	0.00555491	0.987441	0.538158	TRUE
ENSG00000162734.13	UC	11	0.566865	0.126214	7.07855e-06	0.999894	0.533164	TRUE
ENSG00000162738.6	UC	7	-0.287872	0.0601538	1.70479e-06	0.976117	0.418465	TRUE
ENSG00000162769.13	UC	39	-0.0870808	0.0209041	3.10357e-05	0.978311	0.614519	TRUE
ENSG00000162782.16	UC	55	0.0258498	0.0125632	0.0396312	0.470913	0.60753	TRUE
ENSG00000162817.7	UC	60	-0.0958415	0.0131283	2.86996e-13	0.999978	0.213511	TRUE
ENSG00000162819.12	UC	8	0.235007	0.0741183	0.00152073	0.999992	0.854285	TRUE
ENSG00000162849.16	UC	11	-0.110177	0.0514427	0.0322139	1	0.952234	TRUE
ENSG00000162877.13	UC	40	-0.103801	0.0110329	5.04545e-21	0.963134	0.97507	TRUE
ENSG00000162882.15	UC	104	-0.0616027	0.0162149	0.000145196	0.999998	0.146719	TRUE
ENSG00000162885.14	UC	28	-0.0979641	0.0296692	0.000960406	0.999998	0.824396	TRUE
ENSG00000162910.19	UC	32	-0.0883137	0.0408853	0.0307701	1	0.633024	TRUE
ENSG00000162981.14	UC	19	-0.0919066	0.0438461	0.036072	1	0.741736	TRUE
ENSG00000163041.13	UC	52	0.0428489	0.0108942	8.38264e-05	0.995655	0.84249	TRUE
ENSG00000163125.16	UC	13	-0.469944	0.103082	5.14111e-06	1	0.889854	TRUE
ENSG00000163161.14	UC	79	-0.0287181	0.0113457	0.0113676	1	0.968181	TRUE
ENSG00000163162.9	UC	8	-0.171962	0.0570992	0.00259849	1	0.984794	TRUE
ENSG00000163281.12	UC	53	-0.0819809	0.0170566	1.53663e-06	0.999999	0.677249	TRUE
ENSG00000163297.18	UC	15	0.354717	0.0818366	1.46118e-05	0.996519	0.65305	TRUE
ENSG00000163322.14	UC	6	-0.516345	0.0912474	1.52487e-08	0.993619	0.618535	TRUE
ENSG00000163328.14	UC	8	0.258579	0.106425	0.0151122	0.994786	0.674435	TRUE
ENSG00000163354.15	UC	8	0.189739	0.0647841	0.00340279	0.763698	0.477144	TRUE
ENSG00000163362.11	UC	4	-0.599196	0.135707	1.00836e-05	0.827527		TRUE
ENSG00000163393.13	UC	13	0.127821	0.0548004	0.0196748	0.897577	0.116993	TRUE
ENSG00000163406.11	UC	32	-0.181611	0.0392622	3.73525e-06	1	0.708842	TRUE
ENSG00000163431.13	UC	31	-0.24145	0.0413113	5.07639e-09	1	0.440899	TRUE
ENSG00000163444.12	UC	5	-0.346079	0.0943914	0.000245964	0.991354	0.780019	TRUE
ENSG00000163466.16	UC	13	-0.297692	0.0523717	1.3141e-08	0.999978	0.781689	TRUE
ENSG00000163531.17	UC	51	-0.101525	0.0147804	6.46917e-12	1	0.472298	TRUE
ENSG00000163541.12	UC	41	-0.142371	0.0658529	0.0306213	1	0.483388	TRUE
ENSG00000163568.15	UC	6	-0.119535	0.0457427	0.00896948	0.998362	0.953764	TRUE
ENSG00000163607.18	UC	18	-0.11057	0.0344217	0.00131717	0.98939	0.513949	TRUE
ENSG00000163633.12	UC	20	0.109502	0.0273441	6.21215e-05	0.657501	0.156848	TRUE
ENSG00000163697.17	UC	6	-0.245745	0.108357	0.0233339	0.999852	0.876383	TRUE
ENSG00000163728.11	UC	9	0.267112	0.0971391	0.00596344	0.908939	0.23098	TRUE
ENSG00000163815.6	UC	15	0.234565	0.0493556	2.00861e-06	0.999999	0.474506	TRUE
ENSG00000163827.14	UC	11	0.187495	0.0376129	6.20093e-07	0.704359	0.0556723	TRUE
ENSG00000163864.17	UC	18	-0.184756	0.0314723	4.34671e-09	0.342125	0.119468	TRUE
ENSG00000163904.13	UC	2	-0.420971	0.189685	0.0264656	0.973879		TRUE
ENSG00000163933.10	UC	73	-0.0156907	0.00614623	0.0106829	0.996087	0.127034	TRUE
ENSG00000163946.14	UC	7	-0.313768	0.0987911	0.00149281	0.999999	0.942219	TRUE
ENSG00000163961.4	UC	2	-0.225501	0.11236	0.0447538	0.955734		TRUE
ENSG00000163964.18	UC	18	-0.166412	0.0292773	1.31602e-08	0.518951	0.244166	TRUE
ENSG00000164002.12	UC	15	0.09832	0.0422363	0.0199198	0.99971	0.302874	TRUE
ENSG00000164010.15	UC	6	-0.110468	0.0351347	0.00166574	0.999732	0.870626	TRUE
ENSG00000164074.16	UC	24	0.147311	0.0501039	0.00328091	1	0.745327	TRUE
ENSG00000164078.14	UC	20	-0.211739	0.0482767	1.15485e-05	1	0.678315	TRUE
ENSG00000164081.13	UC	192	-0.168638	0.0117365	8.14036e-47	1	0.915395	TRUE
ENSG00000164106.8	UC	27	0.0882455	0.0321371	0.00603436	0.701875	0.478844	TRUE
ENSG00000164144.16	UC	49	0.110868	0.0109952	6.5525e-24	0.999255	0.214446	TRUE
ENSG00000164219.10	UC	39	-0.436868	0.0324945	3.32283e-41	0.993688	0.515	TRUE
ENSG00000164241.14	UC	92	-0.207187	0.0090682	1.54465e-115	1	0.771075	TRUE
ENSG00000164296.7	UC	24	-0.119203	0.0362321	0.00100191	1	0.967477	TRUE
ENSG00000164307.13	UC	88	0.0717617	0.0118873	1.57163e-09	1	0.842384	TRUE
ENSG00000164338.10	UC	46	-0.241318	0.0335374	6.22342e-13	1	0.3379	TRUE
ENSG00000164344.16	UC	37	0.0659997	0.0169804	0.00010157	0.999819	0.164485	TRUE
ENSG00000164346.10	UC	40	0.0822013	0.00981566	5.54563e-17	0.999987	0.121735	TRUE
ENSG00000164347.18	UC	15	0.379084	0.0641324	3.40129e-09	1	0.620912	TRUE
ENSG00000164393.10	UC	103	0.123044	0.0065588	1.60184e-78	1	0.489956	TRUE
ENSG00000164404.9	UC	35	-0.145915	0.0169687	8.03543e-18	0.999926	0.603106	TRUE
ENSG00000164465.19	UC	17	0.26803	0.0386652	4.14706e-12	1	0.969469	TRUE
ENSG00000164494.12	UC	7	-0.155887	0.0711362	0.0284242	0.75219	0.30363	TRUE
ENSG00000164535.15	UC	37	-0.0242088	0.0108577	0.025771	0.999995	0.251355	TRUE
ENSG00000164611.13	UC	3	-0.264405	0.0933646	0.00462641	0.99948	0.981083	TRUE
ENSG00000164663.15	UC	9	0.458636	0.0674474	1.04687e-11	1	0.906632	TRUE
ENSG00000164695.5	UC	2	0.173202	0.0807244	0.0319054	0.859132		TRUE
ENSG00000164707.16	UC	26	-0.315301	0.0245799	1.14889e-37	0.997059	0.19031	TRUE
ENSG00000164733.22	UC	40	-0.0687021	0.0260959	0.00847147	0.714322	0.354685	TRUE
ENSG00000164756.13	UC	13	-0.243473	0.0272468	4.041e-19	0.999999	0.577861	TRUE
ENSG00000164764.11	UC	15	0.0827283	0.0184879	7.65084e-06	0.930822	0.531651	TRUE
ENSG00000164841.5	UC	23	-0.14098	0.0420767	0.000806519	1	0.917068	TRUE
ENSG00000164850.16	UC	2	0.359306	0.139103	0.00979414	0.603579		TRUE
ENSG00000164877.19	UC	4	0.233127	0.10738	0.0299283	0.943712	0.606081	TRUE
ENSG00000164898.13	UC	9	-0.540144	0.0782771	5.18513e-12	0.998021	0.507867	TRUE
ENSG00000164930.12	UC	5	-0.167552	0.0787644	0.0333986	0.999078	0.821925	TRUE
ENSG00000164946.20	UC	26	-0.060509	0.0174062	0.000508396	0.982164	0.0614623	TRUE
ENSG00000164972.14	UC	20	-0.162877	0.0302737	7.44241e-08	1	0.737027	TRUE
ENSG00000165076.14	UC	4	-0.254679	0.0502476	4.00999e-07	0.998131	0.865545	TRUE
ENSG00000165102.15	UC	7	-0.177041	0.0834569	0.0338925	0.999996	0.918709	TRUE
ENSG00000165171.11	UC	53	0.0556364	0.00602224	2.5001e-20	1	0.0665015	TRUE
ENSG00000165280.18	UC	9	-0.619409	0.123937	5.79978e-07	0.999997	0.871098	TRUE
ENSG00000165282.14	UC	12	-0.35398	0.0716471	7.78795e-07	0.999985	0.631623	TRUE
ENSG00000165392.11	UC	20	-0.0935333	0.0371715	0.0118608	0.999998	0.789385	TRUE
ENSG00000165406.16	UC	50	-0.116134	0.0424798	0.00625964	1	0.242509	TRUE
ENSG00000165490.13	UC	22	-0.241825	0.0304147	1.85151e-15	1	0.588782	TRUE
ENSG00000165495.16	UC	7	-0.206496	0.0702835	0.00330291	0.991776	0.57072	TRUE
ENSG00000165621.9	UC	34	-0.0913155	0.0203244	7.02583e-06	0.999978	0.673283	TRUE
ENSG00000165626.19	UC	14	0.132087	0.0485757	0.00654397	0.999998	0.97751	TRUE
ENSG00000165629.20	UC	16	-0.538485	0.105011	2.92978e-07	0.999999	0.567893	TRUE
ENSG00000165637.14	UC	21	-0.281951	0.0648114	1.35928e-05	1	0.401253	TRUE
ENSG00000165650.12	UC	46	0.201702	0.0171292	5.2309e-32	0.999696	0.232411	TRUE
ENSG00000165714.11	UC	9	0.0751669	0.0362805	0.0382816	0.999811	0.732435	TRUE
ENSG00000165716.11	UC	8	-0.160028	0.0409959	9.48041e-05	0.992322	0.777306	TRUE
ENSG00000165730.16	UC	77	-0.0723623	0.00945736	1.98753e-14	0.999989	0.129512	TRUE
ENSG00000165832.6	UC	2	0.35087	0.176322	0.0465977	0.903661		TRUE
ENSG00000165861.14	UC	2	0.308875	0.145313	0.0335378	0.999955		TRUE
ENSG00000165868.16	UC	28	0.0823467	0.0335045	0.0139798	1	0.370199	TRUE
ENSG00000165915.14	UC	27	0.266932	0.0650505	4.07023e-05	1	0.878223	TRUE
ENSG00000165916.9	UC	13	0.344839	0.0860116	6.09221e-05	0.999774	0.805325	TRUE
ENSG00000165923.17	UC	4	-0.587319	0.107698	4.94262e-08	0.999152	0.900762	TRUE
ENSG00000165934.13	UC	20	-0.237643	0.0377062	2.9293e-10	0.994932	0.385054	TRUE
ENSG00000165985.10	UC	17	-0.0472981	0.0140125	0.000737049	0.428479	0.226029	TRUE
ENSG00000166002.7	UC	24	0.211179	0.0416089	3.86829e-07	0.648723	0.108254	TRUE
ENSG00000166037.11	UC	40	0.199249	0.0255929	6.95263e-15	1	0.109254	TRUE
ENSG00000166130.15	UC	36	0.0394731	0.0167399	0.0183724	1	0.252481	TRUE
ENSG00000166145.15	UC	7	0.190754	0.081326	0.0189989	0.999263	0.911156	TRUE
ENSG00000166167.18	UC	19	0.154387	0.0351424	1.11694e-05	0.993811	0.110245	TRUE
ENSG00000166173.11	UC	42	0.120501	0.0270728	8.5466e-06	1	0.620092	TRUE
ENSG00000166206.15	UC	19	0.0451143	0.0207232	0.0294811	0.999828	0.282513	TRUE
ENSG00000166224.17	UC	4	-0.338067	0.105456	0.00134701	0.845769	0.486946	TRUE
ENSG00000166260.13	UC	74	0.121551	0.013403	1.20176e-19	1	0.092914	TRUE
ENSG00000166261.11	UC	27	-0.123483	0.0335255	0.000230268	0.999922	0.541757	TRUE
ENSG00000166263.13	UC	19	0.10092	0.0411345	0.0141502	0.999875	0.320024	TRUE
ENSG00000166313.20	UC	5	0.319584	0.133925	0.0170191	0.999989	0.953433	TRUE
ENSG00000166321.14	UC	146	0.0118419	0.00491421	0.0159642	1	0.337264	TRUE
ENSG00000166341.9	UC	15	0.185481	0.0583605	0.00148196	0.86549	0.596895	TRUE
ENSG00000166352.18	UC	9	-0.488296	0.0711265	6.64045e-12	1	0.951382	TRUE
ENSG00000166359.11	UC	11	0.139461	0.0307659	5.81561e-06	0.927633	0.281882	TRUE
ENSG00000166394.15	UC	17	0.0734446	0.0356157	0.0391946	1	0.960683	TRUE
ENSG00000166415.15	UC	32	-0.0479645	0.0129154	0.000204217	1	0.531642	TRUE
ENSG00000166452.12	UC	48	0.214741	0.0234324	4.988e-20	1	0.765568	TRUE
ENSG00000166562.9	UC	8	-0.403392	0.0666109	1.39589e-09	0.999417	0.781418	TRUE
ENSG00000166682.13	UC	35	-0.112711	0.0202191	2.48227e-08	0.996035	0.716278	TRUE
ENSG00000166750.10	UC	29	0.112915	0.0288819	9.24777e-05	1	0.79656	TRUE
ENSG00000166762.19	UC	16	0.14813	0.0543229	0.00639425	1	0.570392	TRUE
ENSG00000166788.10	UC	54	0.110834	0.0151179	2.27909e-13	0.962809	0.236838	TRUE
ENSG00000166839.17	UC	52	0.0941479	0.018146	2.12146e-07	1	0.127877	TRUE
ENSG00000166847.10	UC	84	-0.0497013	0.0225949	0.0278308	1	0.0545909	TRUE
ENSG00000166913.13	UC	14	-1.21523	0.0757842	7.233e-58	0.999983	0.346424	TRUE
ENSG00000166925.9	UC	5	0.30321	0.0963778	0.00165488	0.999977	0.917028	TRUE
ENSG00000166938.13	UC	41	0.147492	0.0226014	6.76473e-11	1	0.615013	TRUE
ENSG00000166971.17	UC	21	0.0806068	0.0379763	0.0337911	0.999988	0.813842	TRUE
ENSG00000166997.8	UC	41	-0.213604	0.0387655	3.58552e-08	0.533227	0.0819533	TRUE
ENSG00000167081.18	UC	113	-0.0426742	0.0147826	0.00389188	1	0.685956	TRUE
ENSG00000167123.20	UC	32	0.243413	0.0524141	3.41686e-06	1	0.767698	TRUE
ENSG00000167136.7	UC	34	-0.108909	0.0304521	0.000348371	0.999142	0.0526754	TRUE
ENSG00000167186.11	UC	15	-0.268068	0.0511459	1.59505e-07	0.999996	0.896168	TRUE
ENSG00000167196.14	UC	7	-0.401922	0.0671893	2.205e-09	0.999999	0.903144	TRUE
ENSG00000167325.15	UC	81	-0.144962	0.0161709	3.12091e-19	1	0.575864	TRUE
ENSG00000167332.9	UC	5	0.372707	0.0720563	2.31059e-07	0.98988	0.622884	TRUE
ENSG00000167363.14	UC	23	-0.144416	0.0385887	0.000182244	0.999981	0.312597	TRUE
ENSG00000167526.14	UC	39	0.067718	0.0304452	0.0261314	0.999998	0.0603398	TRUE
ENSG00000167528.13	UC	96	0.133312	0.0138308	5.48094e-22	1	0.478805	TRUE
ENSG00000167543.16	UC	8	-0.221207	0.0781953	0.00467084	0.333731	0.192539	TRUE
ENSG00000167595.15	UC	45	0.141994	0.0293081	1.26689e-06	1	0.543056	TRUE
ENSG00000167608.12	UC	15	0.225925	0.0378153	2.30891e-09	0.996865	0.520297	TRUE
ENSG00000167615.17	UC	16	0.358185	0.0773538	3.64829e-06	0.999534	0.424092	TRUE
ENSG00000167637.18	UC	2	-0.199869	0.0985629	0.0425771	0.733358		TRUE
ENSG00000167642.13	UC	3	0.336269	0.101969	0.000974639	0.998683		TRUE
ENSG00000167695.15	UC	23	0.0615671	0.0275947	0.0256731	0.996752	0.447168	TRUE
ENSG00000167702.13	UC	12	0.28954	0.0583652	7.01906e-07	0.89681	0.0623132	TRUE
ENSG00000167711.14	UC	9	0.115539	0.0338547	0.000643003	0.951986	0.155367	TRUE
ENSG00000167716.19	UC	10	-0.365357	0.0778215	2.66861e-06	0.940178	0.224083	TRUE
ENSG00000167720.13	UC	125	-0.0186282	0.00810163	0.0214871	1	0.839299	TRUE
ENSG00000167740.10	UC	52	-0.142733	0.0173413	1.85891e-16	1	0.366953	TRUE
ENSG00000167747.16	UC	6	0.375848	0.0812179	3.69845e-06	0.999997	0.968337	TRUE
ENSG00000167785.9	UC	13	-0.251591	0.0442013	1.25608e-08	0.826831	0.0851755	TRUE
ENSG00000167799.10	UC	26	0.0442883	0.0225523	0.0495526	0.996874	0.225704	TRUE
ENSG00000167840.13	UC	44	0.0306073	0.0153403	0.0460183	0.787013	0.319679	TRUE
ENSG00000167842.16	UC	23	0.103956	0.0224654	3.70298e-06	1	0.877461	TRUE
ENSG00000167862.10	UC	4	-0.372513	0.185777	0.0449456	0.796635	0.419854	TRUE
ENSG00000167863.12	UC	7	-0.2275	0.0982594	0.0205965	0.999997	0.97048	TRUE
ENSG00000167880.8	UC	30	0.202999	0.025688	2.73468e-15	1	0.846873	TRUE
ENSG00000167881.15	UC	9	0.47939	0.11831	5.07881e-05	0.999827	0.796363	TRUE
ENSG00000167904.16	UC	6	-0.210005	0.0684761	0.00216339	0.999995	0.995148	TRUE
ENSG00000167981.7	UC	40	-0.114963	0.0171693	2.14403e-11	0.999741	0.0567635	TRUE
ENSG00000168010.11	UC	13	0.415614	0.091388	5.42114e-06	0.992655	0.892874	TRUE
ENSG00000168014.18	UC	43	-0.0460289	0.0204293	0.024254	1	0.956292	TRUE
ENSG00000168026.19	UC	28	0.0929237	0.0307907	0.00254519	0.999999	0.543132	TRUE
ENSG00000168028.14	UC	27	0.130189	0.0288701	6.49928e-06	1	0.337114	TRUE
ENSG00000168036.18	UC	38	0.0757142	0.0336054	0.0242567	0.999998	0.567396	TRUE
ENSG00000168038.11	UC	64	-0.100459	0.00886914	9.6636e-30	1	0.980066	TRUE
ENSG00000168056.18	UC	4	0.346403	0.104031	0.000869076	0.999721	0.93068	TRUE
ENSG00000168116.14	UC	51	-0.0376389	0.0182997	0.0397055	1	0.115398	TRUE
ENSG00000168152.13	UC	27	0.0780831	0.0375524	0.037589	0.999998	0.18195	TRUE
ENSG00000168159.15	UC	5	-0.227208	0.0816424	0.00538638	0.989025	0.620484	TRUE
ENSG00000168268.11	UC	167	-0.101993	0.00957782	1.76566e-26	1	0.182413	TRUE
ENSG00000168275.16	UC	27	0.142732	0.0253725	1.85016e-08	0.959555	0.115547	TRUE
ENSG00000168329.14	UC	19	-0.122357	0.0297239	3.84725e-05	1	0.700898	TRUE
ENSG00000168385.18	UC	56	0.0650204	0.0149904	1.4414e-05	1	0.870979	TRUE
ENSG00000168395.16	UC	11	0.16665	0.0515195	0.00121775	0.984846	0.485612	TRUE
ENSG00000168427.9	UC	24	-0.271186	0.0271856	1.95397e-23	0.709226	0.495167	TRUE
ENSG00000168491.10	UC	9	0.127999	0.0462346	0.00563214	0.414379	0.0820337	TRUE
ENSG00000168497.5	UC	6	0.204338	0.0857386	0.01716	0.774325	0.339316	TRUE
ENSG00000168522.13	UC	30	0.253337	0.0486655	1.9329e-07	1	0.706457	TRUE
ENSG00000168546.11	UC	42	0.0326223	0.0106127	0.00211294	0.999988	0.749373	TRUE
ENSG00000168634.5	UC	80	-0.0436104	0.00889382	9.41694e-07	1	0.249037	TRUE
ENSG00000168661.15	UC	32	0.181253	0.0301406	1.81477e-09	0.961266	0.366759	TRUE
ENSG00000168679.18	UC	7	0.211215	0.095805	0.0274799	0.757866	0.240603	TRUE
ENSG00000168702.18	UC	40	-0.034377	0.0151157	0.0229508	0.244191	0.921832	TRUE
ENSG00000168765.18	UC	8	-0.138628	0.0686911	0.0435762	0.98472	0.806931	TRUE
ENSG00000168778.13	UC	109	-0.0136452	0.00599167	0.0227649	0.999266	0.756246	TRUE
ENSG00000168806.8	UC	8	0.308273	0.0884462	0.000491357	0.999983	0.946764	TRUE
ENSG00000168827.15	UC	31	0.367108	0.0455109	7.24098e-16	1	0.259125	TRUE
ENSG00000168904.15	UC	7	0.142172	0.0622104	0.0222933	0.408726	0.119185	TRUE
ENSG00000168958.20	UC	21	0.188337	0.0452228	3.1182e-05	0.996266	0.0906319	TRUE
ENSG00000168961.17	UC	15	-0.388106	0.047007	1.50211e-16	0.99906	0.406975	TRUE
ENSG00000169026.13	UC	26	0.118618	0.0230243	2.57939e-07	1	0.361746	TRUE
ENSG00000169062.15	UC	51	-0.095526	0.0141669	1.55233e-11	1	0.293702	TRUE
ENSG00000169085.13	UC	37	-0.122297	0.018708	6.2686e-11	0.99897	0.313552	TRUE
ENSG00000169203.17	UC	28	0.0988836	0.0153836	1.29421e-10	0.998452	0.480915	TRUE
ENSG00000169220.18	UC	32	-0.138778	0.024504	1.48312e-08	1	0.83667	TRUE
ENSG00000169247.14	UC	69	0.0779261	0.0198431	8.59695e-05	0.999997	0.13671	TRUE
ENSG00000169271.3	UC	20	-0.122145	0.0246484	7.21556e-07	0.991232	0.129835	TRUE
ENSG00000169371.14	UC	20	-0.303734	0.0311856	2.044e-22	0.999539	0.925597	TRUE
ENSG00000169398.19	UC	77	-0.0932132	0.019416	1.58006e-06	1	0.721292	TRUE
ENSG00000169418.10	UC	27	-0.0877982	0.0412262	0.0331988	1	0.578493	TRUE
ENSG00000169592.15	UC	66	0.0312173	0.0141743	0.0276376	0.21559	0.926162	TRUE
ENSG00000169598.17	UC	15	0.0866976	0.0317509	0.00632281	0.998014	0.79485	TRUE
ENSG00000169609.14	UC	124	-0.0594851	0.00716655	1.03781e-16	1	0.252658	TRUE
ENSG00000169621.10	UC	25	-0.0803825	0.0355062	0.0235803	1	0.893977	TRUE
ENSG00000169629.12	UC	81	-0.0602496	0.00600268	1.04692e-23	0.811435	0.411033	TRUE
ENSG00000169682.18	UC	5	0.253431	0.0923023	0.006039	0.999892	0.949896	TRUE
ENSG00000169683.8	UC	17	0.347104	0.0549851	2.74239e-10	0.999998	0.956265	TRUE
ENSG00000169689.15	UC	24	0.13285	0.0244795	5.73148e-08	0.879075	0.921999	TRUE
ENSG00000169710.9	UC	61	0.055665	0.02172	0.0103817	1	0.0903108	TRUE
ENSG00000169727.13	UC	4	-0.356699	0.129144	0.00574428	0.996617	0.858036	TRUE
ENSG00000169733.12	UC	2	-0.452315	0.212367	0.0331822	0.993263		TRUE
ENSG00000169738.8	UC	7	0.113002	0.0371723	0.00236618	0.95407	0.383448	TRUE
ENSG00000169758.13	UC	2	0.253446	0.120044	0.0347486	0.247052		TRUE
ENSG00000169826.8	UC	57	-0.0907693	0.0135861	2.37263e-11	0.813408	0.755809	TRUE
ENSG00000169857.9	UC	26	0.107089	0.0391708	0.00625909	1	0.951763	TRUE
ENSG00000170049.10	UC	31	-0.0736635	0.0197085	0.000185744	0.999997	0.316435	TRUE
ENSG00000170074.19	UC	32	0.0468616	0.0121254	0.000111198	1	0.99151	TRUE
ENSG00000170092.15	UC	3	-0.19548	0.0514671	0.000145781	0.713118	0.579929	TRUE
ENSG00000170175.11	UC	36	-0.0990232	0.0179349	3.36574e-08	1	0.377945	TRUE
ENSG00000170209.5	UC	55	0.0298308	0.0142077	0.0357627	0.99998	0.0808516	TRUE
ENSG00000170222.12	UC	23	-0.108989	0.0246007	9.40959e-06	1	0.393227	TRUE
ENSG00000170291.16	UC	35	-0.114668	0.0136956	5.63369e-17	0.999992	0.284206	TRUE
ENSG00000170322.15	UC	18	-0.14056	0.0314652	7.92738e-06	1	0.960229	TRUE
ENSG00000170356.9	UC	17	-0.108298	0.0287557	0.000165796	0.248739	0.0865515	TRUE
ENSG00000170381.14	UC	8	-0.0925083	0.0390035	0.0177017	0.999618	0.566758	TRUE
ENSG00000170390.16	UC	14	-0.268659	0.0578097	3.36314e-06	0.999524	0.309478	TRUE
ENSG00000170442.12	UC	15	-0.10828	0.0394602	0.00606906	1	0.926482	TRUE
ENSG00000170469.11	UC	22	0.190768	0.0228504	6.90886e-17	1	0.974377	TRUE
ENSG00000170540.15	UC	13	-0.279213	0.0726652	0.000121807	1	0.965337	TRUE
ENSG00000170619.10	UC	27	0.111982	0.0296815	0.00016142	0.999818	0.209716	TRUE
ENSG00000170634.13	UC	147	-0.146531	0.00844049	1.64366e-67	1	0.574758	TRUE
ENSG00000170703.16	UC	10	0.110468	0.043139	0.0104448	0.981504	0.260909	TRUE
ENSG00000170776.22	UC	19	0.134091	0.0433341	0.0019724	0.992467	0.309595	TRUE
ENSG00000170852.12	UC	6	-0.236031	0.0578298	4.47483e-05	0.999992	0.889714	TRUE
ENSG00000170876.8	UC	15	-0.184729	0.0526977	0.000455835	0.996031	0.943835	TRUE
ENSG00000170892.13	UC	13	-0.0991446	0.0393759	0.0118058	0.705199	0.901161	TRUE
ENSG00000170906.16	UC	13	0.185072	0.03052	1.32826e-09	0.997585	0.592675	TRUE
ENSG00000170915.9	UC	29	-0.125063	0.0279697	7.77214e-06	0.999998	0.465573	TRUE
ENSG00000170946.15	UC	49	-0.123075	0.0310834	7.51009e-05	1	0.398298	TRUE
ENSG00000170949.18	UC	12	0.121495	0.0364936	0.000870887	0.851886	0.65408	TRUE
ENSG00000171051.9	UC	8	-0.145564	0.059036	0.0136755	0.939781	0.335449	TRUE
ENSG00000171067.11	UC	5	-0.368954	0.0775894	1.98232e-06	0.99966	0.852464	TRUE
ENSG00000171094.18	UC	2	-0.390736	0.151534	0.00992201	0.911413		TRUE
ENSG00000171103.11	UC	61	0.199747	0.0211556	3.66369e-21	1	0.593328	TRUE
ENSG00000171135.15	UC	29	-0.302139	0.0300626	9.15742e-24	0.99816	0.156106	TRUE
ENSG00000171160.18	UC	34	0.117014	0.0162228	5.47436e-13	0.998845	0.472906	TRUE
ENSG00000171169.9	UC	17	0.141585	0.0579765	0.014602	0.961499	0.07494	TRUE
ENSG00000171357.6	UC	20	0.0816082	0.0268135	0.00233807	0.999982	0.14642	TRUE
ENSG00000171421.13	UC	11	0.364153	0.0732247	6.58925e-07	0.999998	0.901319	TRUE
ENSG00000171444.18	UC	27	0.359449	0.0393939	7.20872e-20	0.952496	0.0618059	TRUE
ENSG00000171469.11	UC	39	-0.0616513	0.0245323	0.0119687	1	0.869034	TRUE
ENSG00000171503.13	UC	36	-0.0951355	0.0174049	4.60289e-08	1	0.910888	TRUE
ENSG00000171596.7	UC	31	-0.0384959	0.0175621	0.0283808	0.999901	0.67379	TRUE
ENSG00000171608.17	UC	6	-0.296759	0.073924	5.96029e-05	0.9915	0.670722	TRUE
ENSG00000171700.14	UC	22	0.173997	0.0319345	5.07763e-08	0.981545	0.425428	TRUE
ENSG00000171757.17	UC	29	0.0601521	0.0223097	0.00701298	1	0.244448	TRUE
ENSG00000171766.17	UC	35	0.449051	0.0333673	2.76991e-41	0.99744	0.099319	TRUE
ENSG00000171772.17	UC	9	-0.0843749	0.033939	0.012916	0.999999	0.777873	TRUE
ENSG00000171798.19	UC	8	0.177104	0.0403924	1.16211e-05	0.995893	0.376488	TRUE
ENSG00000171873.8	UC	11	0.137285	0.0423665	0.00119362	0.999993	0.866998	TRUE
ENSG00000171903.17	UC	48	-0.0535917	0.00795787	1.64585e-11	0.963171	0.166688	TRUE
ENSG00000172006.12	UC	34	-0.2024	0.0263291	1.50276e-14	1	0.376183	TRUE
ENSG00000172007.7	UC	40	-0.378675	0.0232892	1.90813e-59	1	0.0667955	TRUE
ENSG00000172057.10	UC	9	-0.391831	0.0628816	4.62749e-10	0.999956	0.739194	TRUE
ENSG00000172086.9	UC	9	0.178063	0.0644408	0.00572374	0.999966	0.870722	TRUE
ENSG00000172167.8	UC	33	0.067748	0.0207129	0.00107242	0.999999	0.433001	TRUE
ENSG00000172175.15	UC	30	0.110295	0.0275966	6.42401e-05	1	0.850964	TRUE
ENSG00000172247.4	UC	44	-0.121501	0.0220284	3.47515e-08	1	0.688918	TRUE
ENSG00000172270.22	UC	11	0.0861049	0.0247474	0.000502638	0.702946	0.372572	TRUE
ENSG00000172322.14	UC	44	0.0246339	0.00891594	0.00572901	0.999795	0.0621999	TRUE
ENSG00000172354.10	UC	6	-0.424175	0.102192	3.31367e-05	0.999944	0.976639	TRUE
ENSG00000172380.6	UC	16	-0.213078	0.0405467	1.47934e-07	0.999992	0.495793	TRUE
ENSG00000172399.6	UC	6	-0.227006	0.0468878	1.28874e-06	0.911627	0.305174	TRUE
ENSG00000172460.18	UC	23	-0.054077	0.0164021	0.000977423	0.973976	0.386369	TRUE
ENSG00000172461.11	UC	7	-0.180021	0.0616524	0.00350111	0.918649	0.285078	TRUE
ENSG00000172493.23	UC	13	-0.374612	0.0747064	5.31838e-07	0.503526	0.112559	TRUE
ENSG00000172500.13	UC	23	0.233657	0.0406412	8.96328e-09	1	0.333237	TRUE
ENSG00000172661.20	UC	30	-0.0534119	0.0227524	0.0188985	0.999932	0.702771	TRUE
ENSG00000172725.14	UC	9	-0.386482	0.0884593	1.24798e-05	0.999763	0.495118	TRUE
ENSG00000172728.16	UC	62	0.0232839	0.00897156	0.00945071	0.984284	0.950944	TRUE
ENSG00000172757.13	UC	11	-0.41166	0.105781	9.95765e-05	0.999914	0.452354	TRUE
ENSG00000172775.17	UC	15	-0.172815	0.0301223	9.63002e-09	0.978578	0.16054	TRUE
ENSG00000172785.18	UC	42	-0.0423306	0.0115585	0.000249982	0.999992	0.401953	TRUE
ENSG00000172795.17	UC	44	-0.219674	0.0211533	2.90578e-25	0.968751	0.42615	TRUE
ENSG00000172922.11	UC	52	-0.264764	0.0291108	9.45735e-20	0.0518155	0.129942	TRUE
ENSG00000172938.3	UC	55	0.038207	0.0122272	0.00177955	1	0.251266	TRUE
ENSG00000172954.14	UC	38	-0.186828	0.0215807	4.83645e-18	0.999996	0.485096	TRUE
ENSG00000172992.13	UC	41	0.0450997	0.0117915	0.000130903	0.887459	0.391262	TRUE
ENSG00000172995.17	UC	23	-0.353348	0.0418365	3.01639e-17	1	0.775336	TRUE
ENSG00000173193.15	UC	43	-0.0952065	0.012945	1.91406e-13	1	0.775684	TRUE
ENSG00000173218.15	UC	11	0.201805	0.0664285	0.00238217	0.999999	0.727067	TRUE
ENSG00000173226.17	UC	81	-0.0566391	0.00781111	4.1344e-13	1	0.393956	TRUE
ENSG00000173338.13	UC	10	-0.18661	0.0340829	4.37111e-08	1	0.827053	TRUE
ENSG00000173376.14	UC	6	0.369745	0.0637575	6.66194e-09	0.999999	0.950084	TRUE
ENSG00000173409.14	UC	35	-0.229956	0.0278037	1.33197e-16	1	0.672404	TRUE
ENSG00000173457.11	UC	35	-0.0664495	0.0333262	0.0461615	0.870995	0.0583706	TRUE
ENSG00000173480.11	UC	64	0.0964255	0.0147804	6.85169e-11	1	0.950587	TRUE
ENSG00000173641.18	UC	11	-0.25558	0.0789426	0.00120566	0.991041	0.791523	TRUE
ENSG00000173660.12	UC	12	-0.166703	0.0548543	0.00237354	0.991888	0.194214	TRUE
ENSG00000173727.13	UC	12	0.125791	0.0446232	0.00481805	0.996915	0.634737	TRUE
ENSG00000173809.18	UC	3	-0.117187	0.0521213	0.0245542	0.996903	0.952271	TRUE
ENSG00000173821.20	UC	8	-0.0877881	0.0372719	0.0185055	0.955758	0.45059	TRUE
ENSG00000173917.11	UC	34	-0.156826	0.0311519	4.79785e-07	0.999997	0.96899	TRUE
ENSG00000173950.16	UC	21	0.172702	0.0327267	1.31245e-07	0.868503	0.056633	TRUE
ENSG00000173960.14	UC	5	-0.1819	0.0896942	0.0425598	0.99995	0.896203	TRUE
ENSG00000174007.9	UC	17	-0.224147	0.0327289	7.45798e-12	0.999949	0.464714	TRUE
ENSG00000174106.3	UC	50	-0.144562	0.0197925	2.7959e-13	0.999998	0.387604	TRUE
ENSG00000174125.8	UC	49	0.0420978	0.0156748	0.00723757	1	0.673489	TRUE
ENSG00000174136.13	UC	13	-0.127478	0.0574381	0.0264601	0.998931	0.334063	TRUE
ENSG00000174177.13	UC	8	-0.224116	0.06027	0.000200387	0.982589	0.899846	TRUE
ENSG00000174373.17	UC	71	-0.0234915	0.0102038	0.0213219	1	0.362991	TRUE
ENSG00000174403.17	UC	17	0.133238	0.0418646	0.00145968	0.682204	0.432304	TRUE
ENSG00000174529.7	UC	31	-0.221242	0.0398883	2.91369e-08	1	0.5852	TRUE
ENSG00000174586.11	UC	2	0.198081	0.0920742	0.0314511	0.519496		TRUE
ENSG00000174606.14	UC	66	0.0854299	0.0147685	7.26899e-09	1	0.447544	TRUE
ENSG00000174672.16	UC	10	-0.365432	0.0592285	6.83437e-10	0.999992	0.824625	TRUE
ENSG00000174721.10	UC	5	0.195059	0.0839923	0.0202148	0.724652	0.2589	TRUE
ENSG00000174749.6	UC	95	-0.134088	0.0155631	6.94735e-18	1	0.106046	TRUE
ENSG00000174775.18	UC	56	0.0771112	0.0303412	0.0110389	1	0.165829	TRUE
ENSG00000174839.13	UC	6	-0.414516	0.0957211	1.48802e-05	0.999984	0.891042	TRUE
ENSG00000174886.14	UC	36	-0.282024	0.0422679	2.51818e-11	1	0.883454	TRUE
ENSG00000174928.16	UC	11	-0.107194	0.04799	0.025505	1	0.999283	TRUE
ENSG00000175115.13	UC	26	0.143414	0.0538485	0.0077382	0.999997	0.645272	TRUE
ENSG00000175147.13	UC	12	0.153837	0.0357116	1.64918e-05	0.999991	0.567088	TRUE
ENSG00000175164.16	UC	36	0.107638	0.0177398	1.29829e-09	1	0.488582	TRUE
ENSG00000175166.17	UC	3	0.396306	0.195651	0.0428083	0.863436	0.684083	TRUE
ENSG00000175183.10	UC	23	0.103532	0.0203123	3.45008e-07	1	0.677243	TRUE
ENSG00000175198.17	UC	12	0.138342	0.0620737	0.0258358	0.967658	0.44227	TRUE
ENSG00000175224.17	UC	47	0.0569931	0.0256517	0.0262963	1	0.804853	TRUE
ENSG00000175264.8	UC	34	-0.0744793	0.0181101	3.91258e-05	0.999972	0.134932	TRUE
ENSG00000175315.3	UC	27	-0.0627169	0.0159328	8.27351e-05	1	0.769192	TRUE
ENSG00000175334.8	UC	32	-0.0927463	0.0466565	0.0468279	1	0.849253	TRUE
ENSG00000175348.11	UC	4	0.321019	0.118878	0.00692525	0.878254	0.700171	TRUE
ENSG00000175376.9	UC	27	0.12085	0.0401744	0.00262862	1	0.343538	TRUE
ENSG00000175395.16	UC	68	0.201792	0.022032	5.23579e-20	1	0.0617079	TRUE
ENSG00000175538.11	UC	7	0.14636	0.0636086	0.0213946	0.860505	0.69299	TRUE
ENSG00000175575.13	UC	12	-0.118432	0.0469898	0.0117226	0.648571	0.053411	TRUE
ENSG00000175582.20	UC	14	-0.308427	0.0731144	2.46032e-05	1	0.575929	TRUE
ENSG00000175634.15	UC	19	-0.226414	0.0380577	2.69409e-09	0.999998	0.910859	TRUE
ENSG00000175697.11	UC	14	-0.116275	0.050986	0.022576	0.99996	0.534528	TRUE
ENSG00000175764.17	UC	9	0.194485	0.0813159	0.0167697	0.999995	0.855385	TRUE
ENSG00000175826.12	UC	22	0.330821	0.0403802	2.55485e-16	1	0.814468	TRUE
ENSG00000175920.18	UC	22	0.0665999	0.0201406	0.000943867	0.998908	0.180731	TRUE
ENSG00000175970.11	UC	13	0.121074	0.0473222	0.0105125	0.999942	0.624021	TRUE
ENSG00000175985.10	UC	10	0.0973651	0.0284182	0.000612189	0.999977	0.777912	TRUE
ENSG00000176049.16	UC	16	-0.0698873	0.0346181	0.0435071	0.99999	0.601545	TRUE
ENSG00000176095.12	UC	15	-0.293705	0.0751765	9.3497e-05	0.986441	0.350867	TRUE
ENSG00000176125.7	UC	48	-0.166069	0.0170684	2.25502e-22	1	0.173505	TRUE
ENSG00000176155.20	UC	9	-0.128542	0.0422679	0.00235685	0.986674	0.734582	TRUE
ENSG00000176208.9	UC	60	0.173999	0.0177492	1.0907e-22	1	0.121765	TRUE
ENSG00000176209.12	UC	36	0.128163	0.0108357	2.8051e-32	1	0.944843	TRUE
ENSG00000176222.9	UC	47	-0.207503	0.0242673	1.22345e-17	0.999025	0.197167	TRUE
ENSG00000176273.15	UC	38	0.0562693	0.0198299	0.00454543	1	0.320886	TRUE
ENSG00000176390.12	UC	62	-0.20373	0.01794	6.91041e-30	1	0.158351	TRUE
ENSG00000176393.11	UC	7	-0.12956	0.0568474	0.0226621	0.972022	0.85613	TRUE
ENSG00000176472.11	UC	36	-0.0470202	0.0210558	0.025541	1	0.771334	TRUE
ENSG00000176476.9	UC	28	-0.240247	0.0436285	3.65723e-08	0.999992	0.526531	TRUE
ENSG00000176593.8	UC	66	0.0549043	0.0117964	3.25056e-06	1	0.432912	TRUE
ENSG00000176681.14	UC	236	0.0112563	0.00283166	7.03364e-05	1	0.783126	TRUE
ENSG00000176761.7	UC	16	0.0887799	0.0274087	0.001199	0.767182	0.331074	TRUE
ENSG00000176834.14	UC	64	0.116963	0.0252188	3.51924e-06	1	0.255965	TRUE
ENSG00000176894.10	UC	5	-0.358405	0.0931951	0.000120186	0.999871	0.933439	TRUE
ENSG00000176903.5	UC	22	0.119933	0.0539379	0.0261796	1	0.776153	TRUE
ENSG00000176915.15	UC	22	-0.137288	0.0374829	0.00024958	0.99999	0.538291	TRUE
ENSG00000176933.5	UC	22	0.244322	0.0262672	1.38597e-20	0.994248	0.663746	TRUE
ENSG00000176945.18	UC	39	-0.0803567	0.0151309	1.09163e-07	0.512719	0.206564	TRUE
ENSG00000176978.14	UC	20	0.103454	0.0437854	0.0181402	0.982751	0.287805	TRUE
ENSG00000177000.13	UC	32	-0.123796	0.0262255	2.35312e-06	0.989514	0.510363	TRUE
ENSG00000177025.3	UC	41	0.105553	0.0232819	5.79581e-06	0.999998	0.0675734	TRUE
ENSG00000177106.17	UC	24	-0.0574326	0.0218364	0.00853517	0.999989	0.58774	TRUE
ENSG00000177200.18	UC	14	0.172992	0.0573776	0.00257001	1	0.936944	TRUE
ENSG00000177239.16	UC	43	0.0622298	0.0171282	0.00027995	0.998626	0.102578	TRUE
ENSG00000177294.7	UC	5	0.120713	0.0477848	0.0115308	0.992067	0.647827	TRUE
ENSG00000177359.21	UC	12	-0.119691	0.0354113	0.000724804	0.999876	0.369578	TRUE
ENSG00000177432.8	UC	14	-0.182712	0.0606255	0.00258011	0.999871	0.471722	TRUE
ENSG00000177483.12	UC	40	-0.152887	0.016109	2.29357e-21	1	0.298933	TRUE
ENSG00000177556.12	UC	26	0.442108	0.0502024	1.29115e-18	1	0.949593	TRUE
ENSG00000177628.16	UC	10	-0.53349	0.0866964	7.57709e-10	0.974605	0.396059	TRUE
ENSG00000177646.20	UC	12	-0.107562	0.0440467	0.0146059	0.996687	0.316289	TRUE
ENSG00000177663.14	UC	6	-0.228827	0.087086	0.008599	0.99994	0.966363	TRUE
ENSG00000177697.19	UC	46	0.0255324	0.0116648	0.0286087	1	0.993637	TRUE
ENSG00000177710.6	UC	13	-0.092051	0.0412301	0.0255742	0.999992	0.567821	TRUE
ENSG00000177839.7	UC	25	-0.0575859	0.0237501	0.0153228	1	0.468933	TRUE
ENSG00000177873.14	UC	43	0.0922782	0.0287652	0.00133669	1	0.352996	TRUE
ENSG00000177963.15	UC	23	-0.117262	0.0543895	0.031086	0.999998	0.346795	TRUE
ENSG00000177994.16	UC	5	0.211275	0.0624943	0.000722972	0.999993	0.985204	TRUE
ENSG00000178033.6	UC	14	-0.357698	0.0651046	3.92489e-08	0.999995	0.906787	TRUE
ENSG00000178038.17	UC	8	0.322178	0.0814061	7.56879e-05	0.999237	0.716209	TRUE
ENSG00000178053.20	UC	26	-0.275099	0.0367185	6.77774e-14	0.999939	0.0730337	TRUE
ENSG00000178187.8	UC	17	-0.120023	0.0208191	8.16443e-09	0.997836	0.315924	TRUE
ENSG00000178188.15	UC	37	-0.322089	0.0507692	2.23612e-10	1	0.55873	TRUE
ENSG00000178202.13	UC	18	0.256765	0.0347518	1.48447e-13	0.999996	0.3461	TRUE
ENSG00000178209.17	UC	38	-0.0312773	0.0127515	0.0141739	0.999949	0.519012	TRUE
ENSG00000178222.13	UC	48	-0.0548838	0.0147396	0.000196425	0.331336	0.116751	TRUE
ENSG00000178381.12	UC	94	-0.0254138	0.00791128	0.00131653	1	0.284428	TRUE
ENSG00000178425.14	UC	29	0.153647	0.0414627	0.000210836	1	0.491656	TRUE
ENSG00000178449.9	UC	74	0.187497	0.0231156	5.0087e-16	0.999986	0.951141	TRUE
ENSG00000178665.16	UC	83	0.0550765	0.0123722	8.52173e-06	0.994014	0.457316	TRUE
ENSG00000178695.6	UC	29	-0.0945755	0.0321241	0.00323928	0.959969	0.051485	TRUE
ENSG00000178750.3	UC	13	0.109009	0.0302552	0.000314576	0.999911	0.565798	TRUE
ENSG00000178802.18	UC	33	0.496369	0.0351475	2.76277e-45	1	0.271048	TRUE
ENSG00000178952.11	UC	80	0.12477	0.0140206	5.6343e-19	1	0.484381	TRUE
ENSG00000178980.16	UC	5	0.314821	0.143869	0.0286511	0.881509	0.720125	TRUE
ENSG00000179008.9	UC	5	0.47581	0.0949262	5.37497e-07	0.995929	0.854793	TRUE
ENSG00000179021.10	UC	31	-0.310771	0.0389215	1.41032e-15	1	0.980756	TRUE
ENSG00000179051.14	UC	19	-0.0679039	0.0340969	0.0464261	1	0.908242	TRUE
ENSG00000179119.15	UC	3	0.308188	0.135222	0.0226591	0.998251	0.963369	TRUE
ENSG00000179270.7	UC	4	-0.142824	0.0590812	0.0156311	0.999751	0.936086	TRUE
ENSG00000179299.17	UC	21	-0.0476806	0.0172529	0.00571631	0.999948	0.46559	TRUE
ENSG00000179406.9	UC	31	-0.0866457	0.0228807	0.000152574	1	0.193745	TRUE
ENSG00000179889.20	UC	12	0.3092	0.0910253	0.000681637	0.0613394	0.586466	TRUE
ENSG00000179938.13	UC	13	-0.0717308	0.0355867	0.043835	0.999715	0.51506	TRUE
ENSG00000180011.7	UC	14	-0.128325	0.0594878	0.030993	0.993876	0.510209	TRUE
ENSG00000180044.6	UC	3	-0.805041	0.197583	4.61263e-05	0.803918	0.628389	TRUE
ENSG00000180096.13	UC	23	-0.139419	0.0256894	5.72734e-08	0.999415	0.0953295	TRUE
ENSG00000180104.16	UC	95	0.0567593	0.0138772	4.31162e-05	0.957908	0.110087	TRUE
ENSG00000180385.9	UC	41	-0.0420407	0.0174435	0.015948	1	0.449025	TRUE
ENSG00000180398.13	UC	21	0.133772	0.0460341	0.00366167	0.993873	0.348884	TRUE
ENSG00000180481.11	UC	124	-0.024934	0.00453734	3.90063e-08	1	0.79838	TRUE
ENSG00000180611.7	UC	9	0.101425	0.046416	0.0288795	0.995763	0.583231	TRUE
ENSG00000180769.10	UC	69	0.0819312	0.0207064	7.59593e-05	1	0.132074	TRUE
ENSG00000180834.8	UC	47	0.0500053	0.0168363	0.00297714	0.716362	0.199925	TRUE
ENSG00000180867.11	UC	30	-0.175016	0.0260804	1.93744e-11	0.997177	0.884199	TRUE
ENSG00000180875.5	UC	13	-0.118269	0.0481013	0.0139421	0.671429	0.153776	TRUE
ENSG00000180881.20	UC	78	0.0528063	0.0134194	8.31674e-05	1	0.932264	TRUE
ENSG00000180979.10	UC	44	-0.114656	0.019003	1.60408e-09	1	0.146922	TRUE
ENSG00000180992.7	UC	15	-0.110537	0.0495266	0.0256233	1	0.769625	TRUE
ENSG00000181016.9	UC	16	-0.144311	0.0295414	1.03401e-06	0.998257	0.518633	TRUE
ENSG00000181023.8	UC	2	-0.234777	0.0795052	0.00314732	0.946919		TRUE
ENSG00000181061.14	UC	38	-0.139722	0.0357016	9.09271e-05	0.557815	0.0568375	TRUE
ENSG00000181074.5	UC	2	-0.274041	0.0928018	0.00314732	0.946919		TRUE
ENSG00000181240.14	UC	11	0.0421203	0.0131679	0.00138045	0.992712	0.610205	TRUE
ENSG00000181264.9	UC	57	-0.0496419	0.0189391	0.00876382	1	0.627404	TRUE
ENSG00000181333.12	UC	64	-0.0464674	0.00724727	1.43903e-10	1	0.181141	TRUE
ENSG00000181396.13	UC	47	0.0469848	0.0158783	0.00308586	0.927825	0.58166	TRUE
ENSG00000182013.18	UC	30	-0.0893542	0.0102678	3.25138e-18	0.973972	0.356376	TRUE
ENSG00000182050.14	UC	15	-0.175049	0.0539785	0.00118302	0.999916	0.886331	TRUE
ENSG00000182077.12	UC	7	-0.128995	0.0339339	0.000143896	0.999996	0.967491	TRUE
ENSG00000182093.16	UC	112	0.0788922	0.00949211	9.46249e-17	0.999672	0.117084	TRUE
ENSG00000182117.6	UC	5	-0.301271	0.12304	0.0143424	0.915997	0.557236	TRUE
ENSG00000182179.13	UC	23	0.337784	0.0490634	5.79331e-12	0.999995	0.532187	TRUE
ENSG00000182324.7	UC	5	-0.19379	0.0897214	0.0307794	0.999994	0.980094	TRUE
ENSG00000182446.14	UC	14	0.164742	0.0683571	0.0159513	0.999414	0.280934	TRUE
ENSG00000182472.9	UC	47	0.0875005	0.0128199	8.77126e-12	0.0984441	0.472449	TRUE
ENSG00000182541.18	UC	101	-0.0457701	0.0122935	0.000196787	1	0.71884	TRUE
ENSG00000182575.8	UC	8	0.180654	0.0575234	0.00168645	0.996395	0.508566	TRUE
ENSG00000182612.10	UC	37	-0.0711109	0.0139876	3.69845e-07	0.999432	0.460126	TRUE
ENSG00000182632.15	UC	67	-0.0257293	0.00899985	0.00425165	0.999995	0.787918	TRUE
ENSG00000182670.13	UC	85	0.0363309	0.00884942	4.03526e-05	0.999999	0.259963	TRUE
ENSG00000182704.8	UC	4	-0.232717	0.108791	0.0324261	0.795122	0.429355	TRUE
ENSG00000182722.5	UC	113	-0.0475524	0.0054104	1.50802e-18	1	0.930092	TRUE
ENSG00000182771.19	UC	12	0.208444	0.0221727	5.4085e-21	0.959915	0.209972	TRUE
ENSG00000182836.10	UC	4	0.283522	0.0763361	0.000203902	0.660004	0.367956	TRUE
ENSG00000182853.12	UC	3	-0.22047	0.0774655	0.00442659	0.637983	0.517012	TRUE
ENSG00000182873.5	UC	21	0.191936	0.0307429	4.28532e-10	0.999911	0.312108	TRUE
ENSG00000182931.10	UC	175	-0.024114	0.00454889	1.15125e-07	1	0.195923	TRUE
ENSG00000182952.5	UC	53	0.628748	0.0424151	1.02971e-49	0.999999	0.151592	TRUE
ENSG00000183011.14	UC	5	0.255583	0.0557	4.46314e-06	0.999337	0.890609	TRUE
ENSG00000183036.11	UC	2	0.236787	0.0953184	0.0129852	0.899183		TRUE
ENSG00000183049.14	UC	10	-0.13771	0.0537185	0.0103606	0.999967	0.888644	TRUE
ENSG00000183066.14	UC	42	0.054813	0.0167315	0.00105276	1	0.785752	TRUE
ENSG00000183111.12	UC	32	0.0747824	0.02745	0.00644348	0.999994	0.180801	TRUE
ENSG00000183161.6	UC	7	0.19501	0.0741185	0.00851206	0.999738	0.792877	TRUE
ENSG00000183172.9	UC	130	-0.0152916	0.00538391	0.0045078	0.999996	0.357446	TRUE
ENSG00000183207.14	UC	6	-0.308299	0.0636915	1.2951e-06	0.999994	0.981551	TRUE
ENSG00000183208.13	UC	37	0.0593018	0.0227139	0.00903267	0.999991	0.450654	TRUE
ENSG00000183255.12	UC	12	0.157623	0.0384544	4.15007e-05	0.9915	0.886266	TRUE
ENSG00000183291.18	UC	72	-0.279357	0.0247557	1.56457e-29	1	0.130442	TRUE
ENSG00000183323.13	UC	74	-0.0318532	0.0155297	0.0402561	0.95126	0.0636467	TRUE
ENSG00000183397.6	UC	13	0.209131	0.0372342	1.9472e-08	0.996874	0.707358	TRUE
ENSG00000183439.9	UC	10	0.143278	0.038472	0.000195927	0.664034	0.201972	TRUE
ENSG00000183444.10	UC	6	-0.103697	0.0528133	0.0495922	0.962405	0.647781	TRUE
ENSG00000183454.18	UC	43	0.13523	0.0157942	1.10905e-17	1	0.131647	TRUE
ENSG00000183458.14	UC	7	-0.511301	0.0811197	2.91866e-10	0.929304	0.894314	TRUE
ENSG00000183476.13	UC	2	0.243299	0.0840827	0.00380885	0.884016		TRUE
ENSG00000183484.12	UC	25	-0.230661	0.0242687	2.01038e-21	0.994186	0.186088	TRUE
ENSG00000183508.5	UC	38	-0.163651	0.0205721	1.79124e-15	0.999985	0.204498	TRUE
ENSG00000183527.12	UC	86	-0.156585	0.0107072	1.96823e-48	1	0.269401	TRUE
ENSG00000183542.6	UC	2	-0.199488	0.0824626	0.0155576	0.57668		TRUE
ENSG00000183604.15	UC	2	-0.251751	0.0979528	0.0101661	0.985739		TRUE
ENSG00000183665.5	UC	8	-0.192296	0.0750285	0.010378	0.999686	0.661637	TRUE
ENSG00000183682.8	UC	92	0.0295216	0.0142298	0.0380206	1	0.178206	TRUE
ENSG00000183696.14	UC	14	-0.231828	0.0452451	2.99403e-07	1	0.776034	TRUE
ENSG00000183798.5	UC	40	0.0803804	0.0291812	0.00587768	0.836769	0.1273	TRUE
ENSG00000183844.17	UC	4	-0.141617	0.0445539	0.00148007	0.998452	0.905122	TRUE
ENSG00000184009.13	UC	12	0.312548	0.0497596	3.36045e-10	0.884631	0.0720101	TRUE
ENSG00000184014.9	UC	10	0.232894	0.102081	0.0225205	0.979734	0.278248	TRUE
ENSG00000184110.15	UC	67	0.139505	0.0152202	4.91749e-20	1	0.684318	TRUE
ENSG00000184144.12	UC	9	-0.138146	0.0563489	0.0142213	0.973835	0.606965	TRUE
ENSG00000184182.19	UC	11	0.471261	0.0681394	4.64169e-12	0.999642	0.812653	TRUE
ENSG00000184207.9	UC	15	-0.0687929	0.034558	0.046519	1	0.770373	TRUE
ENSG00000184208.12	UC	14	-0.385999	0.0526145	2.19457e-13	1	0.94883	TRUE
ENSG00000184313.20	UC	16	-0.0874451	0.0363337	0.0160964	0.998549	0.485787	TRUE
ENSG00000184389.9	UC	55	0.0743039	0.0101637	2.65763e-13	0.999991	0.278413	TRUE
ENSG00000184465.16	UC	96	-0.361517	0.0224325	1.97715e-58	0.950374	0.0762681	TRUE
ENSG00000184470.21	UC	12	0.104425	0.0492438	0.0339571	0.989459	0.723118	TRUE
ENSG00000184517.12	UC	16	-0.14537	0.0523515	0.00548972	0.856244	0.369773	TRUE
ENSG00000184584.13	UC	6	-0.74035	0.112378	4.45754e-11	0.999965	0.915476	TRUE
ENSG00000184828.10	UC	3	-0.309111	0.113727	0.00656749	0.998187	0.999802	TRUE
ENSG00000184840.12	UC	31	-0.115952	0.0319368	0.000282696	1	0.815333	TRUE
ENSG00000184898.7	UC	8	-0.275254	0.125021	0.0276896	0.999865	0.938104	TRUE
ENSG00000184923.12	UC	15	-0.0554096	0.0206029	0.00715806	0.999403	0.452747	TRUE
ENSG00000184939.16	UC	9	0.212131	0.085687	0.0132995	1	0.965373	TRUE
ENSG00000184945.15	UC	10	0.163209	0.0303037	7.21331e-08	0.327636	0.269683	TRUE
ENSG00000184983.11	UC	31	0.110353	0.0311124	0.000389785	0.999994	0.0641547	TRUE
ENSG00000184988.8	UC	75	0.103223	0.0165068	4.01694e-10	1	0.233811	TRUE
ENSG00000184990.13	UC	13	-0.18899	0.041046	4.13766e-06	0.975112	0.556957	TRUE
ENSG00000185019.17	UC	13	0.142385	0.044487	0.00137145	0.974928	0.851689	TRUE
ENSG00000185070.12	UC	9	0.288726	0.0626391	4.03928e-06	0.999994	0.897633	TRUE
ENSG00000185100.11	UC	19	-0.0719988	0.0243359	0.00309101	0.978082	0.0599824	TRUE
ENSG00000185133.14	UC	26	-0.101505	0.0299327	0.000696121	0.992316	0.444899	TRUE
ENSG00000185245.9	UC	37	-0.0600225	0.0218408	0.00599272	1	0.331975	TRUE
ENSG00000185324.22	UC	122	0.0273646	0.0120537	0.0231941	0.990103	0.114494	TRUE
ENSG00000185437.15	UC	50	0.0928822	0.0113748	3.19883e-16	1	0.839723	TRUE
ENSG00000185442.13	UC	43	-0.0591716	0.0181203	0.00109276	0.705562	0.074194	TRUE
ENSG00000185485.14	UC	28	0.0470078	0.0197623	0.0173756	0.263671	0.0827365	TRUE
ENSG00000185567.7	UC	3	0.339941	0.159743	0.0333328	0.753433		TRUE
ENSG00000185591.10	UC	30	-0.0813247	0.02727	0.00286181	1	0.901506	TRUE
ENSG00000185610.6	UC	42	-0.0305807	0.0109534	0.00524023	0.99997	0.962865	TRUE
ENSG00000185619.18	UC	31	-0.0340347	0.0159644	0.0330143	0.707017	0.112387	TRUE
ENSG00000185627.19	UC	20	-0.09632	0.0321113	0.00270362	1	0.770103	TRUE
ENSG00000185651.15	UC	11	0.296367	0.0843051	0.000439084	1	0.966385	TRUE
ENSG00000185664.15	UC	5	-0.113912	0.0399268	0.00433061	0.963463	0.500296	TRUE
ENSG00000185689.17	UC	36	-0.0419103	0.0153238	0.00623855	0.99999	0.702189	TRUE
ENSG00000185736.16	UC	3	-0.171746	0.0805535	0.0330011	0.47869	0.481265	TRUE
ENSG00000185774.16	UC	25	-0.0883003	0.0248197	0.000374166	0.962638	0.0540178	TRUE
ENSG00000185800.12	UC	38	-0.15903	0.0282273	1.76193e-08	0.999998	0.396733	TRUE
ENSG00000185808.14	UC	91	-0.0274461	0.00621846	1.01642e-05	1	0.138978	TRUE
ENSG00000185823.5	UC	8	-0.124355	0.0490278	0.011199	0.717731	0.736544	TRUE
ENSG00000185829.18	UC	172	0.0252168	0.00679836	0.000207878	1	0.844154	TRUE
ENSG00000185880.13	UC	31	-0.154273	0.0183603	4.3693e-17	1	0.596835	TRUE
ENSG00000185897.7	UC	7	-0.130308	0.0387865	0.000780517	0.758896	0.435729	TRUE
ENSG00000185904.12	UC	93	-0.0192285	0.00511743	0.000171651	0.999999	0.337749	TRUE
ENSG00000185909.15	UC	72	-0.213473	0.023405	7.45512e-20	1	0.806828	TRUE
ENSG00000186063.13	UC	6	-0.374029	0.125127	0.00279701	0.999638	0.770261	TRUE
ENSG00000186148.13	UC	10	0.11807	0.039306	0.00266579	0.970735	0.491997	TRUE
ENSG00000186153.18	UC	19	0.0554179	0.0250132	0.026723	0.899953	0.901805	TRUE
ENSG00000186204.15	UC	38	0.153861	0.0234782	5.62593e-11	1	0.15969	TRUE
ENSG00000186281.13	UC	25	0.0879205	0.020232	1.38892e-05	0.999998	0.905864	TRUE
ENSG00000186283.14	UC	86	-0.0702494	0.0124834	1.829e-08	0.999924	0.413023	TRUE
ENSG00000186298.12	UC	10	0.410603	0.0679114	1.48346e-09	0.999999	0.942866	TRUE
ENSG00000186301.8	UC	21	0.0657298	0.0238979	0.00595157	0.990649	0.0776824	TRUE
ENSG00000186409.18	UC	54	0.10127	0.016386	6.40024e-10	1	0.734773	TRUE
ENSG00000186468.13	UC	94	0.029367	0.00781272	0.000170681	1	0.205501	TRUE
ENSG00000186496.12	UC	14	-0.0676123	0.0339108	0.0461709	0.983812	0.108212	TRUE
ENSG00000186532.12	UC	18	0.0624768	0.0218752	0.00428941	1	0.640255	TRUE
ENSG00000186583.12	UC	35	-0.0367214	0.0142481	0.0099581	0.999927	0.83424	TRUE
ENSG00000186638.17	UC	8	-0.151996	0.0568753	0.00753024	0.999991	0.896966	TRUE
ENSG00000186652.10	UC	11	-0.163557	0.0434763	0.00016858	0.999858	0.702585	TRUE
ENSG00000186704.9	UC	24	-0.121641	0.0205816	3.41728e-09	1	0.898533	TRUE
ENSG00000186715.11	UC	12	0.13235	0.0336499	8.38445e-05	0.93376	0.103471	TRUE
ENSG00000186716.21	UC	47	0.0375431	0.0175689	0.0326053	1	0.929268	TRUE
ENSG00000186868.17	UC	221	-0.0161119	0.00439282	0.000244666	1	0.254314	TRUE
ENSG00000186952.15	UC	64	-0.0510417	0.0136516	0.000184839	1	0.219994	TRUE
ENSG00000186973.11	UC	14	-0.189786	0.0319223	2.7602e-09	0.99823	0.363356	TRUE
ENSG00000186976.15	UC	39	0.0419504	0.0160145	0.00880523	1	0.267181	TRUE
ENSG00000187024.15	UC	14	0.0698595	0.0227761	0.00216056	1	0.816666	TRUE
ENSG00000187068.3	UC	13	-0.278049	0.0802138	0.000527576	1	0.898155	TRUE
ENSG00000187094.12	UC	27	0.0521577	0.0148441	0.000441922	0.999998	0.29808	TRUE
ENSG00000187123.15	UC	10	-0.210742	0.0502277	2.72e-05	0.971864	0.151166	TRUE
ENSG00000187166.1	UC	26	0.0434982	0.0204386	0.0333175	1	0.226592	TRUE
ENSG00000187257.16	UC	40	0.0908782	0.0306711	0.00304662	1	0.371906	TRUE
ENSG00000187486.7	UC	4	-0.134732	0.0655706	0.0399022	0.960105	0.641581	TRUE
ENSG00000187492.9	UC	22	-0.229359	0.0322353	1.11786e-12	1	0.684065	TRUE
ENSG00000187595.17	UC	30	0.104421	0.0357923	0.00352954	0.951376	0.253411	TRUE
ENSG00000187624.9	UC	19	-0.037725	0.0150467	0.0121692	0.663385	0.219096	TRUE
ENSG00000187642.9	UC	19	0.0447754	0.0186031	0.0160892	0.996556	0.570883	TRUE
ENSG00000187664.9	UC	77	0.100935	0.00963222	1.0805e-25	0.659302	0.994589	TRUE
ENSG00000187688.15	UC	31	-0.109236	0.0346541	0.00162051	1	0.09954	TRUE
ENSG00000187715.13	UC	15	-0.0653837	0.0261115	0.0122792	0.999735	0.267112	TRUE
ENSG00000187741.15	UC	40	-0.102901	0.0174372	3.60749e-09	0.999999	0.942464	TRUE
ENSG00000187775.17	UC	16	0.284577	0.0477663	2.55824e-09	1	0.663113	TRUE
ENSG00000187824.9	UC	21	0.140075	0.0336228	3.09872e-05	1	0.834879	TRUE
ENSG00000187848.15	UC	52	0.143	0.0180062	1.99453e-15	0.999997	0.0820038	TRUE
ENSG00000187954.13	UC	19	0.506669	0.070461	6.44291e-13	1	0.562203	TRUE
ENSG00000187987.10	UC	349	-0.254395	0.00609013	0	1	0.82505	TRUE
ENSG00000188000.6	UC	5	0.0807026	0.0287065	0.0049342	0.931104	0.58375	TRUE
ENSG00000188004.11	UC	8	-0.121751	0.0487053	0.0124279	0.917034	0.267815	TRUE
ENSG00000188163.8	UC	9	-0.19467	0.0348419	2.30711e-08	0.997389	0.354801	TRUE
ENSG00000188171.17	UC	18	0.165349	0.0362711	5.14714e-06	1	0.949227	TRUE
ENSG00000188185.13	UC	17	0.0779516	0.0331557	0.0187194	0.99985	0.482902	TRUE
ENSG00000188211.9	UC	65	0.101516	0.024185	2.69885e-05	1	0.776318	TRUE
ENSG00000188234.15	UC	39	-0.0240789	0.0119046	0.0431082	1	0.880695	TRUE
ENSG00000188295.15	UC	19	0.149713	0.0310454	1.41853e-06	0.98903	0.260158	TRUE
ENSG00000188312.14	UC	162	0.0303988	0.00612299	6.88117e-07	1	0.806842	TRUE
ENSG00000188343.14	UC	25	-0.177475	0.0323342	4.04724e-08	1	0.356327	TRUE
ENSG00000188372.15	UC	39	0.0404192	0.00754432	8.4349e-08	0.999999	0.518852	TRUE
ENSG00000188487.12	UC	7	0.238354	0.0995872	0.0166923	0.997323	0.693136	TRUE
ENSG00000188493.15	UC	28	0.147233	0.028721	2.95452e-07	1	0.550202	TRUE
ENSG00000188511.13	UC	52	-0.111688	0.0151127	1.46429e-13	1	0.809725	TRUE
ENSG00000188554.15	UC	11	0.254217	0.0822539	0.00199725	0.99998	0.551202	TRUE
ENSG00000188573.8	UC	63	-0.0908275	0.0115194	3.15268e-15	0.949599	0.166579	TRUE
ENSG00000188580.15	UC	9	-0.186829	0.0613279	0.00231599	1	0.973266	TRUE
ENSG00000188599.17	UC	5	-0.458232	0.0818928	2.19976e-08	0.529582	0.1731	TRUE
ENSG00000188611.17	UC	26	-0.067336	0.0125251	7.6123e-08	0.999973	0.45771	TRUE
ENSG00000188612.12	UC	4	-0.291615	0.11575	0.0117567	0.984599	0.8304	TRUE
ENSG00000188613.7	UC	20	0.0749382	0.0299863	0.0124515	1	0.475755	TRUE
ENSG00000188643.11	UC	50	-0.0494963	0.0173934	0.00443152	1	0.475474	TRUE
ENSG00000188672.19	UC	24	-0.243348	0.0151409	3.9938e-58	1	0.32986	TRUE
ENSG00000188687.17	UC	4	-0.180218	0.0548531	0.00101816	0.709282	0.739111	TRUE
ENSG00000188707.6	UC	30	0.0665151	0.0120452	3.3495e-08	0.999995	0.0503755	TRUE
ENSG00000188710.3	UC	2	-0.254907	0.124092	0.0399592	0.483865		TRUE
ENSG00000188729.7	UC	22	0.0906351	0.0232867	9.93617e-05	1	0.957688	TRUE
ENSG00000188738.16	UC	11	0.133953	0.044072	0.00237044	0.897009	0.10326	TRUE
ENSG00000188785.12	UC	6	-0.151532	0.0628157	0.0158512	0.7132	0.576502	TRUE
ENSG00000188825.15	UC	100	-0.0339241	0.00500457	1.21332e-11	1	0.310932	TRUE
ENSG00000188859.7	UC	10	0.255834	0.0817292	0.00174646	0.99997	0.688124	TRUE
ENSG00000188895.12	UC	16	-0.148039	0.0292581	4.19803e-07	0.973292	0.125353	TRUE
ENSG00000188916.9	UC	13	-0.100865	0.0254761	7.52073e-05	0.999199	0.848916	TRUE
ENSG00000188981.11	UC	8	-0.224811	0.0390964	8.91549e-09	1	0.957658	TRUE
ENSG00000188986.9	UC	10	0.299031	0.0507849	3.90451e-09	0.999999	0.770371	TRUE
ENSG00000188992.12	UC	9	0.10238	0.0372006	0.00592153	0.924251	0.865363	TRUE
ENSG00000189050.16	UC	27	-0.1152	0.0297578	0.000108276	1	0.64969	TRUE
ENSG00000189129.14	UC	17	-0.344392	0.0647849	1.06112e-07	0.999987	0.811567	TRUE
ENSG00000189157.14	UC	47	-0.157274	0.0142459	2.45193e-28	0.998534	0.500826	TRUE
ENSG00000189184.12	UC	27	0.0981999	0.0282586	0.000510771	0.99817	0.361617	TRUE
ENSG00000189223.15	UC	53	0.0221268	0.00761912	0.00368299	1	0.178941	TRUE
ENSG00000189298.14	UC	112	0.387142	0.0144691	1.0391e-157	1	0.36117	TRUE
ENSG00000189306.11	UC	24	-0.118078	0.0147149	1.02015e-15	0.936379	0.107512	TRUE
ENSG00000189316.3	UC	126	-0.0573802	0.00639278	2.81324e-19	1	0.149075	TRUE
ENSG00000189339.12	UC	9	0.0836806	0.0273628	0.00222681	0.997848	0.635093	TRUE
ENSG00000189350.13	UC	44	0.0793029	0.0189605	2.8828e-05	0.999991	0.558626	TRUE
ENSG00000189362.12	UC	14	-0.116764	0.0351618	0.0008977	0.999995	0.955715	TRUE
ENSG00000189366.11	UC	69	-0.0426555	0.00659186	9.74033e-11	0.999933	0.7611	TRUE
ENSG00000189398.5	UC	23	-0.0825531	0.0207616	7.00102e-05	0.990992	0.0658849	TRUE
ENSG00000189423.13	UC	28	-0.0582661	0.0210594	0.00566179	0.999993	0.238503	TRUE
ENSG00000189431.8	UC	33	-0.0334997	0.0147794	0.0234118	0.999999	0.926715	TRUE
ENSG00000196151.11	UC	44	-0.0279641	0.0138626	0.0436717	0.999969	0.0514571	TRUE
ENSG00000196187.12	UC	7	-0.594629	0.101051	3.99439e-09	0.993741	0.470617	TRUE
ENSG00000196189.14	UC	11	0.241747	0.0505318	1.71787e-06	0.928846	0.131647	TRUE
ENSG00000196199.14	UC	61	0.175538	0.0299919	4.83216e-09	1	0.903813	TRUE
ENSG00000196220.17	UC	36	0.150129	0.0269518	2.54357e-08	0.998939	0.108284	TRUE
ENSG00000196236.13	UC	34	0.082329	0.0214445	0.000123453	0.887871	0.271035	TRUE
ENSG00000196242.10	UC	13	-0.0457672	0.0198451	0.0210979	0.835337	0.252639	TRUE
ENSG00000196262.15	UC	13	-0.197706	0.086209	0.0218287	1	0.753389	TRUE
ENSG00000196263.8	UC	18	0.273277	0.0674232	5.05296e-05	0.99898	0.540538	TRUE
ENSG00000196274.5	UC	3	0.263372	0.0653315	5.54658e-05	0.999864	0.991401	TRUE
ENSG00000196295.13	UC	45	0.019338	0.00834989	0.0205603	0.996409	0.147622	TRUE
ENSG00000196329.12	UC	11	0.133288	0.0561781	0.017664	1	0.950282	TRUE
ENSG00000196363.10	UC	8	-0.135268	0.06484	0.0369623	0.999372	0.518621	TRUE
ENSG00000196365.12	UC	27	-0.102715	0.0170268	1.61374e-09	0.999999	0.509539	TRUE
ENSG00000196378.13	UC	39	-0.035741	0.0144216	0.0132014	0.997575	0.282998	TRUE
ENSG00000196381.11	UC	152	0.208927	0.0173687	2.50323e-33	1	0.191681	TRUE
ENSG00000196405.13	UC	5	-0.259197	0.0859687	0.0025697	0.771437	0.492824	TRUE
ENSG00000196418.13	UC	40	-0.0849203	0.0142667	2.643e-09	0.820131	0.198312	TRUE
ENSG00000196422.11	UC	5	0.394615	0.128837	0.00219211	0.999737	0.993113	TRUE
ENSG00000196455.8	UC	32	-0.130304	0.036703	0.000384884	1	0.232501	TRUE
ENSG00000196458.11	UC	66	-0.072867	0.0196594	0.000210164	1	0.0730881	TRUE
ENSG00000196460.14	UC	11	-0.090197	0.0261838	0.000571554	0.99135	0.408181	TRUE
[truncated: 1,305 more rows]
