# Supplementary material for: Integrative multi-omics dissection identifies ACO2, KLF5, and IMP4 as central regulators of the mitochondrial–immune axis in ulcerative colitis
Source: Front Immunol. 2026 Mar 27;17:1746810. doi: 10.3389/fimmu.2026.1746810 (PMC13066277; doi:10.3389/fimmu.2026.1746810)
Supplement: Supplementary file 2 [file Table2.xls]

## Sheet: Sheet1
Supplementary Table S2: Inverse variance weighted (IVW), Weighted median, MR Egger and Weighted mode were implemented using the TwoSampleMR R package
exposure	outcome	method	nsnp	b	se	pval
ENSG00000000457.14	UC	Inverse variance weighted	29	0.104996	0.0371749	0.00473725
ENSG00000000457.14	UC	Weighted median	29	0.164765	0.0521368	0.00157632
ENSG00000000457.14	UC	MR Egger	29	0.590833	0.192567	0.00512267
ENSG00000000457.14	UC	Weighted mode	29	0.230964	0.109404	0.0445322
ENSG00000001460.18	UC	Inverse variance weighted	25	0.13318	0.0212801	3.88825e-10
ENSG00000001460.18	UC	Weighted median	25	0.15415	0.0283317	5.30135e-08
ENSG00000001460.18	UC	MR Egger	25	0.228381	0.110657	0.0510219
ENSG00000001460.18	UC	Weighted mode	25	0.156952	0.0460905	0.00242709
ENSG00000002016.18	UC	Inverse variance weighted	33	-0.0778839	0.0293599	0.00798444
ENSG00000002016.18	UC	Weighted median	33	-0.0856625	0.0381455	0.0247248
ENSG00000002016.18	UC	MR Egger	33	-0.0610847	0.120444	0.616157
ENSG00000002016.18	UC	Weighted mode	33	-0.0839711	0.0628689	0.192418
ENSG00000002919.15	UC	Inverse variance weighted	108	-0.0349686	0.0159261	0.028115
ENSG00000002919.15	UC	Weighted median	108	0.0231596	0.0231516	0.317143
ENSG00000002919.15	UC	MR Egger	108	0.336457	0.0595822	1.62699e-07
ENSG00000002919.15	UC	Weighted mode	108	0.0342433	0.0447733	0.44622
ENSG00000003249.15	UC	Inverse variance weighted	23	-0.0705318	0.0197489	0.000355027
ENSG00000003249.15	UC	Weighted median	23	-0.050845	0.027181	0.0613996
ENSG00000003249.15	UC	MR Egger	23	0.00213424	0.0424453	0.960484
ENSG00000003249.15	UC	Weighted mode	23	-0.040581	0.0323525	0.225763
ENSG00000003393.16	UC	Inverse variance weighted	43	0.134229	0.0193903	4.43753e-12
ENSG00000003393.16	UC	Weighted median	43	0.148372	0.025687	7.64349e-09
ENSG00000003393.16	UC	MR Egger	43	0.158548	0.0684099	0.0259527
ENSG00000003393.16	UC	Weighted mode	43	0.164053	0.0457797	0.000929624
ENSG00000004468.13	UC	Inverse variance weighted	7	0.104846	0.0457683	0.021975
ENSG00000004468.13	UC	Weighted median	7	0.102561	0.0526853	0.0515749
ENSG00000004468.13	UC	MR Egger	7	0.0312708	0.320614	0.926091
ENSG00000004468.13	UC	Weighted mode	7	0.101833	0.073994	0.217905
ENSG00000004534.15	UC	Inverse variance weighted	266	0.0960594	0.00658302	3.15834e-48
ENSG00000004534.15	UC	Weighted median	266	0.0599411	0.0071649	5.96382e-17
ENSG00000004534.15	UC	MR Egger	266	-0.0672972	0.0188923	0.000440021
ENSG00000004534.15	UC	Weighted mode	266	0.05375	0.00988866	1.28908e-07
ENSG00000004766.17	UC	Inverse variance weighted	12	0.141633	0.0653137	0.0301206
ENSG00000004766.17	UC	Weighted median	12	0.154776	0.081997	0.0590827
ENSG00000004766.17	UC	MR Egger	12	-0.644719	2.12221	0.767511
ENSG00000004766.17	UC	Weighted mode	12	0.165964	0.121052	0.197694
ENSG00000005020.13	UC	Inverse variance weighted	5	0.395768	0.0965915	4.17937e-05
ENSG00000005020.13	UC	Weighted median	5	0.386118	0.12053	0.00135764
ENSG00000005020.13	UC	MR Egger	5	0.56733	1.76072	0.768438
ENSG00000005020.13	UC	Weighted mode	5	0.379192	0.149089	0.0637505
ENSG00000005156.12	UC	Inverse variance weighted	49	-0.108353	0.0261398	3.39614e-05
ENSG00000005156.12	UC	Weighted median	49	-0.0968955	0.0352853	0.00603158
ENSG00000005156.12	UC	MR Egger	49	-0.150565	0.105864	0.162166
ENSG00000005156.12	UC	Weighted mode	49	-0.103179	0.0513391	0.0506151
ENSG00000005187.12	UC	Inverse variance weighted	22	0.0702319	0.0317365	0.0268998
ENSG00000005187.12	UC	Weighted median	22	0.0540146	0.0388133	0.164028
ENSG00000005187.12	UC	MR Egger	22	0.205158	0.279344	0.471657
ENSG00000005187.12	UC	Weighted mode	22	0.0534258	0.0712238	0.461921
ENSG00000005189.20	UC	Inverse variance weighted	38	0.0600525	0.0273004	0.0278286
ENSG00000005189.20	UC	Weighted median	38	0.0500272	0.0334091	0.134287
ENSG00000005189.20	UC	MR Egger	38	0.0714161	0.322245	0.825935
ENSG00000005189.20	UC	Weighted mode	38	0.0495591	0.0634383	0.439927
ENSG00000005379.17	UC	Inverse variance weighted	2	-0.403156	0.183606	0.0281089
ENSG00000005436.14	UC	Inverse variance weighted	35	-0.0975213	0.020814	2.79464e-06
ENSG00000005436.14	UC	Weighted median	35	-0.0778463	0.0284906	0.00628837
ENSG00000005436.14	UC	MR Egger	35	0.310949	0.13209	0.0253125
ENSG00000005436.14	UC	Weighted mode	35	-0.0776392	0.0362248	0.0400495
ENSG00000005801.18	UC	Inverse variance weighted	35	-0.0884992	0.0245969	0.000320694
ENSG00000005801.18	UC	Weighted median	35	-0.0609878	0.0344873	0.0769915
ENSG00000005801.18	UC	MR Egger	35	-0.276405	0.108135	0.0158891
ENSG00000005801.18	UC	Weighted mode	35	-0.0344214	0.0538247	0.52719
ENSG00000006007.12	UC	Inverse variance weighted	47	0.169151	0.037726	7.33744e-06
ENSG00000006007.12	UC	Weighted median	47	0.16195	0.048087	0.000757566
ENSG00000006007.12	UC	MR Egger	47	0.156513	0.234332	0.508024
ENSG00000006007.12	UC	Weighted mode	47	0.163532	0.0911486	0.0801688
ENSG00000006071.16	UC	Inverse variance weighted	19	0.0813758	0.0319669	0.0109083
ENSG00000006071.16	UC	Weighted median	19	0.0517108	0.0434681	0.234193
ENSG00000006071.16	UC	MR Egger	19	0.531778	0.326897	0.124611
ENSG00000006071.16	UC	Weighted mode	19	-0.0185954	0.0826961	0.824931
ENSG00000006194.10	UC	Inverse variance weighted	21	0.139528	0.0312969	8.2652e-06
ENSG00000006194.10	UC	Weighted median	21	0.115053	0.0411889	0.00521743
ENSG00000006194.10	UC	MR Egger	21	-0.202443	0.167671	0.245979
ENSG00000006194.10	UC	Weighted mode	21	0.102421	0.0599972	0.107133
ENSG00000006530.18	UC	Inverse variance weighted	28	0.207567	0.0331634	3.87669e-10
ENSG00000006530.18	UC	Weighted median	28	0.16381	0.044683	0.000246336
ENSG00000006530.18	UC	MR Egger	28	-0.727576	0.296151	0.0213072
ENSG00000006530.18	UC	Weighted mode	28	0.114585	0.0840648	0.184556
ENSG00000006555.11	UC	Inverse variance weighted	8	0.109006	0.0547333	0.0464176
ENSG00000006555.11	UC	Weighted median	8	0.103281	0.0653562	0.114043
ENSG00000006555.11	UC	MR Egger	8	-0.0287736	0.238771	0.908774
ENSG00000006555.11	UC	Weighted mode	8	0.097556	0.0864195	0.302058
ENSG00000006607.14	UC	Inverse variance weighted	51	0.0500436	0.0181485	0.00582531
ENSG00000006607.14	UC	Weighted median	51	0.0675197	0.0234995	0.00406285
ENSG00000006607.14	UC	MR Egger	51	0.21641	0.065248	0.00178474
ENSG00000006607.14	UC	Weighted mode	51	0.0909098	0.0390447	0.0242465
ENSG00000006652.15	UC	Inverse variance weighted	26	0.158893	0.0270832	4.44218e-09
ENSG00000006652.15	UC	Weighted median	26	0.166695	0.0364737	4.87088e-06
ENSG00000006652.15	UC	MR Egger	26	0.326986	0.107839	0.00592498
ENSG00000006652.15	UC	Weighted mode	26	0.182582	0.0514574	0.00163497
ENSG00000006695.12	UC	Inverse variance weighted	9	0.151849	0.0714498	0.033565
ENSG00000006695.12	UC	Weighted median	9	0.16938	0.0870452	0.051669
ENSG00000006695.12	UC	MR Egger	9	0.594246	0.483839	0.259065
ENSG00000006695.12	UC	Weighted mode	9	0.179117	0.125992	0.192917
ENSG00000006715.16	UC	Inverse variance weighted	65	-0.172862	0.029725	6.04974e-09
ENSG00000006715.16	UC	Weighted median	65	-0.171438	0.0365354	2.70042e-06
ENSG00000006715.16	UC	MR Egger	65	0.264406	0.0904135	0.00506834
ENSG00000006715.16	UC	Weighted mode	65	-0.174706	0.103859	0.0983143
ENSG00000006744.19	UC	Inverse variance weighted	30	-0.0528275	0.0180111	0.00335648
ENSG00000006744.19	UC	Weighted median	30	-0.0518261	0.0232364	0.0257222
ENSG00000006744.19	UC	MR Egger	30	0.0467084	0.0747063	0.536885
ENSG00000006744.19	UC	Weighted mode	30	-0.0547493	0.032921	0.107075
ENSG00000006747.15	UC	Inverse variance weighted	29	-0.0904386	0.0184252	9.18171e-07
ENSG00000006747.15	UC	Weighted median	29	-0.0784271	0.0234253	0.000814084
ENSG00000006747.15	UC	MR Egger	29	0.132056	0.154209	0.401039
ENSG00000006747.15	UC	Weighted mode	29	-0.0746926	0.0391544	0.0690002
ENSG00000007171.18	UC	Inverse variance weighted	33	0.0988542	0.0135534	3.01598e-13
ENSG00000007171.18	UC	Weighted median	33	0.0931852	0.0173695	8.10107e-08
ENSG00000007171.18	UC	MR Egger	33	0.0679695	0.0446789	0.139814
ENSG00000007171.18	UC	Weighted mode	33	0.0899585	0.0275006	0.00284221
ENSG00000007341.19	UC	Inverse variance weighted	58	0.0691956	0.0123141	1.91807e-08
ENSG00000007341.19	UC	Weighted median	58	0.0619404	0.0162287	0.000135235
ENSG00000007341.19	UC	MR Egger	58	0.0650488	0.0559254	0.250085
ENSG00000007341.19	UC	Weighted mode	58	0.0541238	0.0270743	0.0507388
ENSG00000007384.15	UC	Inverse variance weighted	6	0.338407	0.12899	0.00870255
ENSG00000007384.15	UC	Weighted median	6	0.31173	0.159459	0.0505919
ENSG00000007384.15	UC	MR Egger	6	0.907092	2.1503	0.694823
ENSG00000007384.15	UC	Weighted mode	6	0.299668	0.194062	0.183197
ENSG00000007520.4	UC	Inverse variance weighted	4	-0.439263	0.160686	0.00626306
ENSG00000007520.4	UC	Weighted median	4	-0.429882	0.184552	0.0198419
ENSG00000007520.4	UC	MR Egger	4	-0.802785	0.576312	0.298264
ENSG00000007520.4	UC	Weighted mode	4	-0.301636	0.270781	0.346514
ENSG00000007541.17	UC	Inverse variance weighted	22	0.443758	0.0421544	6.48885e-26
ENSG00000007541.17	UC	Weighted median	22	0.423116	0.0580635	3.16627e-13
ENSG00000007541.17	UC	MR Egger	22	0.526598	0.229647	0.032815
ENSG00000007541.17	UC	Weighted mode	22	0.413217	0.0973645	0.000362516
ENSG00000007866.22	UC	Inverse variance weighted	8	0.446426	0.108897	4.13992e-05
ENSG00000007866.22	UC	Weighted median	8	0.448779	0.138944	0.00123821
ENSG00000007866.22	UC	MR Egger	8	0.851317	1.20863	0.512651
ENSG00000007866.22	UC	Weighted mode	8	0.497781	0.18259	0.0343577
ENSG00000008018.9	UC	Inverse variance weighted	7	0.448113	0.127739	0.000451443
ENSG00000008018.9	UC	Weighted median	7	0.458466	0.162655	0.00482275
ENSG00000008018.9	UC	MR Egger	7	0.35047	10.4299	0.975305
ENSG00000008018.9	UC	Weighted mode	7	0.462846	0.195494	0.0770245
ENSG00000008130.15	UC	Inverse variance weighted	30	0.43636	0.0469482	1.47907e-20
ENSG00000008130.15	UC	Weighted median	30	0.34688	0.06416	6.42751e-08
ENSG00000008130.15	UC	MR Egger	30	0.886217	0.169969	1.71448e-05
ENSG00000008130.15	UC	Weighted mode	30	0.320228	0.118207	0.0113813
ENSG00000008196.13	UC	Inverse variance weighted	26	-0.0973948	0.0229397	2.17929e-05
ENSG00000008196.13	UC	Weighted median	26	-0.0809114	0.0301359	0.00725548
ENSG00000008196.13	UC	MR Egger	26	0.0154742	0.105358	0.884633
ENSG00000008196.13	UC	Weighted mode	26	-0.0787228	0.0545125	0.162796
ENSG00000008517.19	UC	Inverse variance weighted	3	0.295273	0.119037	0.0131189
ENSG00000008988.11	UC	Inverse variance weighted	19	-0.193839	0.0590781	0.00103415
ENSG00000008988.11	UC	Weighted median	19	-0.205263	0.076134	0.00701609
ENSG00000008988.11	UC	MR Egger	19	0.204207	0.30284	0.509183
ENSG00000008988.11	UC	Weighted mode	19	-0.226717	0.105531	0.0455461
ENSG00000009830.13	UC	Inverse variance weighted	8	0.262253	0.068194	0.000120214
ENSG00000009830.13	UC	Weighted median	8	0.368271	0.0796825	3.80551e-06
ENSG00000009830.13	UC	MR Egger	8	0.74604	0.173713	0.00512257
ENSG00000009830.13	UC	Weighted mode	8	0.395283	0.162731	0.0454829
ENSG00000010030.14	UC	Inverse variance weighted	3	0.261367	0.0931028	0.00499588
ENSG00000010030.14	UC	Weighted median	3	0.256607	0.11032	0.0200173
ENSG00000010030.14	UC	MR Egger	3	-0.294835	5.87513	0.968079
ENSG00000010030.14	UC	Weighted mode	3	0.254873	0.124451	0.177129
ENSG00000010072.16	UC	Inverse variance weighted	39	0.162661	0.0318949	3.39833e-07
ENSG00000010072.16	UC	Weighted median	39	0.187651	0.040661	3.93049e-06
ENSG00000010072.16	UC	MR Egger	39	1.03912	0.545984	0.0652643
ENSG00000010072.16	UC	Weighted mode	39	0.189028	0.0779751	0.0204914
ENSG00000010219.14	UC	Inverse variance weighted	19	-0.1883	0.0471501	6.50682e-05
ENSG00000010219.14	UC	Weighted median	19	-0.191934	0.0581587	0.00096622
ENSG00000010219.14	UC	MR Egger	19	-0.209976	0.156258	0.198997
ENSG00000010219.14	UC	Weighted mode	19	-0.193476	0.0958913	0.0607211
ENSG00000010282.15	UC	Inverse variance weighted	13	0.197854	0.0303051	6.6327e-11
ENSG00000010282.15	UC	Weighted median	13	0.220693	0.0396806	2.67083e-08
ENSG00000010282.15	UC	MR Egger	13	-0.170946	0.197208	0.408552
ENSG00000010282.15	UC	Weighted mode	13	0.252781	0.0633988	0.0025711
ENSG00000010292.13	UC	Inverse variance weighted	20	0.158615	0.0620598	0.0105933
ENSG00000010292.13	UC	Weighted median	20	0.135263	0.0780855	0.0832314
ENSG00000010292.13	UC	MR Egger	20	-0.547059	1.53212	0.725199
ENSG00000010292.13	UC	Weighted mode	20	0.128976	0.134049	0.348056
ENSG00000010539.12	UC	Inverse variance weighted	15	0.161797	0.0507372	0.00142806
ENSG00000010539.12	UC	Weighted median	15	0.149786	0.0612784	0.0145113
ENSG00000010539.12	UC	MR Egger	15	-0.13737	0.653693	0.838236
ENSG00000010539.12	UC	Weighted mode	15	0.133552	0.0931215	0.182046
ENSG00000010704.19	UC	Inverse variance weighted	22	0.358249	0.0452091	2.29495e-15
ENSG00000010704.19	UC	Weighted median	22	0.423129	0.0639917	3.78495e-11
ENSG00000010704.19	UC	MR Egger	22	-0.816736	0.364677	0.0379787
ENSG00000010704.19	UC	Weighted mode	22	0.481231	0.11685	0.000584679
ENSG00000011021.23	UC	Inverse variance weighted	22	-0.370033	0.0420659	1.41132e-18
ENSG00000011021.23	UC	Weighted median	22	-0.367015	0.0579867	2.46296e-10
ENSG00000011021.23	UC	MR Egger	22	-0.678975	0.179628	0.00117641
ENSG00000011021.23	UC	Weighted mode	22	-0.359642	0.100091	0.00171104
ENSG00000011143.19	UC	Inverse variance weighted	10	0.471188	0.0623323	4.05259e-14
ENSG00000011143.19	UC	Weighted median	10	0.443465	0.0818493	6.02478e-08
ENSG00000011143.19	UC	MR Egger	10	0.240094	0.399402	0.5667
ENSG00000011143.19	UC	Weighted mode	10	0.43765	0.12036	0.00662538
ENSG00000011523.14	UC	Inverse variance weighted	53	-0.104555	0.0156672	2.49791e-11
ENSG00000011523.14	UC	Weighted median	53	-0.0965747	0.0209316	3.95323e-06
ENSG00000011523.14	UC	MR Egger	53	0.0383591	0.0699117	0.585717
ENSG00000011523.14	UC	Weighted mode	53	-0.0848859	0.0342213	0.0165302
ENSG00000011590.14	UC	Inverse variance weighted	20	-0.0745933	0.0195111	0.000131775
ENSG00000011590.14	UC	Weighted median	20	-0.060326	0.0251425	0.0164237
ENSG00000011590.14	UC	MR Egger	20	0.0738771	0.136309	0.594476
ENSG00000011590.14	UC	Weighted mode	20	-0.0494165	0.04059	0.238337
ENSG00000011638.11	UC	Inverse variance weighted	17	-0.177315	0.0520076	0.000651047
ENSG00000011638.11	UC	Weighted median	17	-0.26313	0.0698463	0.00016504
ENSG00000011638.11	UC	MR Egger	17	0.234099	0.401946	0.569549
ENSG00000011638.11	UC	Weighted mode	17	-0.273909	0.114395	0.0301526
ENSG00000012124.17	UC	Inverse variance weighted	29	0.104297	0.014779	1.69976e-12
ENSG00000012124.17	UC	Weighted median	29	0.100228	0.0202528	7.46494e-07
ENSG00000012124.17	UC	MR Egger	29	0.0578641	0.0468106	0.227461
ENSG00000012124.17	UC	Weighted mode	29	0.0967528	0.0236237	0.000343534
ENSG00000013288.9	UC	Inverse variance weighted	6	0.135312	0.0325156	3.16246e-05
ENSG00000013288.9	UC	Weighted median	6	0.120436	0.0407907	0.00315177
ENSG00000013288.9	UC	MR Egger	6	0.104469	0.107028	0.384287
ENSG00000013288.9	UC	Weighted mode	6	0.120795	0.0519067	0.06745
ENSG00000013306.16	UC	Inverse variance weighted	15	0.0815158	0.0361882	0.0242873
ENSG00000013306.16	UC	Weighted median	15	0.0102184	0.0484819	0.833068
ENSG00000013306.16	UC	MR Egger	15	-0.352178	0.148827	0.035637
ENSG00000013306.16	UC	Weighted mode	15	0.0245408	0.0570227	0.673977
ENSG00000013392.8	UC	Inverse variance weighted	13	-0.389096	0.0436408	4.8398e-19
ENSG00000013392.8	UC	Weighted median	13	-0.383733	0.0595128	1.13406e-10
ENSG00000013392.8	UC	MR Egger	13	0.105548	0.898239	0.90904
ENSG00000013392.8	UC	Weighted mode	13	-0.38453	0.0840368	0.00101727
ENSG00000013523.11	UC	Inverse variance weighted	8	0.145617	0.0485596	0.00271106
ENSG00000013523.11	UC	Weighted median	8	0.129753	0.0562145	0.0209898
ENSG00000013523.11	UC	MR Egger	8	0.379025	0.907317	0.690672
ENSG00000013523.11	UC	Weighted mode	8	0.110358	0.0842118	0.231391
ENSG00000013561.18	UC	Inverse variance weighted	33	0.0644298	0.0195113	0.000959389
ENSG00000013561.18	UC	Weighted median	33	0.0581106	0.0237521	0.0144231
ENSG00000013561.18	UC	MR Egger	33	0.0667412	0.0579564	0.258901
ENSG00000013561.18	UC	Weighted mode	33	0.0580852	0.0411995	0.168867
ENSG00000013573.17	UC	Inverse variance weighted	59	-0.0292532	0.00604867	1.32272e-06
ENSG00000013573.17	UC	Weighted median	59	-0.0289014	0.00826517	0.000470932
ENSG00000013573.17	UC	MR Egger	59	-0.0293292	0.0185577	0.119959
ENSG00000013573.17	UC	Weighted mode	59	-0.0288436	0.0102246	0.00668396
ENSG00000013583.10	UC	Inverse variance weighted	34	-0.0637182	0.0237634	0.00733237
ENSG00000013583.10	UC	Weighted median	34	-0.0598967	0.0311348	0.0543814
ENSG00000013583.10	UC	MR Egger	34	-0.0329744	0.126693	0.796433
ENSG00000013583.10	UC	Weighted mode	34	-0.052452	0.051642	0.317642
ENSG00000013810.21	UC	Inverse variance weighted	27	0.0766224	0.0246009	0.00184182
ENSG00000013810.21	UC	Weighted median	27	0.0802091	0.0313706	0.0105633
ENSG00000013810.21	UC	MR Egger	27	-0.0252551	0.142856	0.861223
ENSG00000013810.21	UC	Weighted mode	27	0.100272	0.0504348	0.058317
ENSG00000015133.20	UC	Inverse variance weighted	17	-0.116044	0.0442538	0.00873563
ENSG00000015133.20	UC	Weighted median	17	-0.124083	0.0560692	0.0268957
ENSG00000015133.20	UC	MR Egger	17	0.126146	1.29681	0.923797
ENSG00000015133.20	UC	Weighted mode	17	-0.124876	0.0913275	0.190419
ENSG00000015153.15	UC	Inverse variance weighted	6	0.190063	0.0965042	0.0488983
ENSG00000015153.15	UC	Weighted median	6	0.245701	0.122623	0.0451012
ENSG00000015153.15	UC	MR Egger	6	6.00142	5.43392	0.350031
ENSG00000015153.15	UC	Weighted mode	6	0.246449	0.15943	0.197044
ENSG00000015475.19	UC	Inverse variance weighted	11	0.552247	0.0641552	7.43529e-18
ENSG00000015475.19	UC	Weighted median	11	0.526404	0.0862644	1.04606e-09
ENSG00000015475.19	UC	MR Egger	11	1.09512	2.04511	0.606878
ENSG00000015475.19	UC	Weighted mode	11	0.514496	0.136285	0.00438156
ENSG00000015532.10	UC	Inverse variance weighted	22	-0.0801856	0.0282146	0.00448324
ENSG00000015532.10	UC	Weighted median	22	-0.0238353	0.0375064	0.525102
ENSG00000015532.10	UC	MR Egger	22	0.115189	0.121711	0.35647
ENSG00000015532.10	UC	Weighted mode	22	-0.0139002	0.0626205	0.826701
ENSG00000015676.18	UC	Inverse variance weighted	49	0.0820597	0.0153981	9.86378e-08
ENSG00000015676.18	UC	Weighted median	49	0.0681126	0.0207453	0.00102607
ENSG00000015676.18	UC	MR Egger	49	-0.134008	0.0467022	0.00614366
ENSG00000015676.18	UC	Weighted mode	49	0.0690172	0.0303926	0.0276812
ENSG00000018510.18	UC	Inverse variance weighted	9	0.677141	0.0930468	3.40261e-13
ENSG00000018510.18	UC	Weighted median	9	0.701385	0.130904	8.41488e-08
ENSG00000018510.18	UC	MR Egger	9	1.33004	1.57449	0.436797
ENSG00000018510.18	UC	Weighted mode	9	0.719701	0.16717	0.00506389
ENSG00000018699.13	UC	Inverse variance weighted	16	0.0959392	0.0396031	0.0154133
ENSG00000018699.13	UC	Weighted median	16	0.109966	0.0508799	0.0306738
ENSG00000018699.13	UC	MR Egger	16	0.0851823	0.393262	0.831879
ENSG00000018699.13	UC	Weighted mode	16	0.152818	0.0818626	0.0830171
ENSG00000021300.14	UC	Inverse variance weighted	20	0.327354	0.0670378	1.04416e-06
ENSG00000021300.14	UC	Weighted median	20	0.326148	0.0829239	8.38594e-05
ENSG00000021300.14	UC	MR Egger	20	0.0743317	1.77067	0.966977
ENSG00000021300.14	UC	Weighted mode	20	0.326866	0.141685	0.032483
ENSG00000021488.13	UC	Inverse variance weighted	66	0.0444065	0.0126421	0.000443746
ENSG00000021488.13	UC	Weighted median	66	0.0358482	0.0163049	0.0279057
ENSG00000021488.13	UC	MR Egger	66	-0.179019	0.0378751	1.42327e-05
ENSG00000021488.13	UC	Weighted mode	66	-0.0451896	0.0437017	0.305196
ENSG00000021762.20	UC	Inverse variance weighted	13	0.0701292	0.0343174	0.0409983
ENSG00000021762.20	UC	Weighted median	13	0.0831075	0.0431464	0.0540827
ENSG00000021762.20	UC	MR Egger	13	0.0697504	0.104574	0.518522
ENSG00000021762.20	UC	Weighted mode	13	0.0925122	0.055908	0.12388
ENSG00000021826.18	UC	Inverse variance weighted	31	0.123247	0.0208463	3.3761e-09
ENSG00000021826.18	UC	Weighted median	31	0.115921	0.0282177	3.98937e-05
ENSG00000021826.18	UC	MR Egger	31	-0.0572634	0.10574	0.592923
ENSG00000021826.18	UC	Weighted mode	31	0.103242	0.0432078	0.024417
ENSG00000022556.16	UC	Inverse variance weighted	39	-0.050267	0.0155638	0.00123901
ENSG00000022556.16	UC	Weighted median	39	-0.0456036	0.0222631	0.0405215
ENSG00000022556.16	UC	MR Egger	39	-0.27227	0.0804671	0.0018156
ENSG00000022556.16	UC	Weighted mode	39	-0.0411229	0.0466787	0.38434
ENSG00000023041.12	UC	Inverse variance weighted	16	0.123828	0.0626306	0.0480281
ENSG00000023041.12	UC	Weighted median	16	0.116196	0.0761808	0.127194
ENSG00000023041.12	UC	MR Egger	16	0.180311	1.41451	0.900867
ENSG00000023041.12	UC	Weighted mode	16	0.112976	0.118288	0.358375
ENSG00000023228.14	UC	Inverse variance weighted	48	0.153347	0.0325965	2.54626e-06
ENSG00000023228.14	UC	Weighted median	48	0.133114	0.042595	0.00177742
ENSG00000023228.14	UC	MR Egger	48	0.0987658	0.182174	0.590451
ENSG00000023228.14	UC	Weighted mode	48	0.135653	0.067218	0.0495652
ENSG00000025423.11	UC	Inverse variance weighted	16	-0.25043	0.0547976	4.87522e-06
ENSG00000025423.11	UC	Weighted median	16	-0.260233	0.0719153	0.000296197
ENSG00000025423.11	UC	MR Egger	16	-0.0496144	1.27166	0.96952
ENSG00000025423.11	UC	Weighted mode	16	-0.263453	0.108984	0.031059
ENSG00000026103.23	UC	Inverse variance weighted	20	0.068856	0.0291386	0.0181253
ENSG00000026103.23	UC	Weighted median	20	0.0589186	0.0394021	0.134831
ENSG00000026103.23	UC	MR Egger	20	-0.222507	0.383572	0.569932
ENSG00000026103.23	UC	Weighted mode	20	0.0674629	0.0666717	0.325788
ENSG00000026950.17	UC	Inverse variance weighted	91	-0.0768746	0.020457	0.000171374
ENSG00000026950.17	UC	Weighted median	91	0.00935406	0.0243717	0.701121
ENSG00000026950.17	UC	MR Egger	91	0.427566	0.0554303	2.93717e-11
ENSG00000026950.17	UC	Weighted mode	91	0.0132724	0.0342626	0.699496
ENSG00000027847.14	UC	Inverse variance weighted	37	0.0796094	0.0258738	0.00209216
ENSG00000027847.14	UC	Weighted median	37	0.0604372	0.0351179	0.0852548
ENSG00000027847.14	UC	MR Egger	37	-0.12756	0.0968475	0.196871
ENSG00000027847.14	UC	Weighted mode	37	0.0384727	0.0557429	0.494764
ENSG00000028116.18	UC	Inverse variance weighted	8	-0.194531	0.0574155	0.000703729
ENSG00000028116.18	UC	Weighted median	8	-0.183611	0.0700594	0.00877273
ENSG00000028116.18	UC	MR Egger	8	-0.217265	1.57442	0.894758
ENSG00000028116.18	UC	Weighted mode	8	-0.171581	0.09989	0.129551
ENSG00000028310.18	UC	Inverse variance weighted	5	-0.267513	0.103838	0.00998784
ENSG00000028310.18	UC	Weighted median	5	-0.264284	0.124546	0.0338399
ENSG00000028310.18	UC	MR Egger	5	-0.223847	1.23119	0.872487
ENSG00000028310.18	UC	Weighted mode	5	-0.260716	0.159162	0.199936
ENSG00000029534.21	UC	Inverse variance weighted	31	-0.0392592	0.0183652	0.0325414
ENSG00000029534.21	UC	Weighted median	31	-0.025403	0.0250404	0.310352
ENSG00000029534.21	UC	MR Egger	31	-0.0234241	0.0590957	0.69473
ENSG00000029534.21	UC	Weighted mode	31	-0.0253844	0.0339958	0.461061
ENSG00000029725.17	UC	Inverse variance weighted	94	-0.108369	0.0233667	3.52201e-06
ENSG00000029725.17	UC	Weighted median	94	-0.0457249	0.0331296	0.16753
ENSG00000029725.17	UC	MR Egger	94	0.336897	0.109199	0.0027543
ENSG00000029725.17	UC	Weighted mode	94	-0.0302228	0.0554023	0.586828
ENSG00000030110.14	UC	Inverse variance weighted	57	0.0573387	0.0249784	0.0217026
ENSG00000030110.14	UC	Weighted median	57	0.0984043	0.0355101	0.0055856
ENSG00000030110.14	UC	MR Egger	57	0.0660323	0.111869	0.557477
ENSG00000030110.14	UC	Weighted mode	57	0.101468	0.0830768	0.227155
ENSG00000031691.7	UC	Inverse variance weighted	106	-0.022303	0.00726855	0.00215185
ENSG00000031691.7	UC	Weighted median	106	-0.0147219	0.0100209	0.141801
ENSG00000031691.7	UC	MR Egger	106	-0.0294626	0.0235009	0.212972
ENSG00000031691.7	UC	Weighted mode	106	-0.00940982	0.0174974	0.591945
ENSG00000032742.18	UC	Inverse variance weighted	71	-0.079793	0.0142916	2.36134e-08
ENSG00000032742.18	UC	Weighted median	71	-0.0418504	0.0194792	0.0316769
ENSG00000032742.18	UC	MR Egger	71	0.0714282	0.0424092	0.0970022
ENSG00000032742.18	UC	Weighted mode	71	-0.037157	0.0333512	0.269333
ENSG00000033122.21	UC	Inverse variance weighted	33	0.130216	0.0200474	8.28058e-11
ENSG00000033122.21	UC	Weighted median	33	0.118843	0.0261483	5.49461e-06
ENSG00000033122.21	UC	MR Egger	33	-0.0226308	0.168644	0.894177
ENSG00000033122.21	UC	Weighted mode	33	0.115703	0.0455962	0.0165963
ENSG00000033178.13	UC	Inverse variance weighted	20	0.485498	0.0541018	2.86506e-19
ENSG00000033178.13	UC	Weighted median	20	0.459977	0.0726709	2.45819e-10
ENSG00000033178.13	UC	MR Egger	20	-1.04139	1.01999	0.321572
ENSG00000033178.13	UC	Weighted mode	20	0.4571	0.125571	0.00187216
ENSG00000033327.13	UC	Inverse variance weighted	2	-0.492226	0.153343	0.00132753
ENSG00000033867.17	UC	Inverse variance weighted	31	-0.165008	0.0405918	4.8019e-05
ENSG00000033867.17	UC	Weighted median	31	-0.133073	0.0596354	0.0256521
ENSG00000033867.17	UC	MR Egger	31	-1.56128	0.407236	0.000654888
ENSG00000033867.17	UC	Weighted mode	31	-0.348574	0.122417	0.00801647
ENSG00000034533.12	UC	Inverse variance weighted	48	-0.0880993	0.0279292	0.00160842
ENSG00000034533.12	UC	Weighted median	48	-0.07825	0.0339402	0.021137
ENSG00000034533.12	UC	MR Egger	48	-0.108122	0.284991	0.706268
ENSG00000034533.12	UC	Weighted mode	48	-0.0717597	0.0713097	0.319768
ENSG00000035115.22	UC	Inverse variance weighted	46	0.0696778	0.0210128	0.000913239
ENSG00000035115.22	UC	Weighted median	46	0.0953973	0.0283902	0.000778823
ENSG00000035115.22	UC	MR Egger	46	-0.288954	0.116084	0.0168508
ENSG00000035115.22	UC	Weighted mode	46	0.1257	0.0556824	0.0291144
ENSG00000035681.9	UC	Inverse variance weighted	24	-0.380397	0.0456232	7.56812e-17
ENSG00000035681.9	UC	Weighted median	24	-0.288609	0.0647754	8.3682e-06
ENSG00000035681.9	UC	MR Egger	24	1.6601	0.69124	0.0252075
ENSG00000035681.9	UC	Weighted mode	24	-0.278087	0.10937	0.0181947
ENSG00000036672.16	UC	Inverse variance weighted	40	-0.147625	0.0244995	1.68457e-09
ENSG00000036672.16	UC	Weighted median	40	-0.113292	0.0315193	0.000325194
ENSG00000036672.16	UC	MR Egger	40	-0.61926	0.175066	0.00116207
ENSG00000036672.16	UC	Weighted mode	40	-0.101422	0.0521736	0.0597506
ENSG00000037042.9	UC	Inverse variance weighted	66	-0.218758	0.0202367	3.08775e-27
ENSG00000037042.9	UC	Weighted median	66	-0.294595	0.0277809	2.84871e-26
ENSG00000037042.9	UC	MR Egger	66	-0.743761	0.129043	3.03752e-07
ENSG00000037042.9	UC	Weighted mode	66	-0.308726	0.0449869	3.98918e-09
ENSG00000037474.15	UC	Inverse variance weighted	50	0.0642423	0.015708	4.31777e-05
ENSG00000037474.15	UC	Weighted median	50	0.0733671	0.0198839	0.000224455
ENSG00000037474.15	UC	MR Egger	50	0.0716134	0.0465789	0.131182
ENSG00000037474.15	UC	Weighted mode	50	0.0735283	0.027613	0.0106424
ENSG00000037637.11	UC	Inverse variance weighted	36	-0.277443	0.0235902	6.20259e-32
ENSG00000037637.11	UC	Weighted median	36	-0.343595	0.0351036	1.26744e-22
ENSG00000037637.11	UC	MR Egger	36	-0.141815	0.418604	0.737135
ENSG00000037637.11	UC	Weighted mode	36	-0.349796	0.0785365	0.000102022
ENSG00000038002.9	UC	Inverse variance weighted	16	-0.0521343	0.0165454	0.00162723
ENSG00000038002.9	UC	Weighted median	16	-0.0621557	0.0224472	0.00562326
ENSG00000038002.9	UC	MR Egger	16	-0.0727407	0.049122	0.162482
ENSG00000038002.9	UC	Weighted mode	16	-0.0670034	0.028363	0.0331724
ENSG00000038210.14	UC	Inverse variance weighted	21	0.383647	0.0403167	1.80262e-21
ENSG00000038210.14	UC	Weighted median	21	0.386609	0.0555162	3.30983e-12
ENSG00000038210.14	UC	MR Egger	21	0.161657	0.278173	0.568354
ENSG00000038210.14	UC	Weighted mode	21	0.410073	0.0983587	0.000520701
ENSG00000039139.11	UC	Inverse variance weighted	41	-0.0432073	0.0220129	0.0496674
ENSG00000039139.11	UC	Weighted median	41	-0.0356166	0.0298997	0.233575
ENSG00000039139.11	UC	MR Egger	41	-0.0830982	0.202857	0.684498
ENSG00000039139.11	UC	Weighted mode	41	-0.0287024	0.061364	0.642714
ENSG00000039537.14	UC	Inverse variance weighted	17	0.181944	0.0301819	1.65731e-09
ENSG00000039537.14	UC	Weighted median	17	0.176482	0.041429	2.04562e-05
ENSG00000039537.14	UC	MR Egger	17	0.304922	0.167094	0.0880017
ENSG00000039537.14	UC	Weighted mode	17	0.217672	0.0624219	0.00304529
ENSG00000040199.18	UC	Inverse variance weighted	57	-0.0368043	0.0184364	0.0459028
ENSG00000040199.18	UC	Weighted median	57	-0.0178792	0.0229634	0.436218
ENSG00000040199.18	UC	MR Egger	57	0.000310744	0.0761136	0.996759
ENSG00000040199.18	UC	Weighted mode	57	-0.00284783	0.0451218	0.949932
ENSG00000041357.16	UC	Inverse variance weighted	14	0.305103	0.0662882	4.17083e-06
ENSG00000041357.16	UC	Weighted median	14	0.280225	0.0838763	0.00083499
ENSG00000041357.16	UC	MR Egger	14	-1.03448	1.83072	0.583367
ENSG00000041357.16	UC	Weighted mode	14	0.280251	0.132215	0.0555687
ENSG00000042317.17	UC	Inverse variance weighted	58	-0.0669008	0.0184213	0.00028155
ENSG00000042317.17	UC	Weighted median	58	-0.109122	0.0240704	5.80284e-06
ENSG00000042317.17	UC	MR Egger	58	-0.405933	0.123475	0.00185343
ENSG00000042317.17	UC	Weighted mode	58	-0.11509	0.0470762	0.0179891
ENSG00000042429.12	UC	Inverse variance weighted	21	-0.0700586	0.028688	0.0146028
ENSG00000042429.12	UC	Weighted median	21	-0.0478757	0.0360543	0.184219
ENSG00000042429.12	UC	MR Egger	21	-0.288955	0.202574	0.170865
ENSG00000042429.12	UC	Weighted mode	21	-0.0471563	0.0591044	0.434818
ENSG00000042493.16	UC	Inverse variance weighted	26	0.0876318	0.0218832	6.2143e-05
ENSG00000042493.16	UC	Weighted median	26	0.096548	0.0280011	0.00056474
ENSG00000042493.16	UC	MR Egger	26	0.16425	0.100136	0.114556
ENSG00000042493.16	UC	Weighted mode	26	0.119246	0.0461394	0.0162645
ENSG00000043514.17	UC	Inverse variance weighted	24	-0.0776533	0.0297248	0.00899065
ENSG00000043514.17	UC	Weighted median	24	-0.0128752	0.0296747	0.664377
ENSG00000043514.17	UC	MR Egger	24	0.261667	0.0659588	0.000702786
ENSG00000043514.17	UC	Weighted mode	24	-0.0111292	0.0326143	0.736162
ENSG00000044459.15	UC	Inverse variance weighted	51	-0.123858	0.0165236	6.5899e-14
ENSG00000044459.15	UC	Weighted median	51	-0.123294	0.020783	2.98471e-09
ENSG00000044459.15	UC	MR Egger	51	-0.0313636	0.0966402	0.747001
ENSG00000044459.15	UC	Weighted mode	51	-0.123017	0.0414138	0.00467285
ENSG00000047188.16	UC	Inverse variance weighted	73	0.106233	0.0221391	1.59926e-06
ENSG00000047188.16	UC	Weighted median	73	0.108103	0.0287127	0.000166551
ENSG00000047188.16	UC	MR Egger	73	-0.17302	0.191298	0.368949
ENSG00000047188.16	UC	Weighted mode	73	0.123554	0.0598557	0.0427604
ENSG00000047579.20	UC	Inverse variance weighted	13	0.468815	0.063689	1.8254e-13
ENSG00000047579.20	UC	Weighted median	13	0.34683	0.0896113	0.000108664
ENSG00000047579.20	UC	MR Egger	13	-0.322339	0.288759	0.288089
ENSG00000047579.20	UC	Weighted mode	13	0.320918	0.13043	0.0300126
ENSG00000047617.17	UC	Inverse variance weighted	16	0.291902	0.0382264	2.23864e-14
ENSG00000047617.17	UC	Weighted median	16	0.337697	0.0522908	1.06054e-10
ENSG00000047617.17	UC	MR Egger	16	0.560823	0.16398	0.00572243
ENSG00000047617.17	UC	Weighted mode	16	0.358358	0.0906034	0.00190965
ENSG00000047932.14	UC	Inverse variance weighted	20	-0.244002	0.046025	1.14855e-07
ENSG00000047932.14	UC	Weighted median	20	-0.275492	0.058675	2.66313e-06
ENSG00000047932.14	UC	MR Egger	20	-1.2869	0.673354	0.0740653
ENSG00000047932.14	UC	Weighted mode	20	-0.306279	0.0969515	0.00572993
ENSG00000048140.18	UC	Inverse variance weighted	18	0.161847	0.0463837	0.000484291
ENSG00000048140.18	UC	Weighted median	18	0.114194	0.0604606	0.0589276
ENSG00000048140.18	UC	MR Egger	18	-0.148935	0.224522	0.516555
ENSG00000048140.18	UC	Weighted mode	18	0.0980563	0.0871751	0.276296
ENSG00000048471.14	UC	Inverse variance weighted	23	-0.254521	0.0535735	2.02541e-06
ENSG00000048471.14	UC	Weighted median	23	-0.251207	0.0692855	0.000288201
ENSG00000048471.14	UC	MR Egger	23	0.264675	0.482889	0.591183
ENSG00000048471.14	UC	Weighted mode	23	-0.27604	0.115043	0.0281575
ENSG00000049089.15	UC	Inverse variance weighted	4	0.391594	0.09896	7.58663e-05
ENSG00000049089.15	UC	Weighted median	4	0.386831	0.115832	0.000839012
ENSG00000049089.15	UC	MR Egger	4	0.0173345	3.94995	0.996897
ENSG00000049089.15	UC	Weighted mode	4	0.385607	0.15416	0.0876025
ENSG00000049239.13	UC	Inverse variance weighted	6	0.147867	0.0497765	0.00297199
ENSG00000049239.13	UC	Weighted median	6	0.150172	0.0590495	0.0109854
ENSG00000049239.13	UC	MR Egger	6	0.0699594	0.314657	0.834944
ENSG00000049239.13	UC	Weighted mode	6	0.150105	0.0848011	0.136934
ENSG00000049449.10	UC	Inverse variance weighted	56	-0.0449478	0.019212	0.0193059
ENSG00000049449.10	UC	Weighted median	56	-0.0307159	0.0261852	0.240786
ENSG00000049449.10	UC	MR Egger	56	-0.167296	0.0847592	0.0539453
ENSG00000049449.10	UC	Weighted mode	56	-0.0161471	0.0491721	0.743969
ENSG00000049759.20	UC	Inverse variance weighted	18	0.203097	0.0450411	6.50889e-06
ENSG00000049759.20	UC	Weighted median	18	0.206702	0.0620239	0.000860351
ENSG00000049759.20	UC	MR Egger	18	0.471649	0.368803	0.219183
ENSG00000049759.20	UC	Weighted mode	18	0.215316	0.100182	0.0463076
ENSG00000050327.15	UC	Inverse variance weighted	19	0.114259	0.0282026	5.09165e-05
ENSG00000050327.15	UC	Weighted median	19	0.108078	0.0370228	0.00350901
ENSG00000050327.15	UC	MR Egger	19	0.278671	0.141829	0.068234
ENSG00000050327.15	UC	Weighted mode	19	0.0884514	0.0612771	0.168183
ENSG00000050405.14	UC	Inverse variance weighted	47	-0.270821	0.0340822	1.92438e-15
ENSG00000050405.14	UC	Weighted median	47	-0.294027	0.0438878	2.09118e-11
ENSG00000050405.14	UC	MR Egger	47	-0.73845	0.363378	0.0481992
ENSG00000050405.14	UC	Weighted mode	47	-0.297303	0.0857464	0.00116867
ENSG00000050426.16	UC	Inverse variance weighted	18	-0.236296	0.0665841	0.000386939
ENSG00000050426.16	UC	Weighted median	18	-0.199186	0.0856185	0.0199952
ENSG00000050426.16	UC	MR Egger	18	-0.873545	0.60472	0.167884
ENSG00000050426.16	UC	Weighted mode	18	-0.154663	0.136776	0.273852
ENSG00000050438.17	UC	Inverse variance weighted	17	0.236098	0.0363442	8.23939e-11
ENSG00000050438.17	UC	Weighted median	17	0.230336	0.0496833	3.5508e-06
ENSG00000050438.17	UC	MR Egger	17	-0.120986	0.291959	0.684865
ENSG00000050438.17	UC	Weighted mode	17	0.224801	0.0753366	0.00927058
ENSG00000050748.18	UC	Inverse variance weighted	20	-0.119144	0.0543932	0.0284939
ENSG00000050748.18	UC	Weighted median	20	-0.187472	0.0771787	0.015138
ENSG00000050748.18	UC	MR Egger	20	-0.982344	0.252348	0.00106633
ENSG00000050748.18	UC	Weighted mode	20	-0.308098	0.152956	0.0583575
ENSG00000053900.11	UC	Inverse variance weighted	99	0.152152	0.00890717	2.02162e-65
ENSG00000053900.11	UC	Weighted median	99	0.146043	0.0120607	9.46838e-34
ENSG00000053900.11	UC	MR Egger	99	0.0695568	0.0361556	0.057503
ENSG00000053900.11	UC	Weighted mode	99	0.129082	0.020799	1.53854e-08
ENSG00000054277.14	UC	Inverse variance weighted	7	0.0940957	0.0467383	0.0440889
ENSG00000054277.14	UC	Weighted median	7	0.0995654	0.055024	0.0703745
ENSG00000054277.14	UC	MR Egger	7	-0.156803	0.71006	0.836038
ENSG00000054277.14	UC	Weighted mode	7	0.111102	0.0771002	0.209144
ENSG00000054282.16	UC	Inverse variance weighted	51	-0.0375556	0.0133253	0.00482686
ENSG00000054282.16	UC	Weighted median	51	-0.0114263	0.0190033	0.547654
ENSG00000054282.16	UC	MR Egger	51	0.149407	0.0645688	0.0251922
ENSG00000054282.16	UC	Weighted mode	51	0.0237656	0.0399976	0.555244
ENSG00000054654.20	UC	Inverse variance weighted	45	0.0737954	0.0248885	0.00302643
ENSG00000054654.20	UC	Weighted median	45	0.0523755	0.0323283	0.105208
ENSG00000054654.20	UC	MR Egger	45	-0.0943387	0.19024	0.622902
ENSG00000054654.20	UC	Weighted mode	45	0.0428389	0.0600816	0.480195
ENSG00000054983.17	UC	Inverse variance weighted	21	-0.207389	0.0350451	3.26347e-09
ENSG00000054983.17	UC	Weighted median	21	-0.119493	0.0503759	0.017691
ENSG00000054983.17	UC	MR Egger	21	0.945683	0.360334	0.0171909
ENSG00000054983.17	UC	Weighted mode	21	-0.0990496	0.0930599	0.300504
ENSG00000055163.20	UC	Inverse variance weighted	36	-0.0557368	0.0115699	1.45437e-06
ENSG00000055163.20	UC	Weighted median	36	-0.0629851	0.0152841	3.77291e-05
ENSG00000055163.20	UC	MR Egger	36	-0.0886012	0.0241273	0.000870912
ENSG00000055163.20	UC	Weighted mode	36	-0.0718044	0.0231751	0.00395954
ENSG00000055211.14	UC	Inverse variance weighted	86	0.440533	0.0226534	3.10981e-84
ENSG00000055211.14	UC	Weighted median	86	0.434704	0.0286281	4.47807e-52
ENSG00000055211.14	UC	MR Egger	86	0.277462	0.213177	0.196802
ENSG00000055211.14	UC	Weighted mode	86	0.432436	0.0646014	2.6117e-09
ENSG00000055483.20	UC	Inverse variance weighted	53	0.222727	0.0171017	8.97707e-39
ENSG00000055483.20	UC	Weighted median	53	0.230247	0.0217799	4.03753e-26
ENSG00000055483.20	UC	MR Egger	53	0.26655	0.0833862	0.00243578
ENSG00000055483.20	UC	Weighted mode	53	0.236119	0.039811	2.80137e-07
ENSG00000057468.7	UC	Inverse variance weighted	90	-0.0881375	0.00862008	1.53749e-24
ENSG00000057468.7	UC	Weighted median	90	-0.0608734	0.0118742	2.95113e-07
ENSG00000057468.7	UC	MR Egger	90	0.0681702	0.0376621	0.0739525
ENSG00000057468.7	UC	Weighted mode	90	-0.0457758	0.0229209	0.0490885
ENSG00000057608.17	UC	Inverse variance weighted	32	0.195638	0.0342313	1.09577e-08
ENSG00000057608.17	UC	Weighted median	32	0.209117	0.0431987	1.29311e-06
ENSG00000057608.17	UC	MR Egger	32	0.205318	0.114457	0.0836434
ENSG00000057608.17	UC	Weighted mode	32	0.213366	0.0746945	0.00784033
ENSG00000057704.13	UC	Inverse variance weighted	6	0.218628	0.0537629	4.77188e-05
ENSG00000057704.13	UC	Weighted median	6	0.262161	0.068603	0.000132686
ENSG00000057704.13	UC	MR Egger	6	-0.637224	0.560432	0.338129
ENSG00000057704.13	UC	Weighted mode	6	0.281118	0.101949	0.0509841
ENSG00000057757.10	UC	Inverse variance weighted	41	-0.0826787	0.0309854	0.00762337
ENSG00000057757.10	UC	Weighted median	41	-0.0820556	0.038901	0.0349149
ENSG00000057757.10	UC	MR Egger	41	-0.716636	0.429732	0.103831
ENSG00000057757.10	UC	Weighted mode	41	-0.0651203	0.079946	0.420404
ENSG00000058063.16	UC	Inverse variance weighted	28	-0.234412	0.0567506	3.61873e-05
ENSG00000058063.16	UC	Weighted median	28	-0.340278	0.0755194	6.61114e-06
ENSG00000058063.16	UC	MR Egger	28	-1.54256	0.576974	0.0132874
ENSG00000058063.16	UC	Weighted mode	28	-0.363753	0.130047	0.00977634
ENSG00000058453.17	UC	Inverse variance weighted	33	-0.0780714	0.0249929	0.00178569
ENSG00000058453.17	UC	Weighted median	33	-0.0692137	0.0333744	0.0380927
ENSG00000058453.17	UC	MR Egger	33	0.0642964	0.101262	0.530439
ENSG00000058453.17	UC	Weighted mode	33	-0.0766469	0.0561268	0.182216
ENSG00000059122.17	UC	Inverse variance weighted	38	0.0302181	0.0108873	0.00551098
ENSG00000059122.17	UC	Weighted median	38	0.0286185	0.0152629	0.0607877
ENSG00000059122.17	UC	MR Egger	38	0.00459339	0.0356088	0.898144
ENSG00000059122.17	UC	Weighted mode	38	0.0244527	0.021136	0.255368
ENSG00000059691.12	UC	Inverse variance weighted	124	-0.208131	0.0194942	1.31005e-26
ENSG00000059691.12	UC	Weighted median	124	-0.21551	0.0220063	1.20554e-22
ENSG00000059691.12	UC	MR Egger	124	0.212718	0.0615703	0.000767709
ENSG00000059691.12	UC	Weighted mode	124	-0.221323	0.0334396	1.12197e-09
ENSG00000060491.17	UC	Inverse variance weighted	21	0.115231	0.0464121	0.0130361
ENSG00000060491.17	UC	Weighted median	21	0.133538	0.0559633	0.0170246
ENSG00000060491.17	UC	MR Egger	21	-0.0367992	0.382908	0.924444
ENSG00000060491.17	UC	Weighted mode	21	0.152059	0.0993085	0.14139
ENSG00000060762.19	UC	Inverse variance weighted	3	0.349012	0.140805	0.0131863
ENSG00000060762.19	UC	Weighted median	3	0.349019	0.181176	0.0540533
ENSG00000060762.19	UC	Weighted mode	3	0.349108	0.201758	0.225712
ENSG00000062370.17	UC	Inverse variance weighted	41	0.100485	0.0147978	1.11725e-11
ENSG00000062370.17	UC	Weighted median	41	0.0950379	0.0195255	1.13096e-06
ENSG00000062370.17	UC	MR Egger	41	0.0286191	0.0693472	0.682279
ENSG00000062370.17	UC	Weighted mode	41	0.0861981	0.0308245	0.0081485
ENSG00000063127.16	UC	Inverse variance weighted	13	0.107427	0.0493026	0.0293372
ENSG00000063127.16	UC	Weighted median	13	0.111776	0.061709	0.0700887
ENSG00000063127.16	UC	MR Egger	13	-0.0583354	0.367209	0.877286
ENSG00000063127.16	UC	Weighted mode	13	0.113284	0.0864499	0.219358
ENSG00000063854.13	UC	Inverse variance weighted	50	-0.246713	0.0322083	1.86053e-14
ENSG00000063854.13	UC	Weighted median	50	-0.348709	0.0406292	9.26491e-18
ENSG00000063854.13	UC	MR Egger	50	0.342291	0.0999671	0.0014127
ENSG00000063854.13	UC	Weighted mode	50	-0.398902	0.117112	0.00146209
ENSG00000064115.11	UC	Inverse variance weighted	26	-0.0593508	0.0289512	0.0403617
ENSG00000064115.11	UC	Weighted median	26	-0.157721	0.0375394	2.65162e-05
ENSG00000064115.11	UC	MR Egger	26	-0.440165	0.0759891	5.68789e-06
ENSG00000064115.11	UC	Weighted mode	26	-0.166635	0.0522939	0.00384073
ENSG00000064199.7	UC	Inverse variance weighted	4	0.366288	0.0936647	9.20545e-05
ENSG00000064199.7	UC	Weighted median	4	0.353535	0.116415	0.00239059
ENSG00000064199.7	UC	MR Egger	4	-0.288079	4.02843	0.949498
ENSG00000064199.7	UC	Weighted mode	4	0.351407	0.14046	0.0875651
ENSG00000064687.13	UC	Inverse variance weighted	5	0.204047	0.0737804	0.00568176
ENSG00000064687.13	UC	Weighted median	5	0.199013	0.087602	0.0230997
ENSG00000064687.13	UC	MR Egger	5	0.174139	0.217082	0.481111
ENSG00000064687.13	UC	Weighted mode	5	0.19352	0.106252	0.142656
ENSG00000064703.13	UC	Inverse variance weighted	12	-0.109562	0.0488264	0.0248386
ENSG00000064703.13	UC	Weighted median	12	-0.117631	0.0609985	0.053803
ENSG00000064703.13	UC	MR Egger	12	0.0461078	0.325438	0.890147
ENSG00000064703.13	UC	Weighted mode	12	-0.120534	0.0929384	0.221202
ENSG00000065060.18	UC	Inverse variance weighted	141	-0.0281744	0.00593728	2.08154e-06
ENSG00000065060.18	UC	Weighted median	141	-0.035922	0.00799352	6.99332e-06
ENSG00000065060.18	UC	MR Egger	141	-0.0764462	0.0200165	0.000207085
ENSG00000065060.18	UC	Weighted mode	141	-0.0361501	0.0110692	0.00139568
ENSG00000065268.11	UC	Inverse variance weighted	39	0.0320735	0.00942545	0.000666848
ENSG00000065268.11	UC	Weighted median	39	0.0333165	0.0126802	0.00860267
ENSG00000065268.11	UC	MR Egger	39	0.0501104	0.0257504	0.0597182
ENSG00000065268.11	UC	Weighted mode	39	0.0319952	0.014644	0.0354894
ENSG00000065559.15	UC	Inverse variance weighted	12	-0.272791	0.0558156	1.02197e-06
ENSG00000065559.15	UC	Weighted median	12	-0.272817	0.0711393	0.000125576
ENSG00000065559.15	UC	MR Egger	12	-0.34522	0.844109	0.692118
ENSG00000065559.15	UC	Weighted mode	12	-0.245784	0.0960326	0.0284035
ENSG00000065665.21	UC	Inverse variance weighted	22	0.102335	0.0254836	5.92616e-05
ENSG00000065665.21	UC	Weighted median	22	0.102586	0.0331398	0.00196453
ENSG00000065665.21	UC	MR Egger	22	0.0926274	0.321169	0.776158
ENSG00000065665.21	UC	Weighted mode	22	0.105454	0.0540066	0.0650049
ENSG00000065675.16	UC	Inverse variance weighted	4	0.318275	0.0700708	5.56733e-06
ENSG00000065675.16	UC	Weighted median	4	0.325403	0.0912374	0.0003617
ENSG00000065675.16	UC	MR Egger	4	0.608685	0.708968	0.481057
ENSG00000065675.16	UC	Weighted mode	4	0.333221	0.113531	0.0607513
ENSG00000065802.12	UC	Inverse variance weighted	17	0.11425	0.0407162	0.00501595
ENSG00000065802.12	UC	Weighted median	17	0.130778	0.0534448	0.0144062
ENSG00000065802.12	UC	MR Egger	17	0.48916	0.399954	0.243022
ENSG00000065802.12	UC	Weighted mode	17	0.204658	0.0890411	0.0374586
ENSG00000066056.14	UC	Inverse variance weighted	46	-0.0654748	0.0269019	0.01494
ENSG00000066056.14	UC	Weighted median	46	-0.0678827	0.0327556	0.0382283
ENSG00000066056.14	UC	MR Egger	46	-0.234872	0.44226	0.598167
ENSG00000066056.14	UC	Weighted mode	46	-0.0664318	0.0623494	0.292607
ENSG00000066185.13	UC	Inverse variance weighted	57	-0.0540162	0.0152609	0.000400841
ENSG00000066185.13	UC	Weighted median	57	-0.0879733	0.0210402	2.8996e-05
ENSG00000066185.13	UC	MR Egger	57	-0.110839	0.0593475	0.0673484
ENSG00000066185.13	UC	Weighted mode	57	-0.10485	0.0452908	0.02444
ENSG00000066379.15	UC	Inverse variance weighted	73	0.211709	0.0439629	1.46743e-06
ENSG00000066379.15	UC	Weighted median	73	0.00668082	0.0276187	0.808862
ENSG00000066379.15	UC	MR Egger	73	-0.435148	0.0459986	8.96849e-14
ENSG00000066379.15	UC	Weighted mode	73	-0.00298432	0.0276473	0.914374
ENSG00000066405.13	UC	Inverse variance weighted	6	-0.120311	0.0438953	0.00612797
ENSG00000066405.13	UC	Weighted median	6	-0.119955	0.0537067	0.0255145
ENSG00000066405.13	UC	MR Egger	6	-0.0905767	1.12872	0.941094
ENSG00000066405.13	UC	Weighted mode	6	-0.120041	0.0695937	0.159634
ENSG00000066427.25	UC	Inverse variance weighted	63	0.066363	0.00890929	9.42376e-14
ENSG00000066427.25	UC	Weighted median	63	0.0589567	0.0110316	9.07401e-08
ENSG00000066427.25	UC	MR Egger	63	0.0214439	0.0282803	0.451311
ENSG00000066427.25	UC	Weighted mode	63	0.0591135	0.0192432	0.00319547
ENSG00000066923.18	UC	Inverse variance weighted	28	0.427498	0.0353307	1.05703e-33
ENSG00000066923.18	UC	Weighted median	28	0.453778	0.0495905	5.66725e-20
ENSG00000066923.18	UC	MR Egger	28	0.758339	0.470424	0.119029
ENSG00000066923.18	UC	Weighted mode	28	0.475295	0.0938951	2.57839e-05
ENSG00000067141.17	UC	Inverse variance weighted	16	0.172079	0.0853405	0.0437595
ENSG00000067141.17	UC	Weighted median	16	0.187488	0.103211	0.0692858
ENSG00000067141.17	UC	MR Egger	16	-0.26301	0.582083	0.658829
ENSG00000067141.17	UC	Weighted mode	16	0.199384	0.168725	0.257006
ENSG00000067208.16	UC	Inverse variance weighted	105	0.150638	0.0135237	8.11916e-29
ENSG00000067208.16	UC	Weighted median	105	0.144595	0.0175858	1.99694e-16
ENSG00000067208.16	UC	MR Egger	105	0.333646	0.0587477	1.41209e-07
ENSG00000067208.16	UC	Weighted mode	105	0.136036	0.0385699	0.000641267
ENSG00000067221.14	UC	Inverse variance weighted	23	-0.134443	0.0252174	9.74866e-08
ENSG00000067221.14	UC	Weighted median	23	-0.11454	0.032435	0.000413424
ENSG00000067221.14	UC	MR Egger	23	-0.0270652	0.137699	0.846161
ENSG00000067221.14	UC	Weighted mode	23	-0.113227	0.0477723	0.0274346
ENSG00000067601.9	UC	Inverse variance weighted	8	0.208632	0.0775305	0.00712448
ENSG00000067601.9	UC	Weighted median	8	0.206975	0.096909	0.0326988
ENSG00000067601.9	UC	MR Egger	8	1.49242	1.21527	0.286746
ENSG00000067601.9	UC	Weighted mode	8	0.287657	0.145355	0.104712
ENSG00000067704.10	UC	Inverse variance weighted	8	-1.03171	0.14647	1.87011e-12
ENSG00000067704.10	UC	Weighted median	8	-1.00348	0.191496	1.60379e-07
ENSG00000067704.10	UC	MR Egger	8	0.590799	5.76287	0.921686
ENSG00000067704.10	UC	Weighted mode	8	-0.988139	0.285985	0.0106162
ENSG00000068024.18	UC	Inverse variance weighted	11	-0.118819	0.0337113	0.000424114
ENSG00000068024.18	UC	Weighted median	11	-0.0995347	0.0429801	0.0205672
ENSG00000068024.18	UC	MR Egger	11	-0.0247192	0.137368	0.86118
ENSG00000068024.18	UC	Weighted mode	11	-0.0829695	0.0607842	0.202179
ENSG00000068079.8	UC	Inverse variance weighted	5	0.205756	0.0944573	0.0293841
ENSG00000068079.8	UC	Weighted median	5	0.204285	0.113411	0.0716579
ENSG00000068079.8	UC	MR Egger	5	0.18624	1.34369	0.90246
ENSG00000068079.8	UC	Weighted mode	5	0.203677	0.134923	0.228296
ENSG00000068615.20	UC	Inverse variance weighted	28	0.262843	0.0322856	3.91464e-16
ENSG00000068615.20	UC	Weighted median	28	0.278575	0.0450978	6.52811e-10
ENSG00000068615.20	UC	MR Egger	28	-0.440518	0.187291	0.0265214
ENSG00000068615.20	UC	Weighted mode	28	0.288646	0.0739649	0.000572524
ENSG00000068654.17	UC	Inverse variance weighted	115	-0.0757078	0.0148986	3.74387e-07
ENSG00000068654.17	UC	Weighted median	115	-0.0358917	0.0208281	0.0848468
ENSG00000068654.17	UC	MR Egger	115	0.00511301	0.0326902	0.876012
ENSG00000068654.17	UC	Weighted mode	115	-0.0337036	0.02781	0.228237
ENSG00000068745.15	UC	Inverse variance weighted	58	-0.631707	0.0317032	2.43788e-88
ENSG00000068745.15	UC	Weighted median	58	-0.399397	0.052508	2.81832e-14
ENSG00000068745.15	UC	MR Egger	58	1.19672	0.290881	0.000133572
ENSG00000068745.15	UC	Weighted mode	58	-0.394368	0.0837761	1.73855e-05
ENSG00000068781.21	UC	Inverse variance weighted	64	-0.0331314	0.0091157	0.000278476
ENSG00000068781.21	UC	Weighted median	64	-0.0410844	0.0124133	0.000933951
ENSG00000068781.21	UC	MR Egger	64	0.0782222	0.040607	0.0590558
ENSG00000068781.21	UC	Weighted mode	64	-0.0502096	0.0272484	0.0704913
ENSG00000068796.19	UC	Inverse variance weighted	15	0.123932	0.0440562	0.00490732
ENSG00000068796.19	UC	Weighted median	15	0.0984261	0.0585373	0.0926806
ENSG00000068796.19	UC	MR Egger	15	0.471824	0.189682	0.0272254
ENSG00000068796.19	UC	Weighted mode	15	0.0905175	0.0987287	0.374755
ENSG00000069248.12	UC	Inverse variance weighted	19	0.171549	0.075875	0.0237628
ENSG00000069248.12	UC	Weighted median	19	0.161496	0.0930722	0.0827108
ENSG00000069248.12	UC	MR Egger	19	0.16511	1.02083	0.873669
ENSG00000069248.12	UC	Weighted mode	19	0.160099	0.1586	0.327782
ENSG00000069275.13	UC	Inverse variance weighted	26	-0.274064	0.0416062	4.4852e-11
ENSG00000069275.13	UC	Weighted median	26	-0.279125	0.0549805	3.83845e-07
ENSG00000069275.13	UC	MR Egger	26	-0.413146	0.316532	0.205303
ENSG00000069275.13	UC	Weighted mode	26	-0.288339	0.087006	0.00302633
ENSG00000069943.10	UC	Inverse variance weighted	50	-0.0709354	0.0129813	4.64427e-08
ENSG00000069943.10	UC	Weighted median	50	-0.0488022	0.0184694	0.00823371
ENSG00000069943.10	UC	MR Egger	50	-0.0392875	0.0447068	0.384188
ENSG00000069943.10	UC	Weighted mode	50	-0.0520155	0.0243156	0.0377609
ENSG00000069966.19	UC	Inverse variance weighted	40	0.0520138	0.0204601	0.0110155
ENSG00000069966.19	UC	Weighted median	40	0.0205411	0.0265251	0.438692
ENSG00000069966.19	UC	MR Egger	40	0.0924675	0.0795183	0.252759
ENSG00000069966.19	UC	Weighted mode	40	0.00854427	0.051465	0.86907
ENSG00000070047.13	UC	Inverse variance weighted	7	-0.241124	0.0733607	0.00101325
ENSG00000070047.13	UC	Weighted median	7	-0.244681	0.0903997	0.0067964
ENSG00000070047.13	UC	MR Egger	7	-0.117628	0.511165	0.827118
ENSG00000070047.13	UC	Weighted mode	7	-0.248719	0.121912	0.0874267
ENSG00000070061.16	UC	Inverse variance weighted	21	0.1095	0.0361103	0.00242625
ENSG00000070061.16	UC	Weighted median	21	0.108759	0.0460771	0.0182565
ENSG00000070061.16	UC	MR Egger	21	-0.0974045	0.179725	0.594876
ENSG00000070061.16	UC	Weighted mode	21	0.107706	0.0748661	0.167411
ENSG00000070371.16	UC	Inverse variance weighted	36	-0.0362045	0.0159684	0.0233742
ENSG00000070371.16	UC	Weighted median	36	-0.0106398	0.0206766	0.606846
ENSG00000070371.16	UC	MR Egger	36	0.0851045	0.0720309	0.245849
ENSG00000070371.16	UC	Weighted mode	36	-0.00927059	0.0379722	0.808589
ENSG00000070476.15	UC	Inverse variance weighted	48	0.052016	0.0117164	9.01287e-06
ENSG00000070476.15	UC	Weighted median	48	0.0717326	0.015503	3.70964e-06
ENSG00000070476.15	UC	MR Egger	48	0.215763	0.04758	4.40592e-05
ENSG00000070476.15	UC	Weighted mode	48	0.0777641	0.0235229	0.00186517
ENSG00000070614.15	UC	Inverse variance weighted	20	-0.0828055	0.0371491	0.0258134
ENSG00000070614.15	UC	Weighted median	20	-0.0701206	0.0467261	0.133441
ENSG00000070614.15	UC	MR Egger	20	0.0264885	0.229002	0.90927
ENSG00000070614.15	UC	Weighted mode	20	-0.0681343	0.0681216	0.330477
ENSG00000070718.12	UC	Inverse variance weighted	35	-0.0688673	0.0187016	0.000231029
ENSG00000070718.12	UC	Weighted median	35	-0.0631769	0.0247664	0.0107442
ENSG00000070718.12	UC	MR Egger	35	0.0309145	0.0842704	0.716306
ENSG00000070718.12	UC	Weighted mode	35	-0.0656928	0.0295046	0.0333803
ENSG00000070785.17	UC	Inverse variance weighted	5	0.386162	0.118004	0.00106621
ENSG00000070785.17	UC	Weighted median	5	0.335826	0.15892	0.0345863
ENSG00000070785.17	UC	MR Egger	5	-0.25972	1.88811	0.899305
ENSG00000070785.17	UC	Weighted mode	5	0.339213	0.211083	0.183329
ENSG00000070950.10	UC	Inverse variance weighted	19	0.0785327	0.0355917	0.0273499
ENSG00000070950.10	UC	Weighted median	19	0.0781826	0.0428524	0.0680826
ENSG00000070950.10	UC	MR Egger	19	0.0951845	0.358973	0.794752
ENSG00000070950.10	UC	Weighted mode	19	0.0785565	0.0703438	0.281671
ENSG00000071894.17	UC	Inverse variance weighted	37	-0.0371599	0.0071146	1.75997e-07
ENSG00000071894.17	UC	Weighted median	37	-0.0361419	0.00925782	9.4642e-05
ENSG00000071894.17	UC	MR Egger	37	-0.0644712	0.0178208	0.000953746
ENSG00000071894.17	UC	Weighted mode	37	-0.0401131	0.0110586	0.000903671
ENSG00000071967.12	UC	Inverse variance weighted	56	0.102839	0.01994	2.50348e-07
ENSG00000071967.12	UC	Weighted median	56	0.0594704	0.0285333	0.0371382
ENSG00000071967.12	UC	MR Egger	56	-0.116735	0.0585518	0.0513421
ENSG00000071967.12	UC	Weighted mode	56	0.0457713	0.0342877	0.187504
ENSG00000071991.9	UC	Inverse variance weighted	17	0.32874	0.0593393	3.02455e-08
ENSG00000071991.9	UC	Weighted median	17	0.29868	0.0768974	0.000102695
ENSG00000071991.9	UC	MR Egger	17	0.0639976	0.295311	0.831352
ENSG00000071991.9	UC	Weighted mode	17	0.304291	0.116655	0.0190111
ENSG00000072163.20	UC	Inverse variance weighted	15	0.133848	0.0550352	0.0150139
ENSG00000072163.20	UC	Weighted median	15	0.200724	0.0757602	0.00806192
ENSG00000072163.20	UC	MR Egger	15	-0.260406	0.202201	0.220248
ENSG00000072163.20	UC	Weighted mode	15	0.206153	0.126333	0.124999
ENSG00000072364.13	UC	Inverse variance weighted	8	-0.257721	0.130464	0.0482201
ENSG00000072364.13	UC	Weighted median	8	-0.252966	0.148921	0.0893827
ENSG00000072364.13	UC	MR Egger	8	0.137871	1.95451	0.946056
ENSG00000072364.13	UC	Weighted mode	8	-0.248222	0.220745	0.297889
ENSG00000072415.10	UC	Inverse variance weighted	11	0.216609	0.0712056	0.00234994
ENSG00000072415.10	UC	Weighted median	11	0.211118	0.0886652	0.0172625
ENSG00000072415.10	UC	MR Egger	11	0.384351	1.89876	0.844089
ENSG00000072415.10	UC	Weighted mode	11	0.212066	0.14108	0.163704
ENSG00000072422.17	UC	Inverse variance weighted	3	0.260622	0.11566	0.0242372
ENSG00000072422.17	UC	Weighted median	3	0.258437	0.121114	0.0328569
ENSG00000072422.17	UC	MR Egger	3	-0.394982	0.444983	0.537852
ENSG00000072422.17	UC	Weighted mode	3	0.123648	0.132037	0.447891
ENSG00000072682.20	UC	Inverse variance weighted	21	0.39216	0.0293715	1.15693e-40
ENSG00000072682.20	UC	Weighted median	21	0.387256	0.0433216	3.92364e-19
ENSG00000072682.20	UC	MR Egger	21	0.237096	0.421195	0.580077
ENSG00000072682.20	UC	Weighted mode	21	0.413651	0.0728374	1.47393e-05
ENSG00000072736.19	UC	Inverse variance weighted	50	0.146808	0.0318867	4.14316e-06
ENSG00000072736.19	UC	Weighted median	50	0.136927	0.0404437	0.000710186
ENSG00000072736.19	UC	MR Egger	50	0.0514983	0.336975	0.879235
ENSG00000072736.19	UC	Weighted mode	50	0.134708	0.0809438	0.10302
ENSG00000072778.20	UC	Inverse variance weighted	4	-0.3129	0.0787044	7.01898e-05
ENSG00000072778.20	UC	Weighted median	4	-0.30879	0.101447	0.00233555
ENSG00000072778.20	UC	MR Egger	4	-1.49931	4.32885	0.762121
ENSG00000072778.20	UC	Weighted mode	4	-0.270629	0.138269	0.145239
ENSG00000072832.15	UC	Inverse variance weighted	25	-0.159902	0.0341875	2.90825e-06
ENSG00000072832.15	UC	Weighted median	25	-0.167337	0.0430445	0.000101265
ENSG00000072832.15	UC	MR Egger	25	-0.265405	0.459466	0.569374
ENSG00000072832.15	UC	Weighted mode	25	-0.193148	0.0743891	0.0161375
ENSG00000072958.9	UC	Inverse variance weighted	8	0.197142	0.0985859	0.0455331
ENSG00000072958.9	UC	Weighted median	8	0.150661	0.118334	0.202954
ENSG00000072958.9	UC	MR Egger	8	-0.507629	0.765693	0.543605
ENSG00000072958.9	UC	Weighted mode	8	0.150302	0.153919	0.373664
ENSG00000073350.14	UC	Inverse variance weighted	20	-0.14648	0.0546829	0.00739058
ENSG00000073350.14	UC	Weighted median	20	-0.119716	0.0729268	0.100676
ENSG00000073350.14	UC	MR Egger	20	-0.831092	0.378997	0.0507133
ENSG00000073350.14	UC	Weighted mode	20	-0.060802	0.104685	0.572117
ENSG00000073578.18	UC	Inverse variance weighted	8	-1.0269	0.50636	0.0425609
ENSG00000073578.18	UC	Weighted median	8	-0.865977	0.612049	0.157103
ENSG00000073578.18	UC	MR Egger	8	-1.47807	3.59215	0.695021
ENSG00000073578.18	UC	Weighted mode	8	-0.84829	0.943694	0.398568
ENSG00000073584.20	UC	Inverse variance weighted	40	-0.166181	0.023384	1.18924e-12
ENSG00000073584.20	UC	Weighted median	40	-0.163877	0.0303618	6.75928e-08
ENSG00000073584.20	UC	MR Egger	40	-0.164924	0.152628	0.287281
ENSG00000073584.20	UC	Weighted mode	40	-0.160704	0.0584594	0.00928736
ENSG00000073614.13	UC	Inverse variance weighted	6	-0.462684	0.129725	0.000361569
ENSG00000073614.13	UC	Weighted median	6	-0.455891	0.159098	0.00416392
ENSG00000073614.13	UC	MR Egger	6	-0.545414	3.40508	0.880505
ENSG00000073614.13	UC	Weighted mode	6	-0.454765	0.219502	0.0930257
ENSG00000073670.14	UC	Inverse variance weighted	11	0.115513	0.0484194	0.0170472
ENSG00000073670.14	UC	Weighted median	11	0.108214	0.0586576	0.0650615
ENSG00000073670.14	UC	MR Egger	11	0.0256412	0.273398	0.927333
ENSG00000073670.14	UC	Weighted mode	11	0.106818	0.0808078	0.215651
ENSG00000073712.15	UC	Inverse variance weighted	2	0.872595	0.268897	0.00117414
ENSG00000073969.18	UC	Inverse variance weighted	6	0.219691	0.0863586	0.0109609
ENSG00000073969.18	UC	Weighted median	6	0.204421	0.101753	0.0445378
ENSG00000073969.18	UC	MR Egger	6	-0.0506917	1.27367	0.97016
ENSG00000073969.18	UC	Weighted mode	6	0.198491	0.129002	0.184502
ENSG00000074201.9	UC	Inverse variance weighted	55	0.283569	0.024454	4.31751e-31
ENSG00000074201.9	UC	Weighted median	55	0.29261	0.0312757	8.29451e-21
ENSG00000074201.9	UC	MR Egger	55	0.0888618	0.294053	0.763731
ENSG00000074201.9	UC	Weighted mode	55	0.302568	0.0647691	2.14869e-05
ENSG00000074319.13	UC	Inverse variance weighted	22	-0.157492	0.0390155	5.42206e-05
ENSG00000074319.13	UC	Weighted median	22	-0.025814	0.0558192	0.643753
ENSG00000074319.13	UC	MR Egger	22	0.352154	0.581277	0.552192
ENSG00000074319.13	UC	Weighted mode	22	-0.00858168	0.0916372	0.926369
ENSG00000074706.14	UC	Inverse variance weighted	14	0.12757	0.0306395	3.13298e-05
ENSG00000074706.14	UC	Weighted median	14	0.126455	0.0387491	0.00110077
ENSG00000074706.14	UC	MR Egger	14	0.166573	0.295311	0.584029
ENSG00000074706.14	UC	Weighted mode	14	0.138375	0.0576295	0.0334503
ENSG00000075035.10	UC	Inverse variance weighted	17	-0.174658	0.0349137	5.65672e-07
ENSG00000075035.10	UC	Weighted median	17	-0.171463	0.0441458	0.000102745
ENSG00000075035.10	UC	MR Egger	17	-0.202153	0.145891	0.187533
ENSG00000075035.10	UC	Weighted mode	17	-0.169022	0.0626968	0.0165961
ENSG00000075131.10	UC	Inverse variance weighted	58	-0.0478726	0.00914334	1.64281e-07
ENSG00000075131.10	UC	Weighted median	58	-0.0438799	0.0123584	0.000384343
ENSG00000075131.10	UC	MR Egger	58	-0.0386657	0.0177505	0.0339416
ENSG00000075131.10	UC	Weighted mode	58	-0.0414694	0.015606	0.0103878
ENSG00000075151.24	UC	Inverse variance weighted	6	-0.304395	0.109776	0.0055564
ENSG00000075151.24	UC	Weighted median	6	-0.306284	0.125164	0.0144028
ENSG00000075151.24	UC	MR Egger	6	0.401997	12.3772	0.975646
ENSG00000075151.24	UC	Weighted mode	6	-0.3095	0.186509	0.157923
ENSG00000075213.11	UC	Inverse variance weighted	38	0.0768765	0.0260561	0.00317343
ENSG00000075213.11	UC	Weighted median	38	0.0623189	0.0351216	0.0760012
ENSG00000075213.11	UC	MR Egger	38	0.0424348	0.0954937	0.659674
ENSG00000075213.11	UC	Weighted mode	38	0.0596469	0.0525904	0.264653
ENSG00000075234.17	UC	Inverse variance weighted	18	0.0926011	0.0244459	0.000151868
ENSG00000075234.17	UC	Weighted median	18	0.08038	0.0324469	0.0132389
ENSG00000075234.17	UC	MR Egger	18	0.0539416	0.054975	0.341097
ENSG00000075234.17	UC	Weighted mode	18	0.0805756	0.0430994	0.0788743
ENSG00000075239.14	UC	Inverse variance weighted	23	0.170234	0.0615331	0.00566548
ENSG00000075239.14	UC	Weighted median	23	0.233262	0.0791066	0.00319104
ENSG00000075239.14	UC	MR Egger	23	0.108031	0.746743	0.88642
ENSG00000075239.14	UC	Weighted mode	23	0.25253	0.149106	0.105119
ENSG00000075240.17	UC	Inverse variance weighted	3	-0.185028	0.0910914	0.0422307
ENSG00000075240.17	UC	Weighted median	3	-0.219895	0.107886	0.041528
ENSG00000075240.17	UC	MR Egger	3	1.16922	1.50444	0.579403
ENSG00000075240.17	UC	Weighted mode	3	-0.255747	0.143323	0.216287
ENSG00000075399.14	UC	Inverse variance weighted	8	0.267208	0.0740785	0.000309657
ENSG00000075399.14	UC	Weighted median	8	0.285782	0.093657	0.00227803
ENSG00000075399.14	UC	MR Egger	8	0.411694	0.652793	0.555958
ENSG00000075399.14	UC	Weighted mode	8	0.307033	0.129981	0.0561209
ENSG00000075826.17	UC	Inverse variance weighted	68	-0.0530626	0.0108424	9.88173e-07
ENSG00000075826.17	UC	Weighted median	68	-0.0458576	0.0137955	0.000887044
ENSG00000075826.17	UC	MR Egger	68	0.0224237	0.0803284	0.781074
ENSG00000075826.17	UC	Weighted mode	68	-0.0374509	0.0292926	0.205834
ENSG00000075975.17	UC	Inverse variance weighted	19	0.119665	0.0565309	0.0342768
ENSG00000075975.17	UC	Weighted median	19	0.0828821	0.0727627	0.254672
ENSG00000075975.17	UC	MR Egger	19	-0.890267	0.540816	0.120518
ENSG00000075975.17	UC	Weighted mode	19	0.0184215	0.122386	0.882236
ENSG00000076003.5	UC	Inverse variance weighted	52	-0.209962	0.0220517	1.70922e-21
ENSG00000076003.5	UC	Weighted median	52	-0.177916	0.0290861	9.54305e-10
ENSG00000076003.5	UC	MR Egger	52	-0.444667	0.188313	0.0221476
ENSG00000076003.5	UC	Weighted mode	52	-0.169094	0.0494339	0.00123792
ENSG00000076650.7	UC	Inverse variance weighted	20	0.106998	0.035078	0.00228625
ENSG00000076650.7	UC	Weighted median	20	0.128586	0.0438248	0.00334511
ENSG00000076650.7	UC	MR Egger	20	0.462002	0.419065	0.286569
ENSG00000076650.7	UC	Weighted mode	20	0.137857	0.0734996	0.0779903
ENSG00000077348.10	UC	Inverse variance weighted	10	-0.137043	0.0578525	0.0178439
ENSG00000077348.10	UC	Weighted median	10	-0.130816	0.0732624	0.0741682
ENSG00000077348.10	UC	MR Egger	10	-0.638375	2.32788	0.791824
ENSG00000077348.10	UC	Weighted mode	10	-0.121067	0.104434	0.279777
ENSG00000077380.16	UC	Inverse variance weighted	45	0.337489	0.0319201	3.97867e-26
ENSG00000077380.16	UC	Weighted median	45	0.364139	0.0415041	1.73097e-18
ENSG00000077380.16	UC	MR Egger	45	0.83725	0.341501	0.01846
ENSG00000077380.16	UC	Weighted mode	45	0.376518	0.0891543	0.000122589
ENSG00000077454.17	UC	Inverse variance weighted	10	0.082694	0.0389416	0.0337086
ENSG00000077454.17	UC	Weighted median	10	0.0772263	0.0494154	0.1181
ENSG00000077454.17	UC	MR Egger	10	0.0416491	0.101242	0.693097
ENSG00000077454.17	UC	Weighted mode	10	0.0793938	0.0615272	0.232961
ENSG00000077463.15	UC	Inverse variance weighted	9	0.191652	0.0540376	0.000390173
ENSG00000077463.15	UC	Weighted median	9	0.169079	0.0677523	0.0125765
ENSG00000077463.15	UC	MR Egger	9	-0.0711125	0.462461	0.882833
ENSG00000077463.15	UC	Weighted mode	9	0.163153	0.0876608	0.105028
ENSG00000077549.19	UC	Inverse variance weighted	11	0.123504	0.0607763	0.0421429
ENSG00000077549.19	UC	Weighted median	11	0.116809	0.0763125	0.125853
ENSG00000077549.19	UC	MR Egger	11	-0.0573764	1.03816	0.957133
ENSG00000077549.19	UC	Weighted mode	11	0.106448	0.110746	0.359121
ENSG00000077585.14	UC	Inverse variance weighted	3	0.226482	0.103475	0.0286138
ENSG00000077585.14	UC	Weighted median	3	0.207198	0.117675	0.0782778
ENSG00000077585.14	UC	MR Egger	3	-0.503891	2.37583	0.866951
ENSG00000077585.14	UC	Weighted mode	3	0.206326	0.143797	0.287791
ENSG00000078043.16	UC	Inverse variance weighted	19	0.179658	0.0434041	3.48528e-05
ENSG00000078043.16	UC	Weighted median	19	0.181429	0.0553426	0.00104438
ENSG00000078043.16	UC	MR Egger	19	0.577644	1.61079	0.724303
ENSG00000078043.16	UC	Weighted mode	19	0.178182	0.0914763	0.0672015
ENSG00000078070.14	UC	Inverse variance weighted	17	0.311646	0.0654812	1.94252e-06
ENSG00000078070.14	UC	Weighted median	17	0.288733	0.0793281	0.000272916
ENSG00000078070.14	UC	MR Egger	17	0.107743	0.309811	0.733579
ENSG00000078070.14	UC	Weighted mode	17	0.277853	0.125201	0.0435004
ENSG00000078140.14	UC	Inverse variance weighted	12	-0.362398	0.0709578	3.26911e-07
ENSG00000078140.14	UC	Weighted median	12	-0.354596	0.0909491	9.66565e-05
ENSG00000078140.14	UC	MR Egger	12	0.328293	0.593496	0.59231
ENSG00000078140.14	UC	Weighted mode	12	-0.325586	0.126449	0.0258265
ENSG00000078142.14	UC	Inverse variance weighted	12	-0.568261	0.0747679	2.95378e-14
ENSG00000078142.14	UC	Weighted median	12	-0.54715	0.101448	6.91249e-08
ENSG00000078142.14	UC	MR Egger	12	0.78687	2.40904	0.751414
ENSG00000078142.14	UC	Weighted mode	12	-0.54168	0.154798	0.00573344
ENSG00000078487.18	UC	Inverse variance weighted	9	0.252762	0.0696972	0.000287209
ENSG00000078487.18	UC	Weighted median	9	0.296295	0.094303	0.00167827
ENSG00000078487.18	UC	MR Egger	9	3.34047	1.73058	0.0948854
ENSG00000078487.18	UC	Weighted mode	9	0.294342	0.129822	0.0531154
ENSG00000078804.13	UC	Inverse variance weighted	42	-0.189275	0.0170433	1.1788e-28
ENSG00000078804.13	UC	Weighted median	42	-0.202428	0.0218508	1.96722e-20
ENSG00000078804.13	UC	MR Egger	42	0.0528424	0.207255	0.800058
ENSG00000078804.13	UC	Weighted mode	42	-0.216423	0.0450591	2.10835e-05
ENSG00000079156.17	UC	Inverse variance weighted	4	0.169238	0.0506483	0.000833451
ENSG00000079156.17	UC	Weighted median	4	0.17528	0.0591973	0.00306701
ENSG00000079156.17	UC	MR Egger	4	2.18229	4.40219	0.669202
ENSG00000079156.17	UC	Weighted mode	4	0.177626	0.0821499	0.119326
ENSG00000079257.8	UC	Inverse variance weighted	9	-0.140172	0.0606159	0.0207522
ENSG00000079257.8	UC	Weighted median	9	-0.109161	0.0749194	0.145104
ENSG00000079257.8	UC	MR Egger	9	-3.98107	5.21273	0.473985
ENSG00000079257.8	UC	Weighted mode	9	-0.101168	0.107418	0.377648
ENSG00000079332.15	UC	Inverse variance weighted	32	-0.102469	0.0220016	3.20355e-06
ENSG00000079332.15	UC	Weighted median	32	-0.0678259	0.0309524	0.0284304
ENSG00000079332.15	UC	MR Egger	32	0.145613	0.101091	0.160837
ENSG00000079332.15	UC	Weighted mode	32	-0.048104	0.0467883	0.312393
ENSG00000079337.16	UC	Inverse variance weighted	28	-0.103225	0.0336917	0.00218542
ENSG00000079337.16	UC	Weighted median	28	-0.093957	0.0444432	0.0345076
ENSG00000079337.16	UC	MR Egger	28	-0.122118	0.103708	0.25216
ENSG00000079337.16	UC	Weighted mode	28	-0.0901119	0.065419	0.182224
ENSG00000079841.19	UC	Inverse variance weighted	14	0.0777878	0.0340327	0.0222733
ENSG00000079841.19	UC	Weighted median	14	0.0780446	0.0439083	0.075495
ENSG00000079841.19	UC	MR Egger	14	0.0487346	0.226515	0.834447
ENSG00000079841.19	UC	Weighted mode	14	0.079365	0.0666362	0.261148
ENSG00000079974.19	UC	Inverse variance weighted	4	0.17588	0.0713213	0.0136622
ENSG00000079974.19	UC	Weighted median	4	0.204614	0.0830929	0.0137984
ENSG00000079974.19	UC	MR Egger	4	0.221432	0.191825	0.367661
ENSG00000079974.19	UC	Weighted mode	4	0.208687	0.108225	0.149421
ENSG00000080546.14	UC	Inverse variance weighted	28	-0.122523	0.0406137	0.00255466
ENSG00000080546.14	UC	Weighted median	28	-0.123409	0.0518111	0.0172234
ENSG00000080546.14	UC	MR Egger	28	0.192263	0.281002	0.499899
ENSG00000080546.14	UC	Weighted mode	28	-0.125966	0.0913319	0.179147
ENSG00000081148.12	UC	Inverse variance weighted	41	0.0851771	0.0175905	1.28395e-06
ENSG00000081148.12	UC	Weighted median	41	0.0857553	0.0228597	0.000175867
ENSG00000081148.12	UC	MR Egger	41	0.119983	0.0918174	0.199358
ENSG00000081148.12	UC	Weighted mode	41	0.0775463	0.041695	0.0706614
ENSG00000081760.17	UC	Inverse variance weighted	7	-0.1664	0.0494525	0.000765892
ENSG00000081760.17	UC	Weighted median	7	-0.149314	0.0582107	0.0103157
ENSG00000081760.17	UC	MR Egger	7	0.223705	0.466979	0.656918
ENSG00000081760.17	UC	Weighted mode	7	-0.146984	0.0744736	0.105432
ENSG00000081985.13	UC	Inverse variance weighted	14	0.309295	0.0325419	2.00972e-21
ENSG00000081985.13	UC	Weighted median	14	0.2626	0.0462413	1.35558e-08
ENSG00000081985.13	UC	MR Egger	14	-0.211664	1.39381	0.882046
ENSG00000081985.13	UC	Weighted mode	14	0.261264	0.0725748	0.00364642
ENSG00000082212.13	UC	Inverse variance weighted	23	-0.257032	0.0475977	6.66074e-08
ENSG00000082212.13	UC	Weighted median	23	-0.198352	0.0622475	0.00144003
ENSG00000082212.13	UC	MR Egger	23	0.781815	0.844126	0.365967
ENSG00000082212.13	UC	Weighted mode	23	-0.19887	0.109219	0.0836282
ENSG00000082258.13	UC	Inverse variance weighted	45	-0.11178	0.0296204	0.000160814
ENSG00000082258.13	UC	Weighted median	45	-0.0839291	0.042485	0.0482118
ENSG00000082258.13	UC	MR Egger	45	0.427289	0.100169	0.000114471
ENSG00000082258.13	UC	Weighted mode	45	0.0841632	0.0883784	0.346391
ENSG00000082397.18	UC	Inverse variance weighted	24	-0.0284362	0.0117943	0.0159084
ENSG00000082397.18	UC	Weighted median	24	-0.0105378	0.0154651	0.495624
ENSG00000082397.18	UC	MR Egger	24	0.0819369	0.0666664	0.234055
ENSG00000082397.18	UC	Weighted mode	24	-0.00146626	0.0252185	0.954212
ENSG00000082701.17	UC	Inverse variance weighted	29	0.139029	0.0391576	0.000384502
ENSG00000082701.17	UC	Weighted median	29	0.183526	0.0511534	0.000333546
ENSG00000082701.17	UC	MR Egger	29	-0.682194	0.715925	0.349424
ENSG00000082701.17	UC	Weighted mode	29	0.201523	0.0897462	0.0331263
ENSG00000082781.12	UC	Inverse variance weighted	24	0.137432	0.0364422	0.000162438
ENSG00000082781.12	UC	Weighted median	24	0.103064	0.0476811	0.030655
ENSG00000082781.12	UC	MR Egger	24	-0.271974	0.163432	0.11249
ENSG00000082781.12	UC	Weighted mode	24	0.0602102	0.0764663	0.440275
ENSG00000083097.15	UC	Inverse variance weighted	65	-0.207849	0.0157943	1.49625e-39
ENSG00000083097.15	UC	Weighted median	65	-0.264173	0.0238932	2.04011e-28
ENSG00000083097.15	UC	MR Egger	65	0.00369898	0.0492892	0.940455
ENSG00000083097.15	UC	Weighted mode	65	-0.288055	0.0511218	6.21335e-07
ENSG00000083099.11	UC	Inverse variance weighted	11	0.175952	0.0667915	0.00842992
ENSG00000083099.11	UC	Weighted median	11	0.190863	0.0833154	0.0219722
ENSG00000083099.11	UC	MR Egger	11	-0.498809	0.504815	0.348921
ENSG00000083099.11	UC	Weighted mode	11	0.0656951	0.132797	0.631497
ENSG00000083223.18	UC	Inverse variance weighted	31	0.228705	0.0380375	1.82551e-09
ENSG00000083223.18	UC	Weighted median	31	0.156424	0.0522283	0.0027445
ENSG00000083223.18	UC	MR Egger	31	-0.258964	0.190096	0.184795
ENSG00000083223.18	UC	Weighted mode	31	0.154399	0.0904934	0.0994524
ENSG00000083544.16	UC	Inverse variance weighted	17	-0.265271	0.0478822	3.02338e-08
ENSG00000083544.16	UC	Weighted median	17	-0.236124	0.0626458	0.00016378
ENSG00000083544.16	UC	MR Egger	17	0.24935	0.269259	0.372663
ENSG00000083544.16	UC	Weighted mode	17	-0.171019	0.105112	0.127718
ENSG00000083807.10	UC	Inverse variance weighted	19	-0.0984725	0.0365442	0.0070471
ENSG00000083807.10	UC	Weighted median	19	-0.0985386	0.0463103	0.0333545
ENSG00000083807.10	UC	MR Egger	19	-0.191382	0.749527	0.801526
ENSG00000083807.10	UC	Weighted mode	19	-0.0992631	0.0729738	0.190542
ENSG00000083828.16	UC	Inverse variance weighted	52	0.0941137	0.0215986	1.31618e-05
ENSG00000083828.16	UC	Weighted median	52	0.0781166	0.0284422	0.00602342
ENSG00000083828.16	UC	MR Egger	52	-0.0188609	0.105937	0.859457
ENSG00000083828.16	UC	Weighted mode	52	0.0723679	0.051569	0.166957
ENSG00000083845.9	UC	Inverse variance weighted	37	-0.14153	0.0350399	5.36565e-05
ENSG00000083845.9	UC	Weighted median	37	-0.122784	0.0459048	0.00747824
ENSG00000083845.9	UC	MR Egger	37	0.0484179	0.247258	0.845952
ENSG00000083845.9	UC	Weighted mode	37	-0.114557	0.0848896	0.1861
ENSG00000084073.10	UC	Inverse variance weighted	5	0.428218	0.10065	2.09485e-05
ENSG00000084073.10	UC	Weighted median	5	0.428893	0.130027	0.000972092
ENSG00000084073.10	UC	MR Egger	5	0.818955	6.93158	0.913417
ENSG00000084073.10	UC	Weighted mode	5	0.432523	0.16168	0.0555059
ENSG00000084092.7	UC	Inverse variance weighted	38	0.127555	0.0441201	0.00383916
ENSG00000084092.7	UC	Weighted median	38	0.123851	0.0581924	0.0333122
ENSG00000084092.7	UC	MR Egger	38	0.442447	0.296041	0.143995
ENSG00000084092.7	UC	Weighted mode	38	0.145002	0.116079	0.219665
ENSG00000084207.18	UC	Inverse variance weighted	47	-0.0827469	0.0179669	4.11412e-06
ENSG00000084207.18	UC	Weighted median	47	-0.0351557	0.025149	0.162144
ENSG00000084207.18	UC	MR Egger	47	0.106679	0.117156	0.367372
ENSG00000084207.18	UC	Weighted mode	47	-0.0166167	0.0472559	0.72672
ENSG00000084463.8	UC	Inverse variance weighted	32	-0.169822	0.0446846	0.000144432
ENSG00000084463.8	UC	Weighted median	32	-0.0911847	0.0608914	0.134264
ENSG00000084463.8	UC	MR Egger	32	0.146064	0.483981	0.765119
ENSG00000084463.8	UC	Weighted mode	32	-0.0636578	0.121835	0.605437
ENSG00000084674.15	UC	Inverse variance weighted	10	0.119669	0.0442757	0.00687544
ENSG00000084674.15	UC	Weighted median	10	0.102212	0.0545478	0.0609575
ENSG00000084674.15	UC	MR Egger	10	-0.350173	0.340887	0.334363
ENSG00000084674.15	UC	Weighted mode	10	0.104254	0.0817037	0.2339
ENSG00000084710.14	UC	Inverse variance weighted	15	0.188135	0.0589835	0.00142457
ENSG00000084710.14	UC	Weighted median	15	0.171921	0.076123	0.0239168
ENSG00000084710.14	UC	MR Egger	15	0.328653	3.30052	0.9222
ENSG00000084710.14	UC	Weighted mode	15	0.176919	0.122147	0.169527
ENSG00000085382.12	UC	Inverse variance weighted	46	-0.209467	0.0240134	2.71184e-18
ENSG00000085382.12	UC	Weighted median	46	-0.253624	0.0317862	1.47458e-15
ENSG00000085382.12	UC	MR Egger	46	-0.357241	0.170511	0.0423795
ENSG00000085382.12	UC	Weighted mode	46	-0.265281	0.0652431	0.000205508
ENSG00000085465.13	UC	Inverse variance weighted	42	-0.0726219	0.0185689	9.19393e-05
ENSG00000085465.13	UC	Weighted median	42	-0.0824962	0.0230231	0.000339418
ENSG00000085465.13	UC	MR Egger	42	-0.0696032	0.113571	0.543716
ENSG00000085465.13	UC	Weighted mode	42	-0.0845545	0.0453695	0.0701068
ENSG00000085491.17	UC	Inverse variance weighted	29	-0.436074	0.0570791	2.17538e-14
ENSG00000085491.17	UC	Weighted median	29	-0.467268	0.0627096	9.24162e-14
ENSG00000085491.17	UC	MR Egger	29	-0.962717	0.227388	0.000271257
ENSG00000085491.17	UC	Weighted mode	29	-0.504263	0.0879341	4.8957e-06
ENSG00000085514.16	UC	Inverse variance weighted	66	0.0437605	0.00489557	3.93415e-19
ENSG00000085514.16	UC	Weighted median	66	0.0442271	0.00619593	9.46452e-13
ENSG00000085514.16	UC	MR Egger	66	0.0331252	0.0111944	0.00436478
ENSG00000085514.16	UC	Weighted mode	66	0.0442757	0.00886662	4.97473e-06
ENSG00000085719.13	UC	Inverse variance weighted	18	0.191722	0.0677195	0.00463847
ENSG00000085719.13	UC	Weighted median	18	0.258045	0.08737	0.00314215
ENSG00000085719.13	UC	MR Egger	18	-1.861	3.49462	0.601674
ENSG00000085719.13	UC	Weighted mode	18	0.258521	0.148023	0.0987673
ENSG00000086015.23	UC	Inverse variance weighted	203	0.0587453	0.00750329	4.90727e-15
ENSG00000086015.23	UC	Weighted median	203	0.0328431	0.0106066	0.00195836
ENSG00000086015.23	UC	MR Egger	203	-0.032799	0.0292307	0.263232
ENSG00000086015.23	UC	Weighted mode	203	0.015288	0.0199769	0.445038
ENSG00000086062.13	UC	Inverse variance weighted	6	-0.242635	0.0814178	0.00288133
ENSG00000086062.13	UC	Weighted median	6	-0.204183	0.0982605	0.0377116
ENSG00000086062.13	UC	MR Egger	6	0.158754	0.492146	0.763174
ENSG00000086062.13	UC	Weighted mode	6	-0.202032	0.126503	0.171143
ENSG00000086544.3	UC	Inverse variance weighted	20	0.219508	0.046853	2.79898e-06
ENSG00000086544.3	UC	Weighted median	20	0.176677	0.0608275	0.0036778
ENSG00000086544.3	UC	MR Egger	20	-0.313938	0.36399	0.40116
ENSG00000086544.3	UC	Weighted mode	20	0.135783	0.105981	0.217326
ENSG00000086570.13	UC	Inverse variance weighted	53	0.0640233	0.0150231	2.02926e-05
ENSG00000086570.13	UC	Weighted median	53	0.0543796	0.0192938	0.0048248
ENSG00000086570.13	UC	MR Egger	53	-0.0148246	0.239823	0.950967
ENSG00000086570.13	UC	Weighted mode	53	0.0374302	0.0427662	0.38572
ENSG00000086598.11	UC	Inverse variance weighted	3	-0.442929	0.184409	0.0163107
ENSG00000086598.11	UC	Weighted median	3	-0.422141	0.232868	0.069864
ENSG00000086598.11	UC	MR Egger	3	2.60958	13.4864	0.87832
ENSG00000086598.11	UC	Weighted mode	3	-0.413422	0.263338	0.257006
ENSG00000086619.15	UC	Inverse variance weighted	49	-0.171329	0.0316011	5.90655e-08
ENSG00000086619.15	UC	Weighted median	49	-0.14262	0.0269202	1.17158e-07
ENSG00000086619.15	UC	MR Egger	49	0.290111	0.114346	0.0147967
ENSG00000086619.15	UC	Weighted mode	49	-0.141887	0.0323447	6.8604e-05
ENSG00000087076.9	UC	Inverse variance weighted	35	-0.19936	0.0194496	1.18219e-24
ENSG00000087076.9	UC	Weighted median	35	-0.189232	0.0262279	5.39646e-13
ENSG00000087076.9	UC	MR Egger	35	-0.0335726	0.0640702	0.604262
ENSG00000087076.9	UC	Weighted mode	35	-0.259298	0.0500981	1.41793e-05
ENSG00000087077.14	UC	Inverse variance weighted	21	0.260492	0.0606268	1.73403e-05
ENSG00000087077.14	UC	Weighted median	21	0.0383937	0.0820945	0.640016
ENSG00000087077.14	UC	MR Egger	21	-1.57486	0.379896	0.000607514
ENSG00000087077.14	UC	Weighted mode	21	0.00369057	0.158948	0.981718
ENSG00000087087.20	UC	Inverse variance weighted	8	-0.316502	0.0854499	0.000212271
ENSG00000087087.20	UC	Weighted median	8	-0.366884	0.108952	0.000758854
ENSG00000087087.20	UC	MR Egger	8	3.64051	2.62343	0.214572
ENSG00000087087.20	UC	Weighted mode	8	-0.36955	0.165559	0.0607791
ENSG00000087157.19	UC	Inverse variance weighted	19	0.168412	0.0265632	2.29684e-10
ENSG00000087157.19	UC	Weighted median	19	0.157849	0.0329256	1.634e-06
ENSG00000087157.19	UC	MR Egger	19	0.0914311	0.118545	0.452521
ENSG00000087157.19	UC	Weighted mode	19	0.152894	0.0515823	0.00913877
ENSG00000087191.13	UC	Inverse variance weighted	86	-0.0686053	0.0207957	0.000970257
ENSG00000087191.13	UC	Weighted median	86	-0.0462042	0.0272121	0.0895209
ENSG00000087191.13	UC	MR Egger	86	0.0109797	0.104386	0.916497
ENSG00000087191.13	UC	Weighted mode	86	-0.0408468	0.050595	0.421872
ENSG00000087253.13	UC	Inverse variance weighted	24	0.218417	0.0359032	1.17601e-09
ENSG00000087253.13	UC	Weighted median	24	0.21715	0.0443682	9.86697e-07
ENSG00000087253.13	UC	MR Egger	24	0.215303	0.567034	0.708378
ENSG00000087253.13	UC	Weighted mode	24	0.178803	0.0787474	0.0343756
ENSG00000087301.9	UC	Inverse variance weighted	12	-0.128695	0.0458059	0.00496072
ENSG00000087301.9	UC	Weighted median	12	-0.135651	0.0541522	0.0122452
ENSG00000087301.9	UC	MR Egger	12	-0.254974	0.227957	0.292311
ENSG00000087301.9	UC	Weighted mode	12	-0.137518	0.0803934	0.11795
ENSG00000087884.15	UC	Inverse variance weighted	64	-0.182318	0.0151582	2.54221e-33
ENSG00000087884.15	UC	Weighted median	64	-0.189388	0.0198207	1.23525e-21
ENSG00000087884.15	UC	MR Egger	64	-0.0451437	0.070107	0.522078
ENSG00000087884.15	UC	Weighted mode	64	-0.195451	0.0403653	9.14743e-06
ENSG00000088053.11	UC	Inverse variance weighted	13	-0.10062	0.0239189	2.59106e-05
ENSG00000088053.11	UC	Weighted median	13	-0.099669	0.0323111	0.00203782
ENSG00000088053.11	UC	MR Egger	13	-0.304925	0.199803	0.155203
ENSG00000088053.11	UC	Weighted mode	13	-0.0969517	0.0509748	0.0814482
ENSG00000088298.13	UC	Inverse variance weighted	48	-0.0881668	0.026114	0.000734855
ENSG00000088298.13	UC	Weighted median	48	-0.0927682	0.0344132	0.00702374
ENSG00000088298.13	UC	MR Egger	48	0.177168	0.0984349	0.0787437
ENSG00000088298.13	UC	Weighted mode	48	-0.0903821	0.0621954	0.153108
ENSG00000088305.18	UC	Inverse variance weighted	46	0.253874	0.0203353	9.08341e-36
ENSG00000088305.18	UC	Weighted median	46	0.2689	0.0264892	3.26969e-24
ENSG00000088305.18	UC	MR Egger	46	0.541417	0.171449	0.00294103
ENSG00000088305.18	UC	Weighted mode	46	0.292466	0.0519042	1.23964e-06
ENSG00000088340.17	UC	Inverse variance weighted	47	-0.0476776	0.0205308	0.0202193
ENSG00000088340.17	UC	Weighted median	47	-0.0491974	0.0265576	0.0639569
ENSG00000088340.17	UC	MR Egger	47	-0.0780666	0.0999874	0.43932
ENSG00000088340.17	UC	Weighted mode	47	-0.0569638	0.0502398	0.263144
ENSG00000088538.13	UC	Inverse variance weighted	27	0.264423	0.042565	5.22395e-10
ENSG00000088538.13	UC	Weighted median	27	0.261483	0.0551156	2.09273e-06
ENSG00000088538.13	UC	MR Egger	27	0.525656	0.43227	0.235329
ENSG00000088538.13	UC	Weighted mode	27	0.253593	0.0977512	0.0153703
ENSG00000088543.15	UC	Inverse variance weighted	114	-0.403098	0.0291817	2.11662e-43
ENSG00000088543.15	UC	Weighted median	114	-0.354247	0.0383519	2.54118e-20
ENSG00000088543.15	UC	MR Egger	114	0.323896	0.263856	0.222361
ENSG00000088543.15	UC	Weighted mode	114	-0.347378	0.0965254	0.000487627
ENSG00000088808.18	UC	Inverse variance weighted	76	-0.102885	0.0122112	3.59382e-17
ENSG00000088808.18	UC	Weighted median	76	-0.0721829	0.0155511	3.45603e-06
ENSG00000088808.18	UC	MR Egger	76	0.135451	0.0675727	0.048829
ENSG00000088808.18	UC	Weighted mode	76	-0.0696474	0.0312175	0.0287937
ENSG00000088833.18	UC	Inverse variance weighted	11	0.158305	0.0457656	0.000542109
ENSG00000088833.18	UC	Weighted median	11	0.214236	0.0558577	0.000125366
ENSG00000088833.18	UC	MR Egger	11	0.966096	0.332309	0.0227504
ENSG00000088833.18	UC	Weighted mode	11	0.216883	0.0691673	0.0138965
ENSG00000088854.13	UC	Inverse variance weighted	23	0.333352	0.0493272	1.39938e-11
ENSG00000088854.13	UC	Weighted median	23	0.317489	0.0691452	4.39802e-06
ENSG00000088854.13	UC	MR Egger	23	-0.707696	0.393845	0.087472
ENSG00000088854.13	UC	Weighted mode	23	0.316848	0.128149	0.0220479
ENSG00000089022.14	UC	Inverse variance weighted	34	-0.340676	0.0274299	2.03842e-35
ENSG00000089022.14	UC	Weighted median	34	-0.361342	0.0365256	4.4715e-23
ENSG00000089022.14	UC	MR Egger	34	-0.323765	0.141352	0.0289542
ENSG00000089022.14	UC	Weighted mode	34	-0.37557	0.0700873	6.99843e-06
ENSG00000089041.17	UC	Inverse variance weighted	13	0.209074	0.0609003	0.000596814
ENSG00000089041.17	UC	Weighted median	13	0.121337	0.0786814	0.123043
ENSG00000089041.17	UC	MR Egger	13	1.09675	0.443658	0.0329887
ENSG00000089041.17	UC	Weighted mode	13	0.094348	0.137872	0.507938
ENSG00000089154.11	UC	Inverse variance weighted	44	-0.185227	0.0365487	4.02126e-07
ENSG00000089154.11	UC	Weighted median	44	-0.105038	0.0514576	0.041226
ENSG00000089154.11	UC	MR Egger	44	-0.401815	0.160946	0.0167591
ENSG00000089154.11	UC	Weighted mode	44	-0.0219803	0.0944933	0.81722
ENSG00000089177.19	UC	Inverse variance weighted	38	0.217808	0.0307414	1.3887e-12
ENSG00000089177.19	UC	Weighted median	38	0.251364	0.0438413	9.83863e-09
ENSG00000089177.19	UC	MR Egger	38	-0.249462	0.128421	0.0609173
ENSG00000089177.19	UC	Weighted mode	38	0.262883	0.0914216	0.00701287
ENSG00000089351.15	UC	Inverse variance weighted	13	-0.487346	0.0718954	1.21396e-11
ENSG00000089351.15	UC	Weighted median	13	-0.438351	0.0966635	5.76538e-06
ENSG00000089351.15	UC	MR Egger	13	0.0228983	0.445569	0.960274
ENSG00000089351.15	UC	Weighted mode	13	-0.414651	0.140056	0.015944
ENSG00000089486.17	UC	Inverse variance weighted	66	-0.078888	0.0133721	3.64717e-09
ENSG00000089486.17	UC	Weighted median	66	-0.0814343	0.0165887	9.15346e-07
ENSG00000089486.17	UC	MR Egger	66	-0.0773805	0.0592311	0.196948
ENSG00000089486.17	UC	Weighted mode	66	-0.0801989	0.0277076	0.00543597
ENSG00000089597.18	UC	Inverse variance weighted	2	-0.303453	0.127427	0.0172479
ENSG00000089847.13	UC	Inverse variance weighted	12	0.106797	0.0338088	0.00158383
ENSG00000089847.13	UC	Weighted median	12	0.112221	0.0439239	0.0106223
ENSG00000089847.13	UC	MR Egger	12	0.220381	0.10803	0.0717659
ENSG00000089847.13	UC	Weighted mode	12	0.121984	0.0561756	0.0550326
ENSG00000090238.12	UC	Inverse variance weighted	72	-0.0601842	0.0146407	3.94372e-05
ENSG00000090238.12	UC	Weighted median	72	-0.0391315	0.0210331	0.0628187
ENSG00000090238.12	UC	MR Egger	72	-0.310059	0.0700083	3.64688e-05
ENSG00000090238.12	UC	Weighted mode	72	-0.0296969	0.041854	0.480455
ENSG00000090266.13	UC	Inverse variance weighted	73	-0.181867	0.0306312	2.89765e-09
ENSG00000090266.13	UC	Weighted median	73	-0.143394	0.0393134	0.000264838
ENSG00000090266.13	UC	MR Egger	73	-0.608591	0.207875	0.00464158
ENSG00000090266.13	UC	Weighted mode	73	-0.125101	0.0870807	0.155349
ENSG00000090316.16	UC	Inverse variance weighted	72	0.0568201	0.013179	1.62209e-05
ENSG00000090316.16	UC	Weighted median	72	0.0300581	0.0185388	0.104941
ENSG00000090316.16	UC	MR Egger	72	0.235898	0.0836067	0.00630815
ENSG00000090316.16	UC	Weighted mode	72	0.0162053	0.0284974	0.571488
ENSG00000090382.7	UC	Inverse variance weighted	52	-0.0975615	0.0169483	8.59115e-09
ENSG00000090382.7	UC	Weighted median	52	-0.0952272	0.0225535	2.41837e-05
ENSG00000090382.7	UC	MR Egger	52	-0.0875376	0.0802591	0.281217
ENSG00000090382.7	UC	Weighted mode	52	-0.145916	0.0393071	0.000553454
ENSG00000090487.11	UC	Inverse variance weighted	37	0.0950231	0.0184324	2.53323e-07
ENSG00000090487.11	UC	Weighted median	37	0.0719623	0.024125	0.00285544
ENSG00000090487.11	UC	MR Egger	37	-0.0588686	0.0776656	0.453845
ENSG00000090487.11	UC	Weighted mode	37	0.0629075	0.0357317	0.087308
ENSG00000090612.22	UC	Inverse variance weighted	22	-0.114211	0.0379371	0.00260782
ENSG00000090612.22	UC	Weighted median	22	-0.0855547	0.0476708	0.0727016
ENSG00000090612.22	UC	MR Egger	22	-0.213429	0.258733	0.419665
ENSG00000090612.22	UC	Weighted mode	22	-0.0696983	0.0859192	0.426796
ENSG00000090686.16	UC	Inverse variance weighted	23	-0.319883	0.0425358	5.4638e-14
ENSG00000090686.16	UC	Weighted median	23	-0.325574	0.0550517	3.33964e-09
ENSG00000090686.16	UC	MR Egger	23	-0.369541	0.281024	0.203396
ENSG00000090686.16	UC	Weighted mode	23	-0.337448	0.102077	0.00336375
ENSG00000090863.12	UC	Inverse variance weighted	72	-0.0754604	0.0164863	4.71359e-06
ENSG00000090863.12	UC	Weighted median	72	-0.0661189	0.0206477	0.00136361
ENSG00000090863.12	UC	MR Egger	72	-0.113941	0.111111	0.308944
ENSG00000090863.12	UC	Weighted mode	72	-0.0527181	0.0452758	0.248463
ENSG00000091073.20	UC	Inverse variance weighted	9	0.226857	0.0631517	0.000327826
ENSG00000091073.20	UC	Weighted median	9	0.220069	0.082154	0.00738995
ENSG00000091073.20	UC	MR Egger	9	0.0443641	0.635749	0.946319
ENSG00000091073.20	UC	Weighted mode	9	0.223255	0.10918	0.0751068
ENSG00000091106.19	UC	Inverse variance weighted	11	0.217921	0.050001	1.31056e-05
ENSG00000091106.19	UC	Weighted median	11	0.215853	0.0641328	0.000763443
ENSG00000091106.19	UC	MR Egger	11	-0.589854	1.90773	0.765075
ENSG00000091106.19	UC	Weighted mode	11	0.219147	0.0907776	0.0389854
ENSG00000091136.15	UC	Inverse variance weighted	11	-0.156569	0.0413313	0.000151773
ENSG00000091136.15	UC	Weighted median	11	-0.164487	0.0523735	0.00168569
ENSG00000091136.15	UC	MR Egger	11	0.00980121	0.747543	0.989825
ENSG00000091136.15	UC	Weighted mode	11	-0.17911	0.0903367	0.0755331
ENSG00000091157.15	UC	Inverse variance weighted	48	0.0785792	0.0309797	0.0111975
ENSG00000091157.15	UC	Weighted median	48	0.0226907	0.0419749	0.588798
ENSG00000091157.15	UC	MR Egger	48	0.17694	0.253932	0.489677
ENSG00000091157.15	UC	Weighted mode	48	-0.0204369	0.0832941	0.80732
ENSG00000091428.18	UC	Inverse variance weighted	8	-0.24967	0.0739096	0.000730033
ENSG00000091428.18	UC	Weighted median	8	-0.245948	0.0962832	0.0106364
ENSG00000091428.18	UC	MR Egger	8	4.8586	38.9188	0.905515
ENSG00000091428.18	UC	Weighted mode	8	-0.24512	0.125157	0.0978976
ENSG00000091490.11	UC	Inverse variance weighted	5	0.238534	0.091289	0.00897632
ENSG00000091490.11	UC	Weighted median	5	0.246431	0.112605	0.0286367
ENSG00000091490.11	UC	MR Egger	5	-0.739244	7.80257	0.930492
ENSG00000091490.11	UC	Weighted mode	5	0.25091	0.137588	0.142275
ENSG00000091536.20	UC	Inverse variance weighted	15	-0.149479	0.0334848	8.04118e-06
ENSG00000091536.20	UC	Weighted median	15	-0.153466	0.0407363	0.000165012
ENSG00000091536.20	UC	MR Egger	15	-0.177695	0.269363	0.521917
ENSG00000091536.20	UC	Weighted mode	15	-0.154987	0.065825	0.0349297
ENSG00000091542.9	UC	Inverse variance weighted	39	0.0593738	0.0289408	0.0402122
ENSG00000091542.9	UC	Weighted median	39	0.0329269	0.0386006	0.393652
ENSG00000091542.9	UC	MR Egger	39	0.0351529	0.155579	0.822555
ENSG00000091542.9	UC	Weighted mode	39	0.00954991	0.0592318	0.872814
ENSG00000091592.16	UC	Inverse variance weighted	11	-0.376274	0.0586255	1.37848e-10
ENSG00000091592.16	UC	Weighted median	11	-0.383752	0.0823536	3.16508e-06
ENSG00000091592.16	UC	MR Egger	11	-0.0400819	0.348671	0.911708
ENSG00000091592.16	UC	Weighted mode	11	-0.380188	0.115436	0.0109646
ENSG00000092036.19	UC	Inverse variance weighted	36	0.19988	0.0141017	1.3244e-45
ENSG00000092036.19	UC	Weighted median	36	0.195916	0.0186482	8.11597e-26
ENSG00000092036.19	UC	MR Egger	36	0.105741	0.0707516	0.144834
ENSG00000092036.19	UC	Weighted mode	36	0.203192	0.027253	1.43636e-08
ENSG00000092094.11	UC	Inverse variance weighted	28	0.0632932	0.021336	0.00301209
ENSG00000092094.11	UC	Weighted median	28	0.0725578	0.0276084	0.00858626
ENSG00000092094.11	UC	MR Egger	28	0.147096	0.0733101	0.0567016
ENSG00000092094.11	UC	Weighted mode	28	0.0739062	0.0384334	0.0664281
ENSG00000092203.15	UC	Inverse variance weighted	25	0.178243	0.0556811	0.00136881
ENSG00000092203.15	UC	Weighted median	25	0.147735	0.0703726	0.0357883
ENSG00000092203.15	UC	MR Egger	25	0.0249126	0.139109	0.859509
ENSG00000092203.15	UC	Weighted mode	25	0.150427	0.106659	0.171819
ENSG00000092529.25	UC	Inverse variance weighted	48	-0.2301	0.0350447	5.17179e-11
ENSG00000092529.25	UC	Weighted median	48	-0.183102	0.0453613	5.42474e-05
ENSG00000092529.25	UC	MR Egger	48	0.0584347	0.146715	0.692389
ENSG00000092529.25	UC	Weighted mode	48	-0.172322	0.0836927	0.0454448
ENSG00000092929.12	UC	Inverse variance weighted	6	0.262036	0.103112	0.011045
ENSG00000092929.12	UC	Weighted median	6	0.224197	0.124992	0.0728627
ENSG00000092929.12	UC	MR Egger	6	0.969377	1.28087	0.491292
ENSG00000092929.12	UC	Weighted mode	6	0.212444	0.173849	0.276168
ENSG00000093072.18	UC	Inverse variance weighted	6	-0.0633034	0.0215274	0.00327578
ENSG00000093072.18	UC	Weighted median	6	-0.0639223	0.0255431	0.0123311
ENSG00000093072.18	UC	MR Egger	6	-0.0632762	0.131331	0.662906
ENSG00000093072.18	UC	Weighted mode	6	-0.0612311	0.0306567	0.116473
ENSG00000093183.14	UC	Inverse variance weighted	19	0.119376	0.0415059	0.0040258
ENSG00000093183.14	UC	Weighted median	19	0.119199	0.0515723	0.0208169
ENSG00000093183.14	UC	MR Egger	19	0.0836669	0.972486	0.932507
ENSG00000093183.14	UC	Weighted mode	19	0.118594	0.0812879	0.162812
ENSG00000094975.14	UC	Inverse variance weighted	39	-0.0477673	0.022788	0.0360679
ENSG00000094975.14	UC	Weighted median	39	-0.0994221	0.0291698	0.000653467
ENSG00000094975.14	UC	MR Egger	39	-0.190436	0.095765	0.0548454
ENSG00000094975.14	UC	Weighted mode	39	-0.0980732	0.0399196	0.0191213
ENSG00000095002.15	UC	Inverse variance weighted	46	0.0404238	0.0126712	0.00142168
ENSG00000095002.15	UC	Weighted median	46	0.0263592	0.0165125	0.110419
ENSG00000095002.15	UC	MR Egger	46	-0.0199329	0.0286947	0.49119
ENSG00000095002.15	UC	Weighted mode	46	0.0213885	0.0247758	0.392886
ENSG00000095383.20	UC	Inverse variance weighted	24	-0.182556	0.0364887	5.64221e-07
ENSG00000095383.20	UC	Weighted median	24	-0.158476	0.0460525	0.000579109
ENSG00000095383.20	UC	MR Egger	24	-0.0593325	0.197922	0.767294
ENSG00000095383.20	UC	Weighted mode	24	-0.145561	0.0801322	0.082944
ENSG00000095397.16	UC	Inverse variance weighted	27	0.0844021	0.0329791	0.0104896
ENSG00000095397.16	UC	Weighted median	27	0.15165	0.0436602	0.00051388
ENSG00000095397.16	UC	MR Egger	27	0.759063	0.229659	0.00297415
ENSG00000095397.16	UC	Weighted mode	27	0.159663	0.0740998	0.041014
ENSG00000095485.18	UC	Inverse variance weighted	121	0.0191863	0.00814571	0.0185032
ENSG00000095485.18	UC	Weighted median	121	0.0192886	0.011188	0.0846997
ENSG00000095485.18	UC	MR Egger	121	0.0205512	0.0231789	0.377227
ENSG00000095485.18	UC	Weighted mode	121	0.0326689	0.0197784	0.101439
ENSG00000095787.24	UC	Inverse variance weighted	20	-0.235154	0.089625	0.00869662
ENSG00000095787.24	UC	Weighted median	20	-0.225179	0.112684	0.0456812
ENSG00000095787.24	UC	MR Egger	20	0.47316	0.783018	0.553639
ENSG00000095787.24	UC	Weighted mode	20	-0.229497	0.188448	0.239012
ENSG00000095917.14	UC	Inverse variance weighted	21	0.0392199	0.016653	0.0185162
ENSG00000095917.14	UC	Weighted median	21	0.0258805	0.0229886	0.260252
ENSG00000095917.14	UC	MR Egger	21	0.0675989	0.102912	0.519581
ENSG00000095917.14	UC	Weighted mode	21	0.0894747	0.036657	0.0246151
ENSG00000095970.17	UC	Inverse variance weighted	3	0.276921	0.087412	0.00153494
ENSG00000095970.17	UC	Weighted median	3	0.280472	0.114255	0.0140965
ENSG00000095970.17	UC	MR Egger	3	-0.300898	4.45208	0.957039
ENSG00000095970.17	UC	Weighted mode	3	0.284221	0.132627	0.16536
ENSG00000096093.16	UC	Inverse variance weighted	9	-0.183938	0.074221	0.0132028
ENSG00000096093.16	UC	Weighted median	9	-0.171896	0.0901536	0.0565594
ENSG00000096093.16	UC	MR Egger	9	-0.784491	1.75301	0.670209
ENSG00000096093.16	UC	Weighted mode	9	-0.172543	0.125766	0.212435
ENSG00000096433.11	UC	Inverse variance weighted	58	0.150243	0.0426517	0.00042743
ENSG00000096433.11	UC	Weighted median	58	0.161783	0.0558013	0.00374026
ENSG00000096433.11	UC	MR Egger	58	0.132469	0.273569	0.630298
ENSG00000096433.11	UC	Weighted mode	58	0.163698	0.11548	0.16229
ENSG00000096872.17	UC	Inverse variance weighted	18	-0.0703893	0.0237195	0.00300165
ENSG00000096872.17	UC	Weighted median	18	-0.0918844	0.0317587	0.00381333
ENSG00000096872.17	UC	MR Egger	18	-0.0972251	0.0462607	0.0517744
ENSG00000096872.17	UC	Weighted mode	18	-0.0946727	0.0435347	0.0440639
ENSG00000096996.16	UC	Inverse variance weighted	9	0.11928	0.0527951	0.0238647
ENSG00000096996.16	UC	Weighted median	9	0.134762	0.0645634	0.0368621
ENSG00000096996.16	UC	MR Egger	9	0.267585	0.249806	0.325278
ENSG00000096996.16	UC	Weighted mode	9	0.139298	0.0882821	0.158603
ENSG00000097046.13	UC	Inverse variance weighted	27	0.0633154	0.0310197	0.0412372
ENSG00000097046.13	UC	Weighted median	27	0.0728772	0.0393125	0.0637689
ENSG00000097046.13	UC	MR Egger	27	0.066511	0.292302	0.822013
ENSG00000097046.13	UC	Weighted mode	27	0.00925966	0.0738594	0.901276
ENSG00000099326.9	UC	Inverse variance weighted	7	-0.195729	0.095117	0.0396125
ENSG00000099326.9	UC	Weighted median	7	-0.200544	0.116048	0.0839678
ENSG00000099326.9	UC	MR Egger	7	0.241228	1.70808	0.893204
ENSG00000099326.9	UC	Weighted mode	7	-0.213865	0.168514	0.251403
ENSG00000099330.9	UC	Inverse variance weighted	25	-0.0950243	0.0289113	0.00101351
ENSG00000099330.9	UC	Weighted median	25	-0.115547	0.0372101	0.00190117
ENSG00000099330.9	UC	MR Egger	25	-0.149911	0.0797733	0.0741657
ENSG00000099330.9	UC	Weighted mode	25	-0.124104	0.0580968	0.0440412
ENSG00000099624.8	UC	Inverse variance weighted	5	0.21741	0.0883457	0.0138588
ENSG00000099624.8	UC	Weighted median	5	0.207941	0.106203	0.0502349
ENSG00000099624.8	UC	MR Egger	5	-0.310267	0.608527	0.645287
ENSG00000099624.8	UC	Weighted mode	5	0.197732	0.137853	0.224778
ENSG00000099785.11	UC	Inverse variance weighted	27	0.137875	0.0235477	4.76641e-09
ENSG00000099785.11	UC	Weighted median	27	0.111645	0.0317881	0.000444475
ENSG00000099785.11	UC	MR Egger	27	0.0268172	0.0798919	0.740164
ENSG00000099785.11	UC	Weighted mode	27	0.107972	0.0448216	0.0240351
ENSG00000099804.9	UC	Inverse variance weighted	8	0.263514	0.0912509	0.00387959
ENSG00000099804.9	UC	Weighted median	8	0.359422	0.109868	0.00107013
ENSG00000099804.9	UC	MR Egger	8	1.07031	0.363107	0.0319727
ENSG00000099804.9	UC	Weighted mode	8	0.36026	0.149785	0.05292
ENSG00000099810.21	UC	Inverse variance weighted	85	0.101786	0.0152398	2.40722e-11
ENSG00000099810.21	UC	Weighted median	85	0.0794978	0.0207962	0.000131994
ENSG00000099810.21	UC	MR Egger	85	0.0849876	0.115007	0.46239
ENSG00000099810.21	UC	Weighted mode	85	0.0763517	0.0408975	0.066044
ENSG00000099814.17	UC	Inverse variance weighted	9	0.114694	0.056154	0.0411023
ENSG00000099814.17	UC	Weighted median	9	0.113185	0.0675359	0.0937543
ENSG00000099814.17	UC	MR Egger	9	-0.122311	0.490912	0.810397
ENSG00000099814.17	UC	Weighted mode	9	0.0840872	0.0982343	0.416905
ENSG00000099917.17	UC	Inverse variance weighted	19	-0.203854	0.0382163	9.59645e-08
ENSG00000099917.17	UC	Weighted median	19	-0.164316	0.0517057	0.00148343
ENSG00000099917.17	UC	MR Egger	19	0.0797949	0.100225	0.436917
ENSG00000099917.17	UC	Weighted mode	19	-0.0865811	0.0640902	0.193458
ENSG00000099937.11	UC	Inverse variance weighted	14	-0.062052	0.0237347	0.00893849
ENSG00000099937.11	UC	Weighted median	14	-0.0585897	0.0295078	0.047081
ENSG00000099937.11	UC	MR Egger	14	0.467937	0.881472	0.605203
ENSG00000099937.11	UC	Weighted mode	14	-0.0579871	0.0449705	0.219712
ENSG00000099940.12	UC	Inverse variance weighted	59	-0.0564193	0.0166048	0.000679377
ENSG00000099940.12	UC	Weighted median	59	-0.0537667	0.0212576	0.0114292
ENSG00000099940.12	UC	MR Egger	59	0.102662	0.0710946	0.154209
ENSG00000099940.12	UC	Weighted mode	59	-0.0518027	0.0414546	0.216456
ENSG00000099968.18	UC	Inverse variance weighted	3	-0.624908	0.174501	0.000342123
ENSG00000099974.8	UC	Inverse variance weighted	55	-0.0384803	0.01006	0.000130727
ENSG00000099974.8	UC	Weighted median	55	-0.0437118	0.0137066	0.0014272
ENSG00000099974.8	UC	MR Egger	55	-0.0685261	0.0474465	0.155024
ENSG00000099974.8	UC	Weighted mode	55	-0.0417796	0.0220979	0.0644723
ENSG00000099977.15	UC	Inverse variance weighted	47	0.0593348	0.0172357	0.00057624
ENSG00000099977.15	UC	Weighted median	47	0.0723348	0.0231521	0.00178212
ENSG00000099977.15	UC	MR Egger	47	-0.0172202	0.0887713	0.847102
ENSG00000099977.15	UC	Weighted mode	47	0.0659953	0.0374594	0.0850529
ENSG00000099984.11	UC	Inverse variance weighted	51	-0.0432405	0.00792846	4.92945e-08
ENSG00000099984.11	UC	Weighted median	51	-0.0332008	0.0109421	0.00241163
ENSG00000099984.11	UC	MR Egger	51	-0.0504763	0.0346782	0.152305
ENSG00000099984.11	UC	Weighted mode	51	-0.0308156	0.0169948	0.0761847
ENSG00000099994.11	UC	Inverse variance weighted	26	0.273743	0.0343209	1.51145e-15
ENSG00000099994.11	UC	Weighted median	26	0.178512	0.0490597	0.000274057
ENSG00000099994.11	UC	MR Egger	26	-0.264592	0.122621	0.041167
ENSG00000099994.11	UC	Weighted mode	26	0.152916	0.088591	0.0966709
ENSG00000100024.15	UC	Inverse variance weighted	42	-0.1782	0.0138714	8.99042e-38
ENSG00000100024.15	UC	Weighted median	42	-0.154079	0.0196586	4.58703e-15
ENSG00000100024.15	UC	MR Egger	42	-0.256116	0.164136	0.126747
ENSG00000100024.15	UC	Weighted mode	42	-0.149323	0.0417456	0.000927646
ENSG00000100058.13	UC	Inverse variance weighted	7	-0.134127	0.0422818	0.00151286
ENSG00000100058.13	UC	Weighted median	7	-0.1333	0.0520726	0.0104706
ENSG00000100058.13	UC	MR Egger	7	-0.00308854	2.39795	0.999022
ENSG00000100058.13	UC	Weighted mode	7	-0.13307	0.0664045	0.091924
ENSG00000100068.14	UC	Inverse variance weighted	6	-0.132082	0.0499289	0.0081595
ENSG00000100068.14	UC	Weighted median	6	-0.144495	0.0582322	0.0130881
ENSG00000100068.14	UC	MR Egger	6	-0.0343934	0.24898	0.896807
ENSG00000100068.14	UC	Weighted mode	6	-0.164107	0.0854977	0.113011
ENSG00000100075.10	UC	Inverse variance weighted	31	-0.147226	0.0262426	2.02088e-08
ENSG00000100075.10	UC	Weighted median	31	-0.145318	0.0344686	2.48707e-05
ENSG00000100075.10	UC	MR Egger	31	-0.184625	0.297401	0.539756
ENSG00000100075.10	UC	Weighted mode	31	-0.176955	0.0610242	0.00705069
ENSG00000100092.24	UC	Inverse variance weighted	5	0.285447	0.0955273	0.00280698
ENSG00000100092.24	UC	Weighted median	5	0.32209	0.125436	0.0102353
ENSG00000100092.24	UC	MR Egger	5	0.266047	4.03607	0.951591
ENSG00000100092.24	UC	Weighted mode	5	0.333198	0.159409	0.104807
ENSG00000100097.12	UC	Inverse variance weighted	10	-0.41349	0.0906701	5.10599e-06
ENSG00000100097.12	UC	Weighted median	10	-0.455482	0.112714	5.32127e-05
ENSG00000100097.12	UC	MR Egger	10	0.00406171	0.609736	0.994871
ENSG00000100097.12	UC	Weighted mode	10	-0.471596	0.162008	0.0195609
ENSG00000100099.21	UC	Inverse variance weighted	36	-0.230284	0.0368389	4.07588e-10
ENSG00000100099.21	UC	Weighted median	36	-0.291838	0.0513605	1.33019e-08
ENSG00000100099.21	UC	MR Egger	36	-0.424822	0.259773	0.111479
ENSG00000100099.21	UC	Weighted mode	36	-0.322154	0.102894	0.00357042
ENSG00000100104.13	UC	Inverse variance weighted	4	-0.340745	0.128893	0.00820231
ENSG00000100104.13	UC	Weighted median	4	-0.347363	0.166097	0.0364991
ENSG00000100104.13	UC	MR Egger	4	-0.0436196	3.80789	0.992708
ENSG00000100104.13	UC	Weighted mode	4	-0.34855	0.184933	0.200134
ENSG00000100106.22	UC	Inverse variance weighted	64	-0.097399	0.0168958	8.18186e-09
ENSG00000100106.22	UC	Weighted median	64	-0.113414	0.022816	6.66704e-07
ENSG00000100106.22	UC	MR Egger	64	-0.12288	0.0597589	0.0443454
ENSG00000100106.22	UC	Weighted mode	64	-0.121687	0.0414427	0.00475638
ENSG00000100116.17	UC	Inverse variance weighted	13	0.161136	0.040193	6.09634e-05
ENSG00000100116.17	UC	Weighted median	13	0.179169	0.0546164	0.00103627
ENSG00000100116.17	UC	MR Egger	13	-0.356619	1.67258	0.83506
ENSG00000100116.17	UC	Weighted mode	13	0.179538	0.0848186	0.0558592
ENSG00000100138.15	UC	Inverse variance weighted	11	-0.7921	0.0844674	6.75043e-21
ENSG00000100138.15	UC	Weighted median	11	-0.793689	0.126297	3.29343e-10
ENSG00000100138.15	UC	MR Egger	11	-0.41528	2.07987	0.84618
ENSG00000100138.15	UC	Weighted mode	11	-0.785615	0.196011	0.00248603
ENSG00000100147.14	UC	Inverse variance weighted	9	0.116832	0.0575334	0.0422877
ENSG00000100147.14	UC	Weighted median	9	0.0703871	0.0754146	0.350647
ENSG00000100147.14	UC	MR Egger	9	-0.149039	0.561253	0.798239
ENSG00000100147.14	UC	Weighted mode	9	0.0753058	0.110281	0.513985
ENSG00000100162.15	UC	Inverse variance weighted	3	0.152467	0.0735197	0.0380952
ENSG00000100162.15	UC	Weighted median	3	0.109652	0.099138	0.268703
ENSG00000100162.15	UC	MR Egger	3	-0.490612	0.527937	0.523318
ENSG00000100162.15	UC	Weighted mode	3	0.0917772	0.110889	0.494903
ENSG00000100197.23	UC	Inverse variance weighted	94	-0.0351322	0.00938526	0.000181596
ENSG00000100197.23	UC	Weighted median	94	-0.0333541	0.0125193	0.00771679
ENSG00000100197.23	UC	MR Egger	94	-0.0349402	0.0333313	0.297485
ENSG00000100197.23	UC	Weighted mode	94	-0.0321205	0.0217237	0.142903
ENSG00000100211.11	UC	Inverse variance weighted	66	-0.0712556	0.0187248	0.000141572
ENSG00000100211.11	UC	Weighted median	66	-0.0468684	0.0237392	0.0483475
ENSG00000100211.11	UC	MR Egger	66	0.36107	0.211244	0.0926587
ENSG00000100211.11	UC	Weighted mode	66	-0.0416091	0.0467681	0.377186
ENSG00000100218.12	UC	Inverse variance weighted	14	-0.0695882	0.0257517	0.00688655
ENSG00000100218.12	UC	Weighted median	14	-0.0764494	0.0326995	0.0193905
ENSG00000100218.12	UC	MR Egger	14	0.201028	0.517781	0.704631
ENSG00000100218.12	UC	Weighted mode	14	-0.0781488	0.052781	0.162532
ENSG00000100220.12	UC	Inverse variance weighted	4	0.552481	0.173924	0.00149027
ENSG00000100220.12	UC	Weighted median	4	0.550955	0.212289	0.00945059
ENSG00000100220.12	UC	MR Egger	4	0.356091	15.7273	0.983992
ENSG00000100220.12	UC	Weighted mode	4	0.550194	0.274602	0.13884
ENSG00000100221.11	UC	Inverse variance weighted	17	-0.149055	0.0585986	0.0109695
ENSG00000100221.11	UC	Weighted median	17	-0.155432	0.0710295	0.0286499
ENSG00000100221.11	UC	MR Egger	17	-0.00554167	0.961951	0.995479
ENSG00000100221.11	UC	Weighted mode	17	-0.157511	0.117489	0.198761
ENSG00000100227.19	UC	Inverse variance weighted	6	0.235823	0.0887124	0.00785396
ENSG00000100227.19	UC	Weighted median	6	0.140458	0.116549	0.228151
ENSG00000100227.19	UC	MR Egger	6	1.83669	1.21931	0.206448
ENSG00000100227.19	UC	Weighted mode	6	0.134442	0.148224	0.405986
ENSG00000100239.16	UC	Inverse variance weighted	2	0.377092	0.182353	0.0386477
ENSG00000100281.14	UC	Inverse variance weighted	15	0.240954	0.0459414	1.5643e-07
ENSG00000100281.14	UC	Weighted median	15	0.223055	0.0592798	0.000168061
ENSG00000100281.14	UC	MR Egger	15	0.168399	1.18399	0.889078
ENSG00000100281.14	UC	Weighted mode	15	0.217759	0.0859318	0.0238416
ENSG00000100294.13	UC	Inverse variance weighted	4	-0.30232	0.114582	0.00832819
ENSG00000100294.13	UC	Weighted median	4	-0.301517	0.145098	0.0377068
ENSG00000100294.13	UC	MR Egger	4	-0.0275449	7.53829	0.997674
ENSG00000100294.13	UC	Weighted mode	4	-0.300379	0.157445	0.196646
ENSG00000100296.14	UC	Inverse variance weighted	82	-0.0369496	0.00698223	1.21021e-07
ENSG00000100296.14	UC	Weighted median	82	-0.0280246	0.00935775	0.00274625
ENSG00000100296.14	UC	MR Egger	82	-0.010915	0.016791	0.517728
ENSG00000100296.14	UC	Weighted mode	82	-0.0282729	0.0116402	0.0176069
ENSG00000100304.13	UC	Inverse variance weighted	21	-0.0872377	0.0291868	0.00279945
ENSG00000100304.13	UC	Weighted median	21	-0.068193	0.037418	0.0683845
ENSG00000100304.13	UC	MR Egger	21	0.102271	0.119524	0.404092
ENSG00000100304.13	UC	Weighted mode	21	-0.0498953	0.0520003	0.350009
ENSG00000100325.15	UC	Inverse variance weighted	29	0.381051	0.0370841	9.10263e-25
ENSG00000100325.15	UC	Weighted median	29	0.35496	0.0532421	2.61238e-11
ENSG00000100325.15	UC	MR Egger	29	0.389437	0.107274	0.0011666
ENSG00000100325.15	UC	Weighted mode	29	0.350604	0.0887604	0.000480412
ENSG00000100330.16	UC	Inverse variance weighted	27	-0.162076	0.0304459	1.01844e-07
ENSG00000100330.16	UC	Weighted median	27	-0.141754	0.04103	0.00055052
ENSG00000100330.16	UC	MR Egger	27	-0.0594782	0.35032	0.866887
ENSG00000100330.16	UC	Weighted mode	27	-0.0888147	0.0743653	0.245675
ENSG00000100336.18	UC	Inverse variance weighted	26	0.0459987	0.0172621	0.00770519
ENSG00000100336.18	UC	Weighted median	26	0.0451902	0.0227427	0.0469207
ENSG00000100336.18	UC	MR Egger	26	-0.0944122	0.0898121	0.304568
ENSG00000100336.18	UC	Weighted mode	26	0.0475349	0.0402793	0.25001
ENSG00000100346.18	UC	Inverse variance weighted	2	0.2498	0.119339	0.0363307
ENSG00000100348.10	UC	Inverse variance weighted	18	-0.137716	0.040568	0.000687087
ENSG00000100348.10	UC	Weighted median	18	-0.166434	0.0508676	0.00106823
ENSG00000100348.10	UC	MR Egger	18	-0.1696	0.11536	0.162178
ENSG00000100348.10	UC	Weighted mode	18	-0.178098	0.0779966	0.0364127
ENSG00000100350.16	UC	Inverse variance weighted	26	-0.0818958	0.0276245	0.00303064
ENSG00000100350.16	UC	Weighted median	26	-0.0875098	0.0353045	0.0131856
ENSG00000100350.16	UC	MR Egger	26	-0.0753829	0.0714812	0.302568
ENSG00000100350.16	UC	Weighted mode	26	-0.0903943	0.0560508	0.119879
ENSG00000100360.15	UC	Inverse variance weighted	22	-0.119246	0.0334895	0.000369885
ENSG00000100360.15	UC	Weighted median	22	-0.125649	0.0434836	0.00385772
ENSG00000100360.15	UC	MR Egger	22	0.0872789	0.16045	0.593141
ENSG00000100360.15	UC	Weighted mode	22	-0.104937	0.0659873	0.128278
ENSG00000100364.19	UC	Inverse variance weighted	18	-0.225766	0.0489088	3.91102e-06
ENSG00000100364.19	UC	Weighted median	18	-0.102585	0.0536072	0.0556668
ENSG00000100364.19	UC	MR Egger	18	0.133246	0.133777	0.336137
ENSG00000100364.19	UC	Weighted mode	18	-0.0603472	0.0568564	0.305301
ENSG00000100376.12	UC	Inverse variance weighted	41	0.0248059	0.00951581	0.00913892
ENSG00000100376.12	UC	Weighted median	41	-0.00372081	0.00935503	0.690827
ENSG00000100376.12	UC	MR Egger	41	-0.0637855	0.015425	0.000202798
ENSG00000100376.12	UC	Weighted mode	41	-0.00533298	0.00896558	0.555579
ENSG00000100412.17	UC	Inverse variance weighted	104	0.746196	0.0306697	9.41866e-131
ENSG00000100412.17	UC	Weighted median	104	0.715822	0.0406882	2.79488e-69
ENSG00000100412.17	UC	MR Egger	104	0.198458	0.258448	0.444386
ENSG00000100412.17	UC	Weighted mode	104	0.698273	0.0971442	1.20836e-10
ENSG00000100417.12	UC	Inverse variance weighted	72	-0.356606	0.0208641	1.70542e-65
ENSG00000100417.12	UC	Weighted median	72	-0.33951	0.0280246	8.82858e-34
ENSG00000100417.12	UC	MR Egger	72	0.130477	0.152289	0.394622
ENSG00000100417.12	UC	Weighted mode	72	-0.335435	0.0669339	4.09158e-06
ENSG00000100418.8	UC	Inverse variance weighted	9	0.166196	0.0568261	0.00344854
ENSG00000100418.8	UC	Weighted median	9	0.134527	0.0735052	0.0672253
ENSG00000100418.8	UC	MR Egger	9	-2.16027	1.50123	0.193324
ENSG00000100418.8	UC	Weighted mode	9	0.0857647	0.115471	0.478881
ENSG00000100422.14	UC	Inverse variance weighted	29	-0.0649154	0.0197739	0.00102749
ENSG00000100422.14	UC	Weighted median	29	-0.0494037	0.0261501	0.0588607
ENSG00000100422.14	UC	MR Egger	29	0.0179806	0.0888157	0.841272
ENSG00000100422.14	UC	Weighted mode	29	-0.0446111	0.0377585	0.248527
ENSG00000100429.18	UC	Inverse variance weighted	17	-0.0578229	0.027474	0.0353226
ENSG00000100429.18	UC	Weighted median	17	-0.0351416	0.0364619	0.33515
ENSG00000100429.18	UC	MR Egger	17	-0.0924473	0.123575	0.466779
ENSG00000100429.18	UC	Weighted mode	17	-0.0283961	0.0532334	0.601553
ENSG00000100441.10	UC	Inverse variance weighted	10	-0.131062	0.0443422	0.00311978
ENSG00000100441.10	UC	Weighted median	10	-0.136155	0.0450013	0.00248165
ENSG00000100441.10	UC	MR Egger	10	0.131518	0.142567	0.383247
ENSG00000100441.10	UC	Weighted mode	10	-0.134662	0.0474869	0.0195376
ENSG00000100461.18	UC	Inverse variance weighted	31	-0.265678	0.0200723	5.43357e-40
ENSG00000100461.18	UC	Weighted median	31	-0.25217	0.026774	4.57702e-21
ENSG00000100461.18	UC	MR Egger	31	-0.1998	0.113831	0.090562
ENSG00000100461.18	UC	Weighted mode	31	-0.270581	0.0422359	6.17507e-07
ENSG00000100479.13	UC	Inverse variance weighted	11	0.175254	0.0486704	0.00031719
ENSG00000100479.13	UC	Weighted median	11	0.167877	0.061643	0.00646202
ENSG00000100479.13	UC	MR Egger	11	0.122005	1.43875	0.934505
ENSG00000100479.13	UC	Weighted mode	11	0.163794	0.0903058	0.103117
ENSG00000100483.14	UC	Inverse variance weighted	24	-0.113674	0.0255722	8.77997e-06
ENSG00000100483.14	UC	Weighted median	24	-0.0889178	0.0328683	0.00682481
ENSG00000100483.14	UC	MR Egger	24	-0.0112854	0.0641516	0.862044
ENSG00000100483.14	UC	Weighted mode	24	-0.0892786	0.0417094	0.0436522
ENSG00000100485.12	UC	Inverse variance weighted	11	0.170508	0.0649379	0.0086471
ENSG00000100485.12	UC	Weighted median	11	0.211288	0.0883511	0.0167816
ENSG00000100485.12	UC	MR Egger	11	0.672692	0.219431	0.0154502
ENSG00000100485.12	UC	Weighted mode	11	0.314349	0.131716	0.0407859
ENSG00000100528.12	UC	Inverse variance weighted	20	0.172808	0.0412494	2.7976e-05
ENSG00000100528.12	UC	Weighted median	20	0.177332	0.052173	0.000676519
ENSG00000100528.12	UC	MR Egger	20	0.0960265	0.341708	0.782298
ENSG00000100528.12	UC	Weighted mode	20	0.194981	0.085616	0.0359724
ENSG00000100554.12	UC	Inverse variance weighted	307	-0.268528	0.014495	1.28412e-76
ENSG00000100554.12	UC	Weighted median	307	-0.255473	0.0197258	2.31275e-38
ENSG00000100554.12	UC	MR Egger	307	-0.174807	0.0565252	0.00218045
ENSG00000100554.12	UC	Weighted mode	307	-0.241538	0.0571572	3.20146e-05
ENSG00000100568.11	UC	Inverse variance weighted	13	0.267424	0.0759503	0.000429849
ENSG00000100568.11	UC	Weighted median	13	0.239418	0.0931035	0.0101253
ENSG00000100568.11	UC	MR Egger	13	0.0285406	0.292544	0.92442
ENSG00000100568.11	UC	Weighted mode	13	0.238269	0.135729	0.109704
ENSG00000100711.14	UC	Inverse variance weighted	22	0.210028	0.0355907	3.60831e-09
ENSG00000100711.14	UC	Weighted median	22	0.18498	0.046067	5.93311e-05
ENSG00000100711.14	UC	MR Egger	22	0.58845	0.572458	0.316889
ENSG00000100711.14	UC	Weighted mode	22	0.160491	0.0830837	0.0676932
ENSG00000100714.17	UC	Inverse variance weighted	51	-0.115609	0.0266142	1.39986e-05
ENSG00000100714.17	UC	Weighted median	51	-0.117291	0.0342093	0.000606613
ENSG00000100714.17	UC	MR Egger	51	-0.17356	0.124034	0.168289
ENSG00000100714.17	UC	Weighted mode	51	-0.128329	0.0600415	0.037692
ENSG00000100726.15	UC	Inverse variance weighted	20	0.0811658	0.0361736	0.0248463
ENSG00000100726.15	UC	Weighted median	20	0.110882	0.0533423	0.0376459
ENSG00000100726.15	UC	MR Egger	20	0.00475194	0.12001	0.968876
ENSG00000100726.15	UC	Weighted mode	20	0.135056	0.0812917	0.113955
ENSG00000100731.16	UC	Inverse variance weighted	51	0.182648	0.02382	1.74933e-14
ENSG00000100731.16	UC	Weighted median	51	0.175522	0.0305121	8.79168e-09
ENSG00000100731.16	UC	MR Egger	51	0.0942833	0.150779	0.534998
ENSG00000100731.16	UC	Weighted mode	51	0.171879	0.052771	0.0021441
ENSG00000100744.15	UC	Inverse variance weighted	25	-0.0704107	0.0257297	0.00620868
ENSG00000100744.15	UC	Weighted median	25	-0.00730573	0.0344403	0.832008
ENSG00000100744.15	UC	MR Egger	25	0.157691	0.0906674	0.099067
ENSG00000100744.15	UC	Weighted mode	25	-0.0155583	0.0426691	0.719418
ENSG00000100767.17	UC	Inverse variance weighted	8	0.204218	0.0535242	0.000135944
ENSG00000100767.17	UC	Weighted median	8	0.172767	0.0714155	0.0155558
ENSG00000100767.17	UC	MR Egger	8	0.125011	0.611132	0.844681
ENSG00000100767.17	UC	Weighted mode	8	0.129793	0.104117	0.252637
ENSG00000100814.18	UC	Inverse variance weighted	17	0.179077	0.0464372	0.000115107
ENSG00000100814.18	UC	Weighted median	17	0.127758	0.0616907	0.038364
ENSG00000100814.18	UC	MR Egger	17	-0.188017	0.334033	0.58184
ENSG00000100814.18	UC	Weighted mode	17	0.110631	0.091377	0.243587
ENSG00000100815.12	UC	Inverse variance weighted	51	0.171592	0.0246811	3.59214e-12
ENSG00000100815.12	UC	Weighted median	51	0.169573	0.0319148	1.07656e-07
ENSG00000100815.12	UC	MR Egger	51	0.0978254	0.152611	0.52463
ENSG00000100815.12	UC	Weighted mode	51	0.171029	0.0654059	0.0118917
ENSG00000100890.16	UC	Inverse variance weighted	14	-0.155373	0.0779592	0.0462614
ENSG00000100890.16	UC	Weighted median	14	-0.193025	0.0986316	0.0503439
ENSG00000100890.16	UC	MR Egger	14	-0.0914517	0.402766	0.8242
ENSG00000100890.16	UC	Weighted mode	14	-0.20999	0.14157	0.16183
ENSG00000100979.15	UC	Inverse variance weighted	40	-0.136189	0.0230823	3.6319e-09
ENSG00000100979.15	UC	Weighted median	40	-0.151422	0.0308344	9.06988e-07
ENSG00000100979.15	UC	MR Egger	40	-0.208836	0.0833909	0.0172295
ENSG00000100979.15	UC	Weighted mode	40	-0.190616	0.0590767	0.00271801
ENSG00000100987.15	UC	Inverse variance weighted	20	-0.0892558	0.0209165	1.97912e-05
ENSG00000100987.15	UC	Weighted median	20	-0.0840204	0.0267827	0.00170619
ENSG00000100987.15	UC	MR Egger	20	-0.0792798	0.0725194	0.289546
ENSG00000100987.15	UC	Weighted mode	20	-0.0766169	0.0397949	0.070142
ENSG00000100991.12	UC	Inverse variance weighted	27	0.098089	0.0490822	0.0456664
ENSG00000100991.12	UC	Weighted median	27	-0.0192093	0.0664081	0.772381
ENSG00000100991.12	UC	MR Egger	27	-1.08426	0.362065	0.00667689
ENSG00000100991.12	UC	Weighted mode	27	-0.0350172	0.130783	0.791277
ENSG00000100994.12	UC	Inverse variance weighted	161	-0.190865	0.0101708	1.43171e-78
ENSG00000100994.12	UC	Weighted median	161	-0.263299	0.0149957	5.13489e-69
ENSG00000100994.12	UC	MR Egger	161	0.187679	0.0477424	0.00012912
ENSG00000100994.12	UC	Weighted mode	161	-0.269608	0.0434458	5.06241e-09
ENSG00000100997.20	UC	Inverse variance weighted	154	-0.160768	0.00643838	1.28866e-137
ENSG00000100997.20	UC	Weighted median	154	-0.162154	0.00823242	2.28772e-86
ENSG00000100997.20	UC	MR Egger	154	-0.199847	0.039699	1.40333e-06
ENSG00000100997.20	UC	Weighted mode	154	-0.161996	0.0196443	8.68751e-14
ENSG00000101017.14	UC	Inverse variance weighted	19	0.166213	0.0350101	2.0587e-06
ENSG00000101017.14	UC	Weighted median	19	0.19256	0.0455661	2.37943e-05
ENSG00000101017.14	UC	MR Egger	19	0.0600656	0.186605	0.751464
ENSG00000101017.14	UC	Weighted mode	19	0.199565	0.0702412	0.0108364
ENSG00000101019.22	UC	Inverse variance weighted	23	0.208594	0.0533785	9.31306e-05
ENSG00000101019.22	UC	Weighted median	23	0.210785	0.0645905	0.00110079
ENSG00000101019.22	UC	MR Egger	23	0.0143213	1.28547	0.991234
ENSG00000101019.22	UC	Weighted mode	23	0.207733	0.107426	0.0681843
ENSG00000101052.13	UC	Inverse variance weighted	24	0.172449	0.0370963	3.3407e-06
ENSG00000101052.13	UC	Weighted median	24	0.193467	0.0468526	3.63904e-05
ENSG00000101052.13	UC	MR Egger	24	0.526301	0.245767	0.0447339
ENSG00000101052.13	UC	Weighted mode	24	0.236218	0.0842925	0.0106729
ENSG00000101104.13	UC	Inverse variance weighted	9	0.525754	0.0770961	9.13759e-12
ENSG00000101104.13	UC	Weighted median	9	0.566771	0.103985	5.02276e-08
ENSG00000101104.13	UC	MR Egger	9	-1.43369	0.794222	0.114021
ENSG00000101104.13	UC	Weighted mode	9	0.642724	0.199973	0.0123489
ENSG00000101166.16	UC	Inverse variance weighted	13	-0.28724	0.0809725	0.00038909
ENSG00000101166.16	UC	Weighted median	13	-0.218624	0.109583	0.0460377
ENSG00000101166.16	UC	MR Egger	13	0.938275	0.452812	0.0625449
ENSG00000101166.16	UC	Weighted mode	13	-0.1567	0.156322	0.335928
ENSG00000101191.17	UC	Inverse variance weighted	24	-0.312693	0.0389953	1.06854e-15
ENSG00000101191.17	UC	Weighted median	24	-0.283439	0.0523197	6.04538e-08
ENSG00000101191.17	UC	MR Egger	24	0.0864895	0.242894	0.72551
ENSG00000101191.17	UC	Weighted mode	24	-0.247517	0.0863569	0.00924481
ENSG00000101193.8	UC	Inverse variance weighted	12	-0.157978	0.0719072	0.0280228
ENSG00000101193.8	UC	Weighted median	12	-0.116794	0.0937941	0.213052
ENSG00000101193.8	UC	MR Egger	12	0.614771	0.593942	0.327646
ENSG00000101193.8	UC	Weighted mode	12	-0.113232	0.135375	0.422447
ENSG00000101197.13	UC	Inverse variance weighted	27	-0.153313	0.0159291	6.28761e-22
ENSG00000101197.13	UC	Weighted median	27	-0.157717	0.0215257	2.35483e-13
ENSG00000101197.13	UC	MR Egger	27	-0.177492	0.0982544	0.0839503
ENSG00000101197.13	UC	Weighted mode	27	-0.160434	0.0373312	0.000247817
ENSG00000101198.15	UC	Inverse variance weighted	34	-0.144042	0.0225081	1.55808e-10
ENSG00000101198.15	UC	Weighted median	34	-0.156102	0.0324968	1.55835e-06
ENSG00000101198.15	UC	MR Egger	34	-0.488335	0.102124	4.31177e-05
ENSG00000101198.15	UC	Weighted mode	34	-0.170362	0.0481527	0.00129424
ENSG00000101216.11	UC	Inverse variance weighted	10	-0.602807	0.0600724	1.07315e-23
ENSG00000101216.11	UC	Weighted median	10	-0.645425	0.0775158	8.33618e-17
ENSG00000101216.11	UC	MR Egger	10	-0.474259	1.27454	0.720827
ENSG00000101216.11	UC	Weighted mode	10	-0.651367	0.102095	0.00021364
ENSG00000101224.18	UC	Inverse variance weighted	16	0.125097	0.0266561	2.6926e-06
ENSG00000101224.18	UC	Weighted median	16	0.116088	0.0332306	0.000476894
ENSG00000101224.18	UC	MR Egger	16	-0.118637	0.126057	0.366841
ENSG00000101224.18	UC	Weighted mode	16	0.110146	0.0410269	0.0198628
ENSG00000101255.12	UC	Inverse variance weighted	7	-0.0974807	0.0452327	0.0311546
ENSG00000101255.12	UC	Weighted median	7	-0.123397	0.0546091	0.0238434
ENSG00000101255.12	UC	MR Egger	7	0.46927	0.392265	0.317503
ENSG00000101255.12	UC	Weighted mode	7	-0.139171	0.0879478	0.188718
ENSG00000101307.16	UC	Inverse variance weighted	39	-0.12822	0.0122824	1.63897e-25
ENSG00000101307.16	UC	Weighted median	39	-0.149745	0.017569	1.55143e-17
ENSG00000101307.16	UC	MR Egger	39	-0.067669	0.0516455	0.199156
ENSG00000101307.16	UC	Weighted mode	39	-0.172182	0.038999	9.71244e-05
ENSG00000101337.16	UC	Inverse variance weighted	32	-0.692418	0.0320625	1.96458e-103
ENSG00000101337.16	UC	Weighted median	32	-0.71211	0.0503582	2.12574e-45
ENSG00000101337.16	UC	MR Egger	32	0.397661	0.668344	0.556309
ENSG00000101337.16	UC	Weighted mode	32	-0.748093	0.0973304	1.14112e-08
ENSG00000101350.8	UC	Inverse variance weighted	9	-0.298204	0.0685789	1.37175e-05
ENSG00000101350.8	UC	Weighted median	9	-0.306274	0.0879913	0.000500049
ENSG00000101350.8	UC	MR Egger	9	-1.14282	2.00518	0.586541
ENSG00000101350.8	UC	Weighted mode	9	-0.309938	0.126008	0.0393387
ENSG00000101361.17	UC	Inverse variance weighted	25	0.143187	0.0466915	0.00216463
ENSG00000101361.17	UC	Weighted median	25	-0.00811426	0.0684161	0.905591
ENSG00000101361.17	UC	MR Egger	25	0.263982	0.27785	0.352389
ENSG00000101361.17	UC	Weighted mode	25	-0.0496434	0.126266	0.697818
ENSG00000101363.13	UC	Inverse variance weighted	9	-0.251293	0.0875853	0.00411619
ENSG00000101363.13	UC	Weighted median	9	-0.250683	0.107943	0.0202136
ENSG00000101363.13	UC	MR Egger	9	-0.535525	1.33859	0.702961
ENSG00000101363.13	UC	Weighted mode	9	-0.264587	0.166889	0.156894
ENSG00000101367.9	UC	Inverse variance weighted	26	0.559941	0.0622506	2.36316e-19
ENSG00000101367.9	UC	Weighted median	26	0.43655	0.0844815	2.37366e-07
ENSG00000101367.9	UC	MR Egger	26	0.0386286	0.221611	0.863085
ENSG00000101367.9	UC	Weighted mode	26	0.420257	0.138108	0.00544462
ENSG00000101384.12	UC	Inverse variance weighted	26	0.375612	0.0296127	7.24012e-37
ENSG00000101384.12	UC	Weighted median	26	0.384761	0.0406916	3.21353e-21
ENSG00000101384.12	UC	MR Egger	26	0.561884	0.407858	0.181571
ENSG00000101384.12	UC	Weighted mode	26	0.385256	0.0743542	2.62721e-05
ENSG00000101421.4	UC	Inverse variance weighted	10	-0.510044	0.0922549	3.22732e-08
ENSG00000101421.4	UC	Weighted median	10	-0.546715	0.122003	7.4242e-06
ENSG00000101421.4	UC	MR Egger	10	-0.0238604	1.77792	0.989621
ENSG00000101421.4	UC	Weighted mode	10	-0.573211	0.175541	0.00975423
ENSG00000101425.14	UC	Inverse variance weighted	33	-0.0522626	0.0243867	0.0321066
ENSG00000101425.14	UC	Weighted median	33	-0.0644341	0.0214369	0.00264924
ENSG00000101425.14	UC	MR Egger	33	-0.206593	0.0895655	0.0286895
ENSG00000101425.14	UC	Weighted mode	33	-0.0802318	0.02369	0.00205009
ENSG00000101457.13	UC	Inverse variance weighted	110	0.0788521	0.0153832	2.96172e-07
ENSG00000101457.13	UC	Weighted median	110	0.0662871	0.0200235	0.00093141
ENSG00000101457.13	UC	MR Egger	110	0.185901	0.085208	0.0314959
ENSG00000101457.13	UC	Weighted mode	110	0.0627617	0.0430331	0.14785
ENSG00000101460.13	UC	Inverse variance weighted	222	0.151228	0.0095364	1.23874e-56
ENSG00000101460.13	UC	Weighted median	222	0.0818481	0.0134121	1.04375e-09
ENSG00000101460.13	UC	MR Egger	222	-0.226145	0.0483836	5.30441e-06
ENSG00000101460.13	UC	Weighted mode	222	0.0631559	0.032526	0.0535168
ENSG00000101464.11	UC	Inverse variance weighted	47	0.305021	0.0293049	2.26652e-25
ENSG00000101464.11	UC	Weighted median	47	0.303872	0.0390843	7.55778e-15
ENSG00000101464.11	UC	MR Egger	47	-0.00280823	0.592265	0.996239
ENSG00000101464.11	UC	Weighted mode	47	0.306781	0.0698792	7.00632e-05
ENSG00000101474.12	UC	Inverse variance weighted	31	-0.139168	0.0301055	3.78814e-06
ENSG00000101474.12	UC	Weighted median	31	-0.0904395	0.0420905	0.031659
ENSG00000101474.12	UC	MR Egger	31	-0.192152	0.247497	0.443811
ENSG00000101474.12	UC	Weighted mode	31	-0.0873584	0.076688	0.263659
ENSG00000101546.13	UC	Inverse variance weighted	63	-0.0902439	0.0146305	6.90688e-10
ENSG00000101546.13	UC	Weighted median	63	-0.108135	0.0199531	5.97762e-08
ENSG00000101546.13	UC	MR Egger	63	-0.114829	0.120204	0.343472
ENSG00000101546.13	UC	Weighted mode	63	-0.126197	0.0436449	0.00538949
ENSG00000101638.14	UC	Inverse variance weighted	12	-0.0869352	0.0284983	0.00228431
ENSG00000101638.14	UC	Weighted median	12	-0.0871768	0.0356048	0.0143469
ENSG00000101638.14	UC	MR Egger	12	-0.0273866	0.566967	0.962529
ENSG00000101638.14	UC	Weighted mode	12	-0.0886679	0.0511597	0.113734
ENSG00000101639.19	UC	Inverse variance weighted	71	0.0479856	0.00571238	4.45426e-17
ENSG00000101639.19	UC	Weighted median	71	0.0342728	0.00773385	9.35627e-06
ENSG00000101639.19	UC	MR Egger	71	-0.0088869	0.0175423	0.614205
ENSG00000101639.19	UC	Weighted mode	71	0.0334046	0.0104555	0.00217202
ENSG00000101751.11	UC	Inverse variance weighted	121	0.0625538	0.0112442	2.64854e-08
ENSG00000101751.11	UC	Weighted median	121	0.0664914	0.0151501	1.1395e-05
ENSG00000101751.11	UC	MR Egger	121	0.0232214	0.036269	0.523303
ENSG00000101751.11	UC	Weighted mode	121	0.0724167	0.0265259	0.00733862
ENSG00000102445.20	UC	Inverse variance weighted	31	0.114221	0.0307259	0.000201268
ENSG00000102445.20	UC	Weighted median	31	0.0424358	0.0396174	0.284106
ENSG00000102445.20	UC	MR Egger	31	0.855574	0.260175	0.0028013
ENSG00000102445.20	UC	Weighted mode	31	0.0167922	0.0783182	0.831781
ENSG00000102468.11	UC	Inverse variance weighted	14	0.142918	0.040884	0.000472817
ENSG00000102468.11	UC	Weighted median	14	0.094268	0.0538924	0.0802582
ENSG00000102468.11	UC	MR Egger	14	0.319884	0.326834	0.353286
ENSG00000102468.11	UC	Weighted mode	14	0.0800225	0.0823758	0.354243
ENSG00000102524.12	UC	Inverse variance weighted	5	0.191864	0.0769788	0.0126875
ENSG00000102524.12	UC	Weighted median	5	0.198428	0.0955771	0.0378843
ENSG00000102524.12	UC	MR Egger	5	0.490904	3.65554	0.901676
ENSG00000102524.12	UC	Weighted mode	5	0.208299	0.120115	0.157911
ENSG00000102543.14	UC	Inverse variance weighted	23	-0.197347	0.0339206	5.95908e-09
ENSG00000102543.14	UC	Weighted median	23	-0.188081	0.0421264	8.01855e-06
ENSG00000102543.14	UC	MR Egger	23	0.248618	0.497966	0.623638
ENSG00000102543.14	UC	Weighted mode	23	-0.183475	0.0672357	0.0133324
ENSG00000102554.14	UC	Inverse variance weighted	26	0.309861	0.0324884	1.46197e-21
ENSG00000102554.14	UC	Weighted median	26	0.327191	0.0420691	7.39897e-15
ENSG00000102554.14	UC	MR Egger	26	0.117798	0.608615	0.848304
ENSG00000102554.14	UC	Weighted mode	26	0.324644	0.075828	0.000279282
ENSG00000102580.15	UC	Inverse variance weighted	22	0.267013	0.0517815	2.51572e-07
ENSG00000102580.15	UC	Weighted median	22	0.354193	0.0706779	5.40457e-07
ENSG00000102580.15	UC	MR Egger	22	-2.22468	1.44333	0.139721
ENSG00000102580.15	UC	Weighted mode	22	0.353715	0.138644	0.0190252
ENSG00000102595.21	UC	Inverse variance weighted	102	-0.11623	0.0196307	3.20293e-09
ENSG00000102595.21	UC	Weighted median	102	-0.0407223	0.0214329	0.0574349
ENSG00000102595.21	UC	MR Egger	102	-0.343651	0.0835565	8.62706e-05
ENSG00000102595.21	UC	Weighted mode	102	-0.0252996	0.0277715	0.364707
ENSG00000102606.19	UC	Inverse variance weighted	47	0.0820611	0.0169085	1.21455e-06
ENSG00000102606.19	UC	Weighted median	47	0.0671844	0.0220647	0.00232774
ENSG00000102606.19	UC	MR Egger	47	0.165613	0.0579454	0.00660525
ENSG00000102606.19	UC	Weighted mode	47	0.0562471	0.0422978	0.190599
ENSG00000102743.15	UC	Inverse variance weighted	64	-0.0462468	0.0147163	0.00167477
ENSG00000102743.15	UC	Weighted median	64	-0.0262901	0.0196724	0.181421
ENSG00000102743.15	UC	MR Egger	64	0.0340182	0.0458895	0.461975
ENSG00000102743.15	UC	Weighted mode	64	-0.0181452	0.0286757	0.529709
ENSG00000102760.13	UC	Inverse variance weighted	16	0.142353	0.0408671	0.000495242
ENSG00000102760.13	UC	Weighted median	16	0.16173	0.0501688	0.00126538
ENSG00000102760.13	UC	MR Egger	16	-0.106867	0.225436	0.643331
ENSG00000102760.13	UC	Weighted mode	16	0.197894	0.0878828	0.0409154
ENSG00000102858.13	UC	Inverse variance weighted	76	0.106354	0.00820468	1.99491e-38
ENSG00000102858.13	UC	Weighted median	76	0.112165	0.0115923	3.8197e-22
ENSG00000102858.13	UC	MR Egger	76	0.0883475	0.0285002	0.00283038
ENSG00000102858.13	UC	Weighted mode	76	0.124334	0.0208948	1.03761e-07
ENSG00000102882.12	UC	Inverse variance weighted	10	-0.225388	0.0739171	0.00229455
ENSG00000102882.12	UC	Weighted median	10	-0.339538	0.103125	0.000993074
ENSG00000102882.12	UC	MR Egger	10	0.621217	0.808399	0.471371
ENSG00000102882.12	UC	Weighted mode	10	-0.369593	0.176622	0.0746864
ENSG00000102900.13	UC	Inverse variance weighted	9	-0.143522	0.0572872	0.0122347
ENSG00000102900.13	UC	Weighted median	9	-0.168319	0.069103	0.0148603
ENSG00000102900.13	UC	MR Egger	9	-0.382325	0.973897	0.706315
ENSG00000102900.13	UC	Weighted mode	9	-0.167332	0.102386	0.140832
ENSG00000102904.15	UC	Inverse variance weighted	30	-0.130559	0.0393983	0.000920341
ENSG00000102904.15	UC	Weighted median	30	-0.140692	0.0490658	0.00413853
ENSG00000102904.15	UC	MR Egger	30	0.771619	0.473396	0.114721
ENSG00000102904.15	UC	Weighted mode	30	-0.154199	0.0972031	0.123888
ENSG00000102910.14	UC	Inverse variance weighted	23	-0.156462	0.0454073	0.000569505
ENSG00000102910.14	UC	Weighted median	23	-0.153528	0.0574563	0.00753806
ENSG00000102910.14	UC	MR Egger	23	-0.00599699	1.34259	0.99648
ENSG00000102910.14	UC	Weighted mode	23	-0.150035	0.0970715	0.137134
ENSG00000102967.12	UC	Inverse variance weighted	87	-0.080952	0.0124375	7.58006e-11
ENSG00000102967.12	UC	Weighted median	87	-0.0775578	0.0166638	3.25132e-06
ENSG00000102967.12	UC	MR Egger	87	-0.00305657	0.0579939	0.958103
ENSG00000102967.12	UC	Weighted mode	87	-0.0720536	0.034083	0.0377051
ENSG00000103037.12	UC	Inverse variance weighted	7	0.294565	0.0726861	5.06595e-05
ENSG00000103037.12	UC	Weighted median	7	0.323944	0.0941456	0.000579826
ENSG00000103037.12	UC	MR Egger	7	0.751349	0.604576	0.269054
ENSG00000103037.12	UC	Weighted mode	7	0.34225	0.137424	0.0471326
ENSG00000103126.15	UC	Inverse variance weighted	11	-0.331104	0.0783996	2.40756e-05
ENSG00000103126.15	UC	Weighted median	11	-0.325703	0.106955	0.002325
ENSG00000103126.15	UC	MR Egger	11	0.765735	0.725293	0.318594
ENSG00000103126.15	UC	Weighted mode	11	-0.376206	0.169992	0.0512922
ENSG00000103148.17	UC	Inverse variance weighted	17	-0.0606372	0.0171798	0.000416251
ENSG00000103148.17	UC	Weighted median	17	-0.0550784	0.0219439	0.0120742
ENSG00000103148.17	UC	MR Egger	17	-0.0182142	0.0692179	0.796904
ENSG00000103148.17	UC	Weighted mode	17	-0.0542171	0.0296205	0.0902054
ENSG00000103174.13	UC	Inverse variance weighted	14	0.179087	0.040416	9.37635e-06
ENSG00000103174.13	UC	Weighted median	14	0.195414	0.0517378	0.000158718
ENSG00000103174.13	UC	MR Egger	14	0.333226	0.196919	0.118705
ENSG00000103174.13	UC	Weighted mode	14	0.205756	0.0809617	0.0258716
ENSG00000103199.14	UC	Inverse variance weighted	55	-0.141181	0.0110031	1.0994e-37
ENSG00000103199.14	UC	Weighted median	55	-0.146725	0.0146832	1.64015e-23
ENSG00000103199.14	UC	MR Egger	55	-0.200291	0.0577982	0.00114121
ENSG00000103199.14	UC	Weighted mode	55	-0.144403	0.0271164	2.64034e-06
ENSG00000103227.19	UC	Inverse variance weighted	5	-0.31978	0.0855777	0.000186435
ENSG00000103227.19	UC	Weighted median	5	-0.287859	0.110099	0.00893476
ENSG00000103227.19	UC	MR Egger	5	-0.788033	0.427143	0.162246
ENSG00000103227.19	UC	Weighted mode	5	-0.2502	0.154236	0.180082
ENSG00000103245.14	UC	Inverse variance weighted	37	-0.171834	0.0176246	1.84975e-22
ENSG00000103245.14	UC	Weighted median	37	-0.174547	0.0249773	2.78354e-12
ENSG00000103245.14	UC	MR Egger	37	-0.0983829	0.0508396	0.0615786
ENSG00000103245.14	UC	Weighted mode	37	-0.181606	0.0358345	1.40252e-05
ENSG00000103249.18	UC	Inverse variance weighted	12	0.13234	0.0422904	0.00175214
ENSG00000103249.18	UC	Weighted median	12	0.128639	0.0525198	0.0143117
ENSG00000103249.18	UC	MR Egger	12	0.0319522	0.186372	0.867295
ENSG00000103249.18	UC	Weighted mode	12	0.129627	0.0755493	0.114192
ENSG00000103253.19	UC	Inverse variance weighted	31	-0.257469	0.0285426	1.87189e-19
ENSG00000103253.19	UC	Weighted median	31	-0.24204	0.0409496	3.40719e-09
ENSG00000103253.19	UC	MR Egger	31	-0.0134026	0.110605	0.904449
ENSG00000103253.19	UC	Weighted mode	31	-0.190765	0.0647568	0.00641942
ENSG00000103269.14	UC	Inverse variance weighted	62	-0.163215	0.0150099	1.53588e-27
ENSG00000103269.14	UC	Weighted median	62	-0.19186	0.0205194	8.74986e-21
ENSG00000103269.14	UC	MR Egger	62	-0.180496	0.0974505	0.0691803
ENSG00000103269.14	UC	Weighted mode	62	-0.196566	0.0474561	0.000113159
ENSG00000103351.13	UC	Inverse variance weighted	40	-0.067999	0.017902	0.000145628
ENSG00000103351.13	UC	Weighted median	40	-0.0410433	0.0223717	0.0665639
ENSG00000103351.13	UC	MR Egger	40	0.0260038	0.0392164	0.511748
ENSG00000103351.13	UC	Weighted mode	40	-0.036534	0.027786	0.197115
ENSG00000103356.18	UC	Inverse variance weighted	69	0.0338672	0.0158767	0.0329134
ENSG00000103356.18	UC	Weighted median	69	0.0207394	0.0205788	0.313547
ENSG00000103356.18	UC	MR Egger	69	0.147715	0.0571837	0.0120851
ENSG00000103356.18	UC	Weighted mode	69	0.0953796	0.0387375	0.0164691
ENSG00000103381.12	UC	Inverse variance weighted	11	0.125108	0.0564038	0.0265498
ENSG00000103381.12	UC	Weighted median	11	0.111069	0.0668717	0.0967289
ENSG00000103381.12	UC	MR Egger	11	0.20124	0.171979	0.275619
ENSG00000103381.12	UC	Weighted mode	11	0.110117	0.101001	0.303925
ENSG00000103479.17	UC	Inverse variance weighted	61	0.040999	0.0149262	0.00601825
ENSG00000103479.17	UC	Weighted median	61	0.0436273	0.0199597	0.0288328
ENSG00000103479.17	UC	MR Egger	61	0.0670994	0.0399852	0.0990005
ENSG00000103479.17	UC	Weighted mode	61	0.0448826	0.0261848	0.0920467
ENSG00000103510.20	UC	Inverse variance weighted	55	-0.0906643	0.0190398	1.91848e-06
ENSG00000103510.20	UC	Weighted median	55	-0.0715767	0.0251153	0.00437303
ENSG00000103510.20	UC	MR Egger	55	-0.0279829	0.106299	0.79342
ENSG00000103510.20	UC	Weighted mode	55	-0.062098	0.0480059	0.201538
ENSG00000103544.16	UC	Inverse variance weighted	17	0.343219	0.0712931	1.47795e-06
ENSG00000103544.16	UC	Weighted median	17	0.352936	0.0910976	0.000106948
ENSG00000103544.16	UC	MR Egger	17	-0.110745	1.07894	0.919942
ENSG00000103544.16	UC	Weighted mode	17	0.373089	0.144902	0.0230844
ENSG00000103549.22	UC	Inverse variance weighted	7	-0.264612	0.0891748	0.00300391
ENSG00000103549.22	UC	Weighted median	7	-0.283718	0.104801	0.00678499
ENSG00000103549.22	UC	MR Egger	7	0.352453	1.31821	0.799861
ENSG00000103549.22	UC	Weighted mode	7	-0.302561	0.153314	0.0958877
ENSG00000103550.14	UC	Inverse variance weighted	50	-0.0867772	0.0105483	1.92528e-16
ENSG00000103550.14	UC	Weighted median	50	-0.084762	0.013777	7.63155e-10
ENSG00000103550.14	UC	MR Egger	50	-0.0503735	0.0277783	0.0761563
ENSG00000103550.14	UC	Weighted mode	50	-0.0832195	0.0215197	0.000330961
ENSG00000103599.20	UC	Inverse variance weighted	45	0.035475	0.0167773	0.0344756
ENSG00000103599.20	UC	Weighted median	45	0.00912607	0.0216241	0.673002
ENSG00000103599.20	UC	MR Egger	45	-0.305711	0.111258	0.00887757
ENSG00000103599.20	UC	Weighted mode	45	0.00784302	0.0406313	0.847867
ENSG00000103642.12	UC	Inverse variance weighted	86	0.0538291	0.0165601	0.0011519
ENSG00000103642.12	UC	Weighted median	86	0.0623223	0.0245286	0.0110598
ENSG00000103642.12	UC	MR Egger	86	0.0884767	0.0700813	0.210791
ENSG00000103642.12	UC	Weighted mode	86	0.0465052	0.0396982	0.245168
ENSG00000103671.10	UC	Inverse variance weighted	37	-0.19272	0.021168	8.68378e-20
ENSG00000103671.10	UC	Weighted median	37	-0.20187	0.0286037	1.69561e-12
ENSG00000103671.10	UC	MR Egger	37	0.0159013	0.0922608	0.864154
ENSG00000103671.10	UC	Weighted mode	37	-0.261469	0.0529477	1.81413e-05
ENSG00000103740.10	UC	Inverse variance weighted	43	-0.0748908	0.0150457	6.43909e-07
ENSG00000103740.10	UC	Weighted median	43	-0.0846194	0.0223548	0.000153525
ENSG00000103740.10	UC	MR Egger	43	0.0627857	0.0862642	0.471559
ENSG00000103740.10	UC	Weighted mode	43	-0.126783	0.0401974	0.00324404
ENSG00000103932.12	UC	Inverse variance weighted	103	0.100133	0.014469	4.49933e-12
ENSG00000103932.12	UC	Weighted median	103	0.0881028	0.0197276	7.97081e-06
ENSG00000103932.12	UC	MR Egger	103	0.0808731	0.0652994	0.218683
ENSG00000103932.12	UC	Weighted mode	103	0.0421125	0.0390992	0.284235
ENSG00000104093.14	UC	Inverse variance weighted	43	-0.187548	0.0270389	4.02692e-12
ENSG00000104093.14	UC	Weighted median	43	-0.185264	0.0347079	9.40744e-08
ENSG00000104093.14	UC	MR Egger	43	-0.310494	0.229267	0.183858
ENSG00000104093.14	UC	Weighted mode	43	-0.194541	0.0656581	0.00523393
ENSG00000104213.13	UC	Inverse variance weighted	9	-0.238674	0.0882915	0.00686643
ENSG00000104213.13	UC	Weighted median	9	-0.241069	0.10881	0.0267253
ENSG00000104213.13	UC	MR Egger	9	1.27708	2.91773	0.676922
ENSG00000104213.13	UC	Weighted mode	9	-0.280156	0.148407	0.101009
ENSG00000104231.11	UC	Inverse variance weighted	11	-0.198287	0.0599393	0.000939223
ENSG00000104231.11	UC	Weighted median	11	-0.213903	0.0767659	0.00532914
ENSG00000104231.11	UC	MR Egger	11	-0.286729	0.27229	0.319777
ENSG00000104231.11	UC	Weighted mode	11	-0.220168	0.11238	0.0785492
ENSG00000104290.11	UC	Inverse variance weighted	25	0.0918125	0.0308969	0.00296272
ENSG00000104290.11	UC	Weighted median	25	0.0753947	0.0412646	0.0676843
ENSG00000104290.11	UC	MR Egger	25	0.410138	0.316756	0.208811
ENSG00000104290.11	UC	Weighted mode	25	0.0726482	0.0699838	0.310028
ENSG00000104388.15	UC	Inverse variance weighted	60	-0.27281	0.033904	8.51806e-16
ENSG00000104388.15	UC	Weighted median	60	-0.266392	0.0431386	6.60544e-10
ENSG00000104388.15	UC	MR Egger	60	-0.0426096	0.262195	0.871558
ENSG00000104388.15	UC	Weighted mode	60	-0.264397	0.0843204	0.00284474
ENSG00000104442.10	UC	Inverse variance weighted	15	-0.338982	0.0698081	1.19831e-06
ENSG00000104442.10	UC	Weighted median	15	-0.330475	0.0905257	0.00026161
ENSG00000104442.10	UC	MR Egger	15	0.0949353	2.05346	0.963828
ENSG00000104442.10	UC	Weighted mode	15	-0.33035	0.144625	0.0384867
ENSG00000104472.10	UC	Inverse variance weighted	9	0.141307	0.0340097	3.25407e-05
ENSG00000104472.10	UC	Weighted median	9	0.121822	0.0414283	0.00327633
ENSG00000104472.10	UC	MR Egger	9	-0.0153584	0.0886192	0.869207
ENSG00000104472.10	UC	Weighted mode	9	0.118859	0.044109	0.0358295
ENSG00000104643.10	UC	Inverse variance weighted	360	0.0226993	0.00910939	0.0127076
ENSG00000104643.10	UC	Weighted median	360	0.0163138	0.0125816	0.194757
ENSG00000104643.10	UC	MR Egger	360	-0.0788606	0.0354849	0.0269684
ENSG00000104643.10	UC	Weighted mode	360	0.00621689	0.0311567	0.841972
ENSG00000104660.19	UC	Inverse variance weighted	34	0.103806	0.0283918	0.000255991
ENSG00000104660.19	UC	Weighted median	34	0.0553763	0.0410116	0.176933
ENSG00000104660.19	UC	MR Egger	34	0.4206	0.112566	0.000783503
ENSG00000104660.19	UC	Weighted mode	34	0.0367202	0.0687786	0.597225
ENSG00000104738.18	UC	Inverse variance weighted	16	-0.213602	0.0653877	0.00108809
ENSG00000104738.18	UC	Weighted median	16	-0.281181	0.0877112	0.00134706
ENSG00000104738.18	UC	MR Egger	16	0.486461	0.306388	0.138333
ENSG00000104738.18	UC	Weighted mode	16	-0.293369	0.154657	0.0802784
ENSG00000104763.20	UC	Inverse variance weighted	40	-0.116713	0.0335343	0.000500664
ENSG00000104763.20	UC	Weighted median	40	-0.0848533	0.0442254	0.055028
ENSG00000104763.20	UC	MR Egger	40	-0.264345	0.0996212	0.0118988
ENSG00000104763.20	UC	Weighted mode	40	-0.055564	0.0750017	0.463598
ENSG00000104774.13	UC	Inverse variance weighted	33	-0.0930291	0.0198871	2.89897e-06
ENSG00000104774.13	UC	Weighted median	33	-0.0826196	0.0268055	0.00205484
ENSG00000104774.13	UC	MR Egger	33	0.185974	0.154478	0.237748
ENSG00000104774.13	UC	Weighted mode	33	-0.0785851	0.04279	0.0755845
ENSG00000104835.15	UC	Inverse variance weighted	15	-0.318906	0.0478003	2.52971e-11
ENSG00000104835.15	UC	Weighted median	15	-0.313594	0.0610184	2.75709e-07
ENSG00000104835.15	UC	MR Egger	15	-0.265632	0.24319	0.298054
ENSG00000104835.15	UC	Weighted mode	15	-0.305582	0.0867719	0.00421046
ENSG00000104894.12	UC	Inverse variance weighted	14	-0.14956	0.0539796	0.00559396
ENSG00000104894.12	UC	Weighted median	14	-0.152239	0.0662774	0.0216185
ENSG00000104894.12	UC	MR Egger	14	-0.129041	1.09602	0.908608
ENSG00000104894.12	UC	Weighted mode	14	-0.165312	0.0997744	0.125765
ENSG00000104901.7	UC	Inverse variance weighted	42	-0.0336944	0.0101391	0.000889865
ENSG00000104901.7	UC	Weighted median	42	-0.0362612	0.0130978	0.00563168
ENSG00000104901.7	UC	MR Egger	42	-0.0511766	0.0488434	0.301541
ENSG00000104901.7	UC	Weighted mode	42	-0.0288399	0.0217886	0.193536
ENSG00000104936.20	UC	Inverse variance weighted	16	-0.215802	0.0674504	0.00137707
ENSG00000104936.20	UC	Weighted median	16	-0.145277	0.0879634	0.0986234
ENSG00000104936.20	UC	MR Egger	16	1.38307	0.800113	0.105863
ENSG00000104936.20	UC	Weighted mode	16	-0.144976	0.13139	0.287241
ENSG00000104969.11	UC	Inverse variance weighted	16	0.215559	0.0751705	0.00413601
ENSG00000104969.11	UC	Weighted median	16	0.222424	0.094363	0.0184176
ENSG00000104969.11	UC	MR Egger	16	0.080736	1.60282	0.960592
ENSG00000104969.11	UC	Weighted mode	16	0.228185	0.144024	0.135436
ENSG00000104972.16	UC	Inverse variance weighted	4	0.219899	0.0942289	0.0196131
ENSG00000104972.16	UC	Weighted median	4	0.216701	0.108727	0.0462529
ENSG00000104972.16	UC	MR Egger	4	-0.0370769	1.45817	0.982023
ENSG00000104972.16	UC	Weighted mode	4	0.210357	0.138599	0.22637
ENSG00000105072.9	UC	Inverse variance weighted	55	-0.0935819	0.0198226	2.34731e-06
ENSG00000105072.9	UC	Weighted median	55	-0.0743337	0.0307878	0.0157617
ENSG00000105072.9	UC	MR Egger	55	-0.262238	0.0487457	1.88619e-06
ENSG00000105072.9	UC	Weighted mode	55	0.0119887	0.0672246	0.859151
ENSG00000105136.22	UC	Inverse variance weighted	24	0.116981	0.0252458	3.59214e-06
ENSG00000105136.22	UC	Weighted median	24	0.103112	0.0322224	0.00137427
ENSG00000105136.22	UC	MR Egger	24	0.0699485	0.141585	0.626408
ENSG00000105136.22	UC	Weighted mode	24	0.10206	0.0565727	0.0849348
ENSG00000105146.14	UC	Inverse variance weighted	20	-0.0503397	0.0245842	0.0405947
ENSG00000105146.14	UC	Weighted median	20	-0.0672682	0.0312265	0.0312245
ENSG00000105146.14	UC	MR Egger	20	0.349487	0.36737	0.358795
ENSG00000105146.14	UC	Weighted mode	20	-0.0726667	0.0539299	0.199245
ENSG00000105193.9	UC	Inverse variance weighted	8	-0.228689	0.0787759	0.00369573
ENSG00000105193.9	UC	Weighted median	8	-0.209735	0.0975452	0.0315448
ENSG00000105193.9	UC	MR Egger	8	0.360237	0.88224	0.699936
ENSG00000105193.9	UC	Weighted mode	8	-0.212648	0.114382	0.112365
ENSG00000105258.9	UC	Inverse variance weighted	10	0.173278	0.0796351	0.0295629
ENSG00000105258.9	UC	Weighted median	10	0.167686	0.100615	0.0955931
ENSG00000105258.9	UC	MR Egger	10	-0.296087	3.638	0.937412
ENSG00000105258.9	UC	Weighted mode	10	0.165454	0.133836	0.25143
ENSG00000105270.15	UC	Inverse variance weighted	25	0.196724	0.0419505	2.73953e-06
ENSG00000105270.15	UC	Weighted median	25	0.192129	0.0516774	0.000200924
ENSG00000105270.15	UC	MR Egger	25	0.0647035	1.04653	0.951259
ENSG00000105270.15	UC	Weighted mode	25	0.184119	0.0935467	0.0612131
ENSG00000105287.13	UC	Inverse variance weighted	15	-0.158674	0.0359334	1.00644e-05
ENSG00000105287.13	UC	Weighted median	15	-0.13083	0.0456024	0.00411879
ENSG00000105287.13	UC	MR Egger	15	-0.0433409	0.107547	0.693502
ENSG00000105287.13	UC	Weighted mode	15	-0.126273	0.0601622	0.0544456
ENSG00000105321.14	UC	Inverse variance weighted	10	-0.191268	0.0745081	0.0102559
ENSG00000105321.14	UC	Weighted median	10	-0.191244	0.0941295	0.0421833
ENSG00000105321.14	UC	MR Egger	10	-0.441091	0.989782	0.669311
ENSG00000105321.14	UC	Weighted mode	10	-0.190997	0.136333	0.198804
ENSG00000105383.15	UC	Inverse variance weighted	3	-0.641546	0.160767	6.5923e-05
ENSG00000105404.11	UC	Inverse variance weighted	37	0.1276	0.0344498	0.000212271
ENSG00000105404.11	UC	Weighted median	37	0.102317	0.0443582	0.0210768
ENSG00000105404.11	UC	MR Egger	37	-0.263154	0.338481	0.442266
ENSG00000105404.11	UC	Weighted mode	37	0.0871391	0.0867049	0.321791
ENSG00000105479.16	UC	Inverse variance weighted	54	-0.026073	0.0117013	0.0258662
ENSG00000105479.16	UC	Weighted median	54	-0.0302342	0.0165471	0.0676759
ENSG00000105479.16	UC	MR Egger	54	-0.178238	0.0344165	4.17741e-06
ENSG00000105479.16	UC	Weighted mode	54	-0.0449534	0.0243966	0.0713199
ENSG00000105486.14	UC	Inverse variance weighted	19	0.208472	0.0632193	0.000975146
ENSG00000105486.14	UC	Weighted median	19	0.076867	0.0717251	0.283859
ENSG00000105486.14	UC	MR Egger	19	-0.18332	0.104373	0.0981385
ENSG00000105486.14	UC	Weighted mode	19	0.0603176	0.0875911	0.500349
ENSG00000105497.8	UC	Inverse variance weighted	15	0.166736	0.0358754	3.35748e-06
ENSG00000105497.8	UC	Weighted median	15	0.178753	0.0459344	9.96351e-05
ENSG00000105497.8	UC	MR Egger	15	0.198267	0.117366	0.11927
ENSG00000105497.8	UC	Weighted mode	15	0.179684	0.0604143	0.0116101
ENSG00000105519.18	UC	Inverse variance weighted	27	-0.127526	0.0385631	0.000943162
ENSG00000105519.18	UC	Weighted median	27	-0.211821	0.0521527	4.8747e-05
ENSG00000105519.18	UC	MR Egger	27	0.575992	0.317963	0.0825964
ENSG00000105519.18	UC	Weighted mode	27	-0.23011	0.0786882	0.00723653
ENSG00000105538.10	UC	Inverse variance weighted	42	0.038311	0.0145153	0.00830647
ENSG00000105538.10	UC	Weighted median	42	0.0416749	0.0191338	0.0294002
ENSG00000105538.10	UC	MR Egger	42	-0.0719557	0.0949724	0.453215
ENSG00000105538.10	UC	Weighted mode	42	0.041487	0.0331191	0.217603
ENSG00000105640.13	UC	Inverse variance weighted	4	0.432651	0.199572	0.0301669
ENSG00000105640.13	UC	Weighted median	4	0.398316	0.227518	0.0799982
[truncated: 14,229 more rows]
