# Supplementary material for: Integrative multi-omics dissection identifies ACO2, KLF5, and IMP4 as central regulators of the mitochondrial–immune axis in ulcerative colitis
Source: Front Immunol. 2026 Mar 27;17:1746810. doi: 10.3389/fimmu.2026.1746810 (PMC13066277; doi:10.3389/fimmu.2026.1746810)
Supplement: Supplementary file 3 [file Table3.xls]

## Sheet: Supplementary Table S3
Supplementary Table S3: 242 genes met both MR and co-localization criteria (p_SMR < 0.05 and p_HEIDI > 0.01).
	probeID	ProbeChr	gene_name	Probe_bp	topSNP	topSNP_chr	topSNP_bp	A1	A2	Freq	b_GWAS	se_GWAS	p_GWAS	b_eQTL	se_eQTL	p_eQTL	b_SMR	se_SMR	p_SMR	p_HEIDI	nsnp_HEIDI
1	ENSG00000007541	16	PIGQ	575565	rs8642	16	583764	A	G	0.294972	-0.088113	0.036968	0.0148	-0.218663	0.0346597	2.81e-10	0.402962	0.180727	0.0257691	0.64215	19
2	ENSG00000011143	17	MKS1	58212521	rs62083746	17	58230626	C	T	0.208307	-0.0939518	0.0371237	0.0105	-0.225755	0.0346044	6.85e-11	0.416167	0.176382	0.0183013	0.755995	20
3	ENSG00000015475	22	BID	17754454	rs2535698	22	17688824	A	G	0.0941599	-0.0974111	0.037804	0.00937	-0.198178	0.0357096	2.86e-08	0.491534	0.210317	0.0194334	0.0321269	20
4	ENSG00000018510	2	AGPS	177475998	rs7559521	2	177587600	C	T	0.351499	0.106523	0.0345816	0.00208	-0.152747	0.0263848	7.07e-09	-0.69738	0.25645	0.0065409	0.84769	17
5	ENSG00000037042	17	TUBG2	42663155	rs2292751	17	42573781	C	T	0.475953	-0.0710844	0.0303999	0.0181	-0.229526	0.022098	2.85e-25	0.309701	0.135761	0.0225355	0.0459894	20
6	ENSG00000038210	4	PI4K2B	25256533	rs313549	4	25234395	T	C	0.387102	0.0740729	0.0341878	0.0294	-0.230336	0.0350703	5.11e-11	-0.321587	0.156294	0.0396307	0.0241562	20
7	ENSG00000053900	4	ANAPC4	25397855	rs148356862	4	25318796	TG	T	0.358526	-0.0706023	0.0302974	0.0191	-0.501357	0.0304451	6.27e-61	0.140822	0.0610329	0.0210371	0.107754	20
8	ENSG00000055211	6	GINM1	149579021	rs9322194	6	149599113	C	T	0.48985	0.069067	0.0323858	0.0346	-0.188895	0.0224406	3.84e-17	-0.365637	0.176865	0.0387043	0.0360431	20
9	ENSG00000055483	17	USP36	78814411	rs62075586	17	78791803	C	T	0.413804	0.0746767	0.0302538	0.0126	0.327228	0.0266106	9.41e-35	0.22821	0.094299	0.0155176	0.0294613	20
10	ENSG00000066923	7	STAG3	100199054	rs6465766	7	100188048	G	A	0.402092	0.0901041	0.0337471	0.00736	0.198752	0.0336933	3.66e-09	0.45335	0.186379	0.0149986	0.0526683	20
11	ENSG00000072682	5	P4HA2	132243576	rs12521097	5	132239645	A	G	0.280137	0.0763635	0.030056	0.0105	0.242318	0.0432389	2.09e-08	0.315138	0.136187	0.0206674	0.391556	20
12	ENSG00000088305	20	DNMT3B	32785870	rs910085	20	32795547	T	G	0.423641	-0.0725377	0.0306796	0.0171	0.246529	0.0361913	9.64e-12	-0.294236	0.13173	0.025507	0.033601	20
13	ENSG00000089022	12	MAPKAPK5	111872670	rs77522654	12	112197387	A	G	0.113054	0.123239	0.0531349	0.0194	-0.421075	0.0604668	3.31e-12	-0.292677	0.133004	0.0277703	0.92347	20
14	ENSG00000089154	12	GCN1	120160956	rs3999561	12	120271261	G	A	0.0950968	0.0798151	0.0357653	0.0244	0.224882	0.0248179	1.29e-19	0.354921	0.163793	0.0302435	0.396954	17
15	ENSG00000100325	22	ASCC2	29813456	rs59394320	22	29837234	C	T	0.0580887	0.191251	0.0687374	0.00502	0.503291	0.0773629	7.74e-11	0.380001	0.148542	0.0105216	0.432847	20
16	ENSG00000100376	22	FAM118A	45325461	rs6007007	22	45385508	G	T	0.454872	0.0662454	0.0317365	0.0353	-0.65784	0.0617661	1.73e-26	-0.100701	0.0491613	0.0405222	0.0360014	8
17	ENSG00000100412	22	ACO2	41497236	rs202666	22	41418715	T	C	0.233448	0.0935066	0.0367401	0.0103	-0.139622	0.0185829	5.76e-14	-0.66971	0.277825	0.0159287	0.0101867	20
18	ENSG00000100997	20	ABHD12	25342863	rs2482906	20	25406829	A	G	0.434884	-0.0714925	0.0303094	0.0174	-0.493937	0.0350641	4.58e-45	0.14474	0.0622172	0.0199989	0.0151576	20
19	ENSG00000101197	20	BIRC7	63238195	rs1075557	20	63239113	G	A	0.434416	-0.0814481	0.0301938	0.00651	0.531826	0.0513123	3.6e-25	-0.153148	0.0586652	0.00903982	0.129876	20
20	ENSG00000101216	20	GMEB2	63607321	rs6090461	20	63579832	T	C	0.216115	-0.168556	0.0375618	6e-06	0.254021	0.0385306	4.32e-11	-0.663551	0.178873	0.000207564	0.363061	14
21	ENSG00000101384	20	JAG1	10655895	rs682562	20	10583260	A	G	0.382417	-0.0957429	0.031513	0.00218	0.230829	0.0357418	1.06e-10	-0.414779	0.150874	0.00597444	0.322483	20
22	ENSG00000102554	13	KLF5	73066259	rs2196979	13	72768901	C	T	0.22767	0.07678	0.0327707	0.0186	-0.232795	0.0406914	1.06e-08	-0.329818	0.152118	0.0301457	0.120892	20
23	ENSG00000102858	16	MGRN1	4653733	rs1045518	16	4690440	G	C	0.487039	-0.0628727	0.0307528	0.0367	0.641394	0.0255246	2.43e-139	-0.098025	0.0481053	0.041578	0.0404055	20
24	ENSG00000104835	19	SARS2	38922906	rs10775533	19	38909535	C	G	0.305122	-0.0666859	0.0308432	0.0298	-0.185099	0.0280073	3.87e-11	0.360271	0.17532	0.0398861	0.482868	20
25	ENSG00000105997	7	HOXA3	27129238	rs189603965	7	27098938	T	A	0.0243598	0.139813	0.0617865	0.0231	0.529241	0.0776209	9.21e-12	0.264176	0.123007	0.0317412	0.492531	20
26	ENSG00000108785	17	HSD17B1P1	42547735	rs610177	17	42553706	T	G	0.421768	-0.0673171	0.0303787	0.0251	-0.39379	0.0339433	4.05e-31	0.170947	0.078539	0.0295115	0.0375006	20
27	ENSG00000109667	4	SLC2A9	9913044	rs13152337	4	10066570	G	C	0.324016	-0.0761157	0.0335755	0.0227	0.557035	0.0435653	1.96e-37	-0.136644	0.0612155	0.0256026	0.657432	20
28	ENSG00000114021	3	NIT2	100348168	rs11714045	3	100336281	T	C	0.227983	-0.0849531	0.0322382	0.00762	-0.185344	0.0331465	2.25e-08	0.458355	0.192285	0.0171384	0.969638	6
29	ENSG00000114857	3	NKTR	42624677	rs627664	3	42608901	A	G	0.462836	0.0715913	0.031993	0.0235	-0.247076	0.0209415	3.98e-32	-0.289754	0.131795	0.0279116	0.0824559	20
30	ENSG00000115524	2	SF3B1	197412437	rs55751750	2	197606666	G	A	0.301218	-0.0689553	0.0323639	0.0332	-0.199223	0.0331724	1.91e-09	0.346121	0.17237	0.0446429	0.0972613	20
31	ENSG00000118369	11	USP35	78201767	rs3832723	11	78217139	CATTA	C	0.343223	0.089443	0.0400879	0.0241	0.222335	0.0372679	2.43e-09	0.402289	0.192501	0.0366355	0.855928	20
32	ENSG00000120265	6	PCMT1	149780543	rs880246	6	149845972	A	G	0.451905	-0.0778693	0.0321837	0.0165	-0.200457	0.0205401	1.68e-22	0.388459	0.165412	0.0188526	0.0643488	20
33	ENSG00000120370	1	GORAB	170542787	rs12755330	1	170523475	T	C	0.116177	0.123219	0.0473006	0.00885	-0.329404	0.0534787	7.3e-10	-0.374066	0.155908	0.0164278	0.541226	20
34	ENSG00000120910	8	PPP3CC	22490831	rs2449350	8	22525669	A	C	0.490006	-0.0787922	0.0302373	0.00844	-0.159137	0.0277596	9.89e-09	0.495121	0.208716	0.0176813	0.0105229	20
35	ENSG00000122417	1	ODF2L	86371583	rs6674140	1	86393806	C	G	0.307776	-0.0796405	0.0316992	0.0116	-0.384897	0.0283436	5.28e-42	0.206914	0.0837551	0.013494	0.489652	20
36	ENSG00000124549	6	BTN2A3P	26426887	rs1624440	6	26433101	G	A	0.419269	0.0734959	0.029981	0.0152	-0.464852	0.0447692	2.95e-25	-0.158106	0.0662688	0.0170407	0.0275575	20
37	ENSG00000126456	19	IRF3	49662355	rs10415600	19	49655656	A	G	0.404903	0.0894351	0.034627	0.00946	0.207818	0.0247439	4.51e-17	0.430353	0.174323	0.0135599	0.7779	20
38	ENSG00000127022	5	CANX	179714665	rs13182141	5	179699631	T	C	0.458776	0.0609312	0.0300008	0.0407	-0.224881	0.0221302	2.94e-24	-0.270949	0.136046	0.0464154	0.803448	20
39	ENSG00000127364	7	TAS2R4	141779630	rs12703407	7	141782330	T	C	0.408651	0.0696102	0.0300408	0.02	0.536777	0.0347766	9.52e-54	0.129682	0.0565922	0.0219337	0.0379792	20
40	ENSG00000127366	7	TAS2R5	141790792	rs2190243	7	141780676	C	G	0.479856	-0.0763198	0.0300286	0.0107	-0.268805	0.0375687	8.36e-13	0.283922	0.11855	0.0166222	0.0156323	20
41	ENSG00000127578	16	WFIKKN1	632524	rs34997977	16	627020	T	G	0.351499	-0.100086	0.0372406	0.00602	0.876721	0.0413341	7.62e-100	-0.11416	0.0428168	0.00767063	0.298704	20
42	ENSG00000129946	19	SHC2	438789	rs11666069	19	455878	A	C	0.0643348	0.0925722	0.0440231	0.0346	-0.531007	0.0479014	1.48e-28	-0.174333	0.0843834	0.0388314	0.127326	20
43	ENSG00000130559	9	CAMSAP1	135857857	rs10116440	9	135864526	C	T	0.341818	-0.0823312	0.0339008	0.0145	-0.129391	0.0208366	5.3e-10	0.636296	0.281326	0.0237115	0.832439	17
44	ENSG00000130731	16	METTL26	635396	rs117667029	16	636337	A	G	0.0648032	-0.106056	0.0479227	0.0237	0.715826	0.0322703	5.1e-109	-0.148159	0.0672798	0.027656	0.242825	20
45	ENSG00000131100	22	ATP6V1E1	17610477	rs2287228	22	17598370	A	G	0.0568395	-0.114459	0.0445022	0.0095	-0.142416	0.0246787	7.89e-09	0.803697	0.342112	0.0188128	0.685208	20
46	ENSG00000131188	5	PRR7	177451365	rs2545795	5	177460105	C	A	0.419738	-0.0666942	0.030195	0.0261	0.268739	0.0439603	9.76e-10	-0.248174	0.119467	0.0377694	0.978829	12
47	ENSG00000134152	15	KATNBL1	34175385	rs9806468	15	34208712	C	T	0.140225	0.0920044	0.040839	0.0233	-0.181933	0.029618	8.12e-10	-0.505706	0.239094	0.034422	0.959207	20
48	ENSG00000134779	18	TPGS2	36803431	rs948636	18	36781799	C	G	0.308869	0.0727843	0.0331352	0.0239	-0.517123	0.0346988	3.14e-50	-0.140749	0.0647682	0.0297719	0.596499	20
49	ENSG00000134851	4	TMEM165	55424677	rs56904185	4	55587928	A	AT	0.346658	-0.0740559	0.0335106	0.0263	-0.167929	0.0244154	6.07e-12	0.440995	0.209599	0.0353794	0.204614	20
50	ENSG00000135480	12	KRT7	52242353	rs36053378	12	52233784	T	A	0.253435	0.0641975	0.0312804	0.0385	0.596316	0.0525356	7.36e-30	0.107657	0.0533067	0.0434272	0.113731	20
51	ENSG00000135736	16	CCDC102A	57524388	rs62036078	16	57545814	G	A	0.489694	0.0919526	0.0304206	0.00201	-0.215459	0.025057	8.06e-18	-0.426775	0.149659	0.00434932	0.174014	20
52	ENSG00000136371	15	MTHFS	79865482	rs12903775	15	79839628	G	A	0.207214	0.0692695	0.0334317	0.0369	-0.817144	0.0488051	6.37e-63	-0.0847702	0.041225	0.0397553	0.632929	20
53	ENSG00000136710	2	CCDC115	130340232	rs72854911	2	130334734	T	C	0.0762024	-0.0844005	0.0374797	0.0244	0.210949	0.033718	3.94e-10	-0.400099	0.188831	0.0341053	0.992143	13
54	ENSG00000136718	2	IMP4	130344487	rs141558337	2	130333474	A	G	0.144129	-0.0833321	0.0374594	0.0262	0.193877	0.0281519	5.7e-12	-0.429819	0.203042	0.0342686	0.570169	20
55	ENSG00000137218	6	FRS3	41775321	rs1057227	6	41770420	T	C	0.142255	-0.0697911	0.0331446	0.037	0.248698	0.0288355	6.43e-18	-0.280626	0.137187	0.0407984	0.0373689	20
56	ENSG00000137312	6	FLOT1	30735221	rs3132634	6	30375495	C	A	0.0544972	-0.120942	0.04477	0.00744	0.226298	0.0351732	1.24e-10	-0.534437	0.214568	0.0127471	0.955027	20
57	ENSG00000137411	6	VARS2	30920332	rs3095152	6	30931873	A	G	0.0485634	-0.0999031	0.0412497	0.0164	-0.519939	0.0594117	2.11e-18	0.192144	0.0823177	0.0195866	0.66375	20
58	ENSG00000137463	4	MGARP	139273250	rs1843943	4	139277955	T	C	0.222986	-0.100117	0.0349653	0.00399	-0.263146	0.047826	3.75e-08	0.380461	0.149789	0.0110861	0.906395	20
59	ENSG00000140199	15	SLC12A6	34284108	rs2644245	15	34319770	C	G	0.407558	0.0985652	0.034815	0.00435	-0.292067	0.0343358	1.8e-17	-0.337475	0.125631	0.00722617	0.29477	20
60	ENSG00000140400	15	MAN2C1	75363177	rs4886704	15	75440652	T	C	0.462055	-0.0599834	0.0300657	0.0445	0.428693	0.0399379	7.05e-27	-0.139922	0.0713344	0.0498223	0.267498	20
61	ENSG00000141002	16	TCF25	89893493	rs144219656	16	89875702	G	T	0.127577	0.0937198	0.0380086	0.0117	0.19648	0.0320103	8.35e-10	0.476993	0.208473	0.0221354	0.750297	15
62	ENSG00000141028	17	CDRT15P1	14025001	rs55637791	17	14038235	G	A	0.227358	-0.0748606	0.0377076	0.0448	-0.771303	0.0606137	4.3e-37	0.0970574	0.0494796	0.0498132	0.76756	20
63	ENSG00000142330	2	CAPN10	240602210	rs67745756	2	240600266	C	T	0.115709	0.120741	0.0387849	0.00186	-0.229624	0.0301104	2.42e-14	-0.525821	0.182437	0.00394913	0.694384	3
64	ENSG00000142937	1	RPS8	44777015	rs12126557	1	44791529	T	C	0.0496565	0.0958811	0.0412893	0.0196	-0.251609	0.0344998	3.03e-13	-0.381072	0.172219	0.0269173	0.813216	20
65	ENSG00000143382	1	ADAMTSL4	150555131	rs7364686	1	150541235	A	G	0.304966	-0.0754247	0.0337446	0.0247	0.294397	0.0380899	1.08e-14	-0.256201	0.11932	0.0317791	0.040965	20
66	ENSG00000143622	1	RIT1	155904606	rs66669006	1	155892189	G	A	0.36649	0.0784286	0.0341041	0.0208	-0.284419	0.0431735	4.46e-11	-0.27575	0.127004	0.0299165	0.773633	20
67	ENSG00000145331	4	TRMT10A	99555370	rs956200	4	99620256	A	G	0.250937	0.0868354	0.0407116	0.032	0.440762	0.0567407	7.97e-15	0.197012	0.0957851	0.0397044	0.532362	16
68	ENSG00000145908	5	ZNF300	150899687	rs12659118	5	150945060	C	T	0.152249	0.140891	0.0533599	0.00781	0.64647	0.0691064	8.38e-21	0.217939	0.0857652	0.0110501	0.13453	20
69	ENSG00000146054	5	TRIM7	181199608	rs254446	5	181212588	G	C	0.157402	0.0747955	0.0361332	0.037	0.522656	0.0399163	3.57e-39	0.143107	0.0699925	0.0408944	0.0367404	20
70	ENSG00000146085	6	MUT	49446775	rs142935552	6	49373982	T	A	0.00390381	0.303053	0.132925	0.0239	0.887547	0.0886669	1.38e-23	0.34145	0.153602	0.0262191	0.438192	20
71	ENSG00000146830	7	GIGYF1	100684477	rs7794532	7	100848613	A	G	0.285603	-0.0692788	0.0301178	0.0209	-0.178585	0.0280896	2.05e-10	0.387931	0.179345	0.0305383	0.0440813	20
72	ENSG00000148110	9	MFSD14B	94417796	rs10821347	9	94471930	T	C	0.298407	0.0612061	0.0305567	0.0438	0.315789	0.0295061	9.91e-27	0.19382	0.0984431	0.0489705	0.098586	20
73	ENSG00000148384	9	INPP5E	136434221	rs3087886	9	136407131	C	T	0.423173	0.0759247	0.0300346	0.0109	-0.198213	0.0245185	6.26e-16	-0.383047	0.158763	0.0158348	0.998435	20
74	ENSG00000148396	9	SEC16A	136458892	rs56655553	9	136489223	C	T	0.165522	0.0880904	0.0414199	0.0323	-0.287043	0.028189	2.37e-24	-0.306889	0.147412	0.0373568	0.901619	20
75	ENSG00000148484	10	RSU1	16704069	rs2248852	10	16817401	C	G	0.158495	0.132296	0.0418454	0.00152	0.450573	0.032719	3.81e-43	0.293617	0.0952876	0.00206045	0.0449323	18
76	ENSG00000148690	10	FRA10AC1	93685227	rs7909452	10	93707752	T	C	0.466115	0.0676122	0.0303517	0.0255	-0.652609	0.0393555	9.34e-62	-0.103603	0.046926	0.0272587	0.0567606	20
77	ENSG00000149489	11	ROM1	62613766	rs11231137	11	62548227	A	G	0.162242	-0.109772	0.0332271	0.00084	-0.176014	0.0274613	1.46e-10	0.623653	0.212376	0.00331878	0.0121185	20
78	ENSG00000149600	20	COMMD7	32723344	rs2889703	20	32791378	C	A	0.362117	-0.0763763	0.0301867	0.0107	0.20435	0.0223652	6.42e-20	-0.373752	0.15328	0.0147537	0.0150127	20
79	ENSG00000153208	2	MERTK	111964020	rs2311813	2	111914373	T	G	0.434728	-0.0785559	0.0301725	0.00926	-0.33046	0.039505	6.01e-17	0.237717	0.095625	0.0129213	0.0235399	7
80	ENSG00000153294	6	ADGRF4	47703942	rs143625647	6	47637204	A	G	0.269831	0.0793347	0.030556	0.0101	0.636737	0.0563764	1.4e-29	0.124596	0.0492401	0.0113942	0.0728292	20
81	ENSG00000157426	4	AASDH	56362897	rs11930159	4	56375832	G	T	0.396939	0.0613703	0.0299907	0.0397	-0.348372	0.0381036	6.09e-20	-0.176163	0.088218	0.0458353	0.232688	20
82	ENSG00000158691	6	ZSCAN12	28389344	rs16894060	6	28394694	C	T	0.3693	-0.0807944	0.0324119	0.0135	0.223747	0.0326426	7.16e-12	-0.361097	0.154142	0.0191482	0.022356	20
83	ENSG00000159212	21	CLIC6	34693808	rs11909168	21	34683596	A	G	0.0991568	0.0948368	0.0392336	0.0139	0.607832	0.0660278	3.39e-20	0.156025	0.0667349	0.0193885	0.913537	20
84	ENSG00000160226	21	C21orf2	44334303	rs58670754	21	44339863	A	T	0.327608	-0.10481	0.0375164	0.00449	0.638042	0.0351333	1.06e-73	-0.164268	0.059491	0.0057584	0.0109662	20
85	ENSG00000160539	9	PLPP7	131299478	rs10751519	9	131287057	A	G	0.360868	0.0854088	0.0306671	0.00506	-0.222021	0.0301746	1.87e-13	-0.384689	0.147691	0.00919579	0.116416	17
86	ENSG00000160767	1	FAM189B	155251344	rs12407919	1	155229524	G	C	0.480169	0.082861	0.032848	0.0112	0.125789	0.0227389	3.17e-08	0.658731	0.287006	0.0217224	0.938192	16
87	ENSG00000162585	1	FAAP20	2198590	rs2503701	1	2189679	C	T	0.307152	-0.0702053	0.0312761	0.0241	-0.202771	0.024022	3.14e-17	0.346229	0.159604	0.0300597	0.635622	4
88	ENSG00000162669	1	HFM1	91332817	rs12757326	1	91404573	G	A	0.118832	-0.116791	0.0584693	0.0447	-0.98214	0.0778414	1.7e-36	0.118915	0.0602739	0.0485063	0.0406028	20
89	ENSG00000162769	1	FLVCR1	212878809	rs1284860	1	212855443	T	G	0.358838	-0.0829926	0.0332463	0.0121	-0.316536	0.0415061	2.42e-14	0.26219	0.110515	0.0176714	0.117565	20
90	ENSG00000163131	1	CTSS	150748076	rs56868972	1	150644678	C	T	0.403654	-0.0699512	0.0307567	0.0223	0.189827	0.0268736	1.62e-12	-0.3685	0.170216	0.0303962	0.0291289	20
91	ENSG00000164241	5	C5orf63	127058025	rs13154281	5	127073496	C	G	0.473766	-0.0983352	0.0301769	0.00103	-0.434183	0.0360701	2.27e-33	0.226484	0.0720046	0.00165857	0.109419	20
92	ENSG00000164393	6	ADGRF2	47677116	rs9367291	6	47636404	C	T	0.273267	0.0794965	0.0305589	0.00996	0.669328	0.0537578	1.38e-35	0.118771	0.0466419	0.010883	0.130869	20
93	ENSG00000164756	8	SLC30A8	117063493	rs2938864	8	117000026	A	G	0.376952	-0.075756	0.0301547	0.0111	0.352908	0.0598152	3.64e-09	-0.214662	0.0928701	0.0208094	0.124593	19
94	ENSG00000164898	7	FMC1	139342888	rs4732379	7	139438068	C	T	0.411618	0.0914286	0.0353576	0.00944	-0.176686	0.0319579	3.23e-08	-0.517463	0.220921	0.0191654	0.997707	20
95	ENSG00000165650	10	PDZD8	117327449	rs14240	10	117277560	C	T	0.44925	0.0625763	0.0302584	0.0381	0.398771	0.0220442	3.85e-73	0.156923	0.0763733	0.0399096	0.0506259	20
96	ENSG00000165689	9	SDCCAG3	136406245	rs10870136	9	136408448	G	A	0.39163	0.0781603	0.0301642	0.0091	-0.139287	0.0253705	4.02e-08	-0.561148	0.239471	0.0191149	0.661904	19
97	ENSG00000166562	18	SEC11C	59149156	rs62095621	18	59145278	T	C	0.249688	0.101772	0.0330084	0.00152	-0.226683	0.0398858	1.32e-08	-0.448961	0.165663	0.00672635	0.999609	20
98	ENSG00000166913	20	YWHAB	44897104	rs2072726	20	44909956	T	G	0.296533	0.154589	0.0329848	2.28e-06	-0.128363	0.022144	6.76e-09	-1.20431	0.330443	0.000267891	0.964301	7
99	ENSG00000167077	22	MEI1	41749477	rs4822052	22	41797737	A	G	0.189413	0.0787363	0.037658	0.035	0.39935	0.0486471	2.23e-16	0.197161	0.0973087	0.0427503	0.0182146	20
100	ENSG00000167196	15	FBXO22	75922397	rs374074953	15	75904155	G	A	0.0103061	0.200391	0.0896362	0.0244	-0.76888	0.124484	6.55e-10	-0.260627	0.123982	0.0355409	0.514519	20
101	ENSG00000168961	17	LGALS9	27639679	rs9899871	17	27665251	A	G	0.264834	0.0838828	0.0347537	0.0147	-0.218526	0.0331121	4.12e-11	-0.383857	0.169339	0.0234028	0.978712	20
102	ENSG00000169371	15	SNUPN	75612276	rs73436854	15	75458084	C	T	0.113523	0.088069	0.0334326	0.00798	-0.293963	0.0345775	1.87e-17	-0.299593	0.119065	0.0118626	0.999512	20
103	ENSG00000170634	2	ACYP2	54138070	rs10084355	2	54021711	G	A	0.400062	-0.0679223	0.0300822	0.024	-0.452192	0.0350773	5.04e-38	0.150207	0.0675379	0.026146	0.157197	20
104	ENSG00000170906	19	NDUFA3	54105992	rs75622830	19	54108427	G	A	0.076827	0.116039	0.0489356	0.0172	0.670191	0.0384346	4.31e-68	0.173143	0.0736895	0.018792	0.579901	19
105	ENSG00000171444	5	MCC	113255464	rs11749921	5	113044363	C	A	0.452842	0.0677763	0.0300882	0.0232	0.195565	0.0264669	1.48e-13	0.346567	0.160843	0.0311863	0.0304227	20
106	ENSG00000171700	20	RGS19	64076584	rs12625329	20	64077921	A	G	0.450031	0.0614406	0.0302241	0.0403	0.321094	0.0293649	7.88e-28	0.191348	0.0957415	0.045653	0.0991119	20
107	ENSG00000171763	15	SPATA5L1	45411875	rs1365610	15	45402412	T	C	0.440506	0.0857959	0.0339893	0.011	0.600843	0.037533	1.12e-57	0.142792	0.0572683	0.0126528	0.171534	15
108	ENSG00000172007	4	RAB33B	139465322	rs1843943	4	139277955	T	C	0.222986	-0.100117	0.0349653	0.00399	0.270403	0.0339356	1.61e-15	-0.370251	0.137404	0.00704676	0.97071	20
109	ENSG00000172775	16	FAM192A	57169291	rs2008317	16	57243836	A	C	0.0282636	0.144947	0.0621504	0.0171	0.702208	0.0772191	9.57e-20	0.206416	0.0913714	0.0238779	0.0322129	20
110	ENSG00000172922	11	RNASEH2C	65717929	rs3372	11	65717747	A	G	0.212055	0.0843919	0.0308222	0.00565	-0.306987	0.0237191	2.59e-38	-0.274904	0.102625	0.00739012	0.269529	20
111	ENSG00000173409	1	ARV1	230989788	rs11122169	1	230966197	C	G	0.114616	0.0970437	0.0454208	0.0318	-0.403113	0.0511567	3.27e-15	-0.240736	0.116743	0.0391988	0.0813128	20
112	ENSG00000173457	11	PPP1R14B	64245709	rs685870	11	64344456	T	C	0.470643	-0.0735489	0.0332822	0.0255	-0.151582	0.0250398	1.42e-09	0.485209	0.233738	0.0379061	0.0552047	6
113	ENSG00000173811	3	CCDC13-AS1	42739671	rs11929390	3	42751845	T	C	0.498595	0.0693269	0.0301697	0.02	0.337007	0.0417993	7.47e-16	0.205713	0.0930874	0.0271124	0.164988	6
114	ENSG00000174672	11	BRSK2	1426294	rs12419457	11	1523846	G	C	0.0602748	0.0970277	0.0462399	0.0339	-0.269797	0.0444839	1.32e-09	-0.359632	0.181355	0.0473643	0.298552	20
115	ENSG00000175826	17	CTDNEP1	7247919	rs446994	17	7213534	A	C	0.497033	0.0692691	0.0305631	0.022	0.177181	0.0312715	1.46e-08	0.390951	0.185785	0.0353507	0.0316752	20
116	ENSG00000176209	8	SMIM19	42548452	rs2974314	8	42601900	C	T	0.347283	0.0796928	0.0304497	0.00815	-0.579405	0.0305623	3.78e-80	-0.137542	0.0530517	0.00952511	0.0199076	20
117	ENSG00000176390	17	CRLF3	30797082	rs1973252	17	30729320	A	G	0.183011	-0.0879686	0.040871	0.0296	0.312399	0.0407177	1.69e-14	-0.281591	0.13588	0.0382334	0.920428	17
118	ENSG00000177483	2	RBM44	237820776	rs72987110	2	237778573	A	T	0.260931	-0.0899383	0.0429319	0.0363	0.668136	0.0492784	7.07e-42	-0.134611	0.0650187	0.0384208	0.921389	20
119	ENSG00000178187	5	ZNF454	178953812	rs903981	5	178963236	G	T	0.48376	0.0659402	0.030752	0.0307	-0.466415	0.0436269	1.12e-26	-0.141377	0.0672457	0.0355191	0.0340382	20
120	ENSG00000178202	11	KDELC2	108485268	rs74822968	11	108498446	A	G	0.172392	-0.0948573	0.0450156	0.0332	-0.384798	0.0356225	3.36e-27	0.246512	0.11919	0.038619	0.247277	20
121	ENSG00000178623	2	GPR35	240618345	rs7596933	2	240588045	T	G	0.117895	0.120592	0.0388084	0.0019	0.658107	0.0514821	2.04e-37	0.183241	0.060687	0.00253239	0.850451	6
122	ENSG00000178802	15	MPI	74894995	rs8042694	15	74933074	G	A	0.276702	-0.0869183	0.0336535	0.00929	0.188758	0.0298067	2.41e-10	-0.460475	0.192547	0.0167798	0.0417431	20
123	ENSG00000179344	6	HLA-DQB1	32663925	rs9268848	6	32461526	G	A	0.473142	0.237354	0.0298865	3.6e-15	-0.629439	0.0519408	8.44e-34	-0.377088	0.056769	3.08e-11	0.0154459	8
124	ENSG00000182013	19	PNMAL1	46469027	rs8103785	19	46471505	G	A	0.212523	-0.107333	0.0358215	0.00261	1.00002	0.0304871	5.64e-236	-0.107331	0.03597	0.00284596	0.0134057	20
125	ENSG00000182208	11	MOB2	1485604	rs113730743	11	1537274	G	A	0.129606	0.101445	0.0461624	0.0263	-0.462821	0.0316866	2.56e-48	-0.219188	0.100864	0.0297719	0.177463	20
126	ENSG00000182841	22	RRP7BP	42568630	rs137127	22	42623626	A	C	0.126952	-0.101279	0.0467328	0.0289	-0.611588	0.0477374	1.41e-37	0.1656	0.0774978	0.0326113	0.729618	20
127	ENSG00000182873	1	PRKCZ-AS1	2183091	rs2503701	1	2189679	C	T	0.307152	-0.0702053	0.0312761	0.0241	0.296515	0.0425754	3.3e-12	-0.236768	0.110822	0.0326414	0.244997	15
128	ENSG00000183250	21	LINC01547	44936363	rs34958936	21	44940734	CTT	C	0.399438	0.0759386	0.0311456	0.0131	-0.235686	0.0388676	1.33e-09	-0.322202	0.142431	0.0236874	0.0289336	20
129	ENSG00000183397	19	C19orf71	3541592	rs3746129	19	3523797	A	G	0.466427	-0.0663929	0.0305356	0.0289	-0.284485	0.0349529	3.98e-16	0.233379	0.1111	0.0356748	0.130943	19
130	ENSG00000183426	16	NPIPA1	14944735	rs2966178	16	15087846	G	A	0.473766	0.0809749	0.0318011	0.00926	-0.567702	0.0530231	9.47e-27	-0.142636	0.0575796	0.0132418	0.010889	20
131	ENSG00000183484	14	GPR132	105057417	rs4457938	14	105073522	T	C	0.422705	-0.0906851	0.0340581	0.00716	-0.339399	0.0444077	2.13e-14	0.267194	0.106264	0.0119223	0.0302298	15
132	ENSG00000183569	22	SERHL2	42563073	rs1043606	22	42585672	C	T	0.32183	0.115749	0.0397204	0.0033	-0.342605	0.0620016	3.28e-08	-0.337849	0.13107	0.00994837	0.263033	9
133	ENSG00000184584	5	TMEM173	139479377	rs7380824	5	139477397	T	C	0.267489	0.127702	0.0436173	0.00318	-0.177674	0.0314803	1.66e-08	-0.718744	0.276556	0.00935202	0.721008	8
134	ENSG00000185880	15	TRIM69	44748408	rs17588305	15	44729568	T	C	0.131949	0.0987455	0.0464994	0.0325	-0.727414	0.0374077	3.18e-84	-0.135749	0.0643043	0.0347693	0.370722	20
135	ENSG00000186470	6	BTN3A2	26371739	rs9366654	6	26376800	A	G	0.0835415	-0.153273	0.0458392	0.000924	-1.05141	0.0443717	4.02e-124	0.145779	0.04403	0.000929949	0.534538	20
136	ENSG00000187664	19	HAPLN4	19259469	rs7245983	19	19546823	C	A	0.480325	0.074995	0.0314276	0.0165	0.44642	0.0608965	2.29e-13	0.167992	0.0740351	0.023263	0.0194929	20
137	ENSG00000188599	16	NPIPP1	15113905	rs2003029	16	15301738	T	C	0.251405	-0.101349	0.0455702	0.023	-0.292783	0.0358078	2.92e-16	0.346157	0.1613	0.0318691	0.0744905	20
138	ENSG00000188986	9	NELFB	137264359	rs28376526	9	137252700	C	G	0.382417	-0.0749113	0.0354673	0.0335	0.251412	0.0250855	1.22e-23	-0.297962	0.144171	0.0387598	0.0612267	20
139	ENSG00000189157	4	FAM47E	76248910	rs11933305	4	76279722	G	A	0.313554	0.0825193	0.0304094	0.00637	-0.529468	0.0369606	1.52e-46	-0.155853	0.0584552	0.00767138	0.0127015	20
140	ENSG00000189306	22	RRP7A	42514885	rs13504	22	42512891	C	T	0.07995	0.0859377	0.0428226	0.043	-0.941068	0.0747876	2.61e-36	-0.0913194	0.0460793	0.0475032	0.831007	20
141	ENSG00000196735	6	HLA-DQA1	32635915	rs9268848	6	32461526	G	A	0.473142	0.237354	0.0298865	3.6e-15	-0.354856	0.0488071	3.58e-13	-0.668874	0.124727	8.2e-08	0.0215841	4
142	ENSG00000197083	5	ZNF300P1	150938467	rs12659118	5	150945060	C	T	0.152249	0.140891	0.0533599	0.00781	1.66435	0.0638049	5.4e-150	0.0846522	0.0322243	0.00861492	0.18216	20
143	ENSG00000197272	16	IL27	28505706	rs34857581	16	28610935	A	C	0.00593379	-0.384783	0.172596	0.0227	1.78247	0.251576	1.39e-12	-0.21587	0.101509	0.0334532	0.946246	5
144	ENSG00000197576	7	HOXA4	27129780	rs189603965	7	27098938	T	A	0.0243598	0.139813	0.0617865	0.0231	0.373675	0.0533104	2.39e-12	0.374157	0.173751	0.0312865	0.547406	20
145	ENSG00000197768	9	STPG3	137252265	rs28637219	9	137254796	T	G	0.360712	-0.074604	0.0354753	0.0343	-0.393752	0.0607347	8.98e-11	0.18947	0.094717	0.0454598	0.998225	9
146	ENSG00000198131	19	ZNF544	58253044	rs260459	19	58257134	G	T	0.492817	0.068643	0.0300485	0.0217	-0.32122	0.0406974	2.95e-15	-0.213694	0.0973842	0.0282106	0.0239988	20
147	ENSG00000198270	12	TMEM116	111972233	rs12319718	12	112008442	C	T	0.210337	0.115565	0.0497697	0.0192	0.721495	0.0550482	3.02e-39	0.160174	0.0700555	0.0222313	0.975524	20
148	ENSG00000198336	17	MYL4	47212062	rs16941671	17	47218137	G	C	0.109463	0.114584	0.0491106	0.0184	0.915287	0.112367	3.78e-16	0.125189	0.0558137	0.024898	0.0109763	18
149	ENSG00000198933	17	TBKBP1	47703065	rs34784720	17	47689480	T	C	0.369457	0.0619936	0.0305085	0.04	0.263239	0.0246816	1.48e-26	0.235503	0.117981	0.0459222	0.0180053	20
150	ENSG00000204301	6	NOTCH4	32209455	rs3134605	6	32192179	C	T	0.227046	-0.0754392	0.036742	0.0419	-0.289598	0.0430992	1.83e-11	0.260496	0.132663	0.0495777	0.139487	11
151	ENSG00000204305	6	AGER	32182646	rs204995	6	32186508	G	A	0.286384	-0.102875	0.0345716	0.0032	0.260156	0.0284284	5.63e-20	-0.395436	0.139737	0.00465687	0.121493	20
152	ENSG00000204308	6	RNF5	32179573	rs3132947	6	32209005	T	G	0.211118	-0.0794689	0.0368275	0.0325	-0.385157	0.0384258	1.2e-23	0.206329	0.0978076	0.0348982	0.226848	11
153	ENSG00000204338	6	CYP21A1P	32007044	rs9267539	6	31698647	C	A	0.0290443	-0.13493	0.0454163	0.00325	-0.838054	0.0829765	5.53e-24	0.161004	0.0564885	0.0043691	0.357557	20
154	ENSG00000204435	6	CSNK2B	31667730	rs805299	6	31651875	A	T	0.24391	0.0983658	0.0328563	0.00302	-0.213858	0.0275785	8.87e-15	-0.459959	0.164689	0.00522377	0.0562072	8
155	ENSG00000204525	6	HLA-C	31270427	rs2523532	6	31382773	C	A	0.0687071	0.0989947	0.0409692	0.0167	-0.5068	0.0644436	3.71e-15	-0.195333	0.0845687	0.0209018	0.703928	9
156	ENSG00000204528	6	PSORS1C3	31175817	rs9265512	6	31329936	A	C	0.367114	0.0960759	0.0332371	0.00419	0.477122	0.064355	1.23e-13	0.201366	0.0747692	0.00707779	0.0302058	3
157	ENSG00000204531	6	POU5F1	31172534	rs3130514	6	31216747	G	C	0.226265	-0.0716224	0.0340483	0.0372	0.430123	0.0564234	2.48e-14	-0.166516	0.0821181	0.0425841	0.964716	20
158	ENSG00000204536	6	CCHCR1	31150338	rs3130514	6	31216747	G	C	0.226265	-0.0716224	0.0340483	0.0372	0.274775	0.0320832	1.09e-17	-0.260658	0.127596	0.0410687	0.899342	20
159	ENSG00000204644	6	ZFP57	29676751	rs1632890	6	29940899	A	T	0.0916615	-0.15664	0.0390506	7.07e-05	1.02674	0.0874925	8.41e-32	-0.15256	0.040194	0.000147287	0.4302	20
160	ENSG00000204851	19	PNMAL2	46490706	rs7409493	19	46476834	C	T	0.215803	-0.0727075	0.0350111	0.0369	0.373006	0.0408462	6.73e-20	-0.194923	0.0962585	0.0428675	0.0100021	20
161	ENSG00000204856	12	FAM216A	110479380	rs56327628	12	110680126	C	A	0.12539	0.112829	0.0511466	0.0261	-0.506367	0.0706901	7.88e-13	-0.222821	0.105688	0.0350066	0.999276	20
162	ENSG00000205212	17	CCDC144NL	20866293	rs113761835	17	20889524	G	C	0.0893192	0.106087	0.0429031	0.0124	0.806889	0.0969473	8.58e-17	0.131476	0.0554679	0.0177729	0.124224	16
163	ENSG00000205362	16	MT1A	56639376	rs2291956	16	56658306	T	C	0.161462	0.0907042	0.0447227	0.0382	-0.379003	0.0489693	9.97e-15	-0.239323	0.121985	0.0497734	0.253366	20
164	ENSG00000206344	6	HCG27	31201053	rs7450349	6	31345601	A	G	0.0665209	0.0897642	0.0414446	0.0319	0.466848	0.0468548	2.2e-23	0.192277	0.0908487	0.0343061	0.837766	11
165	ENSG00000211698	7	TRGV4	38354116	rs1808313	7	38359009	G	C	0.234853	-0.0734631	0.0330639	0.0257	-0.588525	0.0543396	2.47e-27	0.124826	0.057351	0.0295161	0.380055	20
166	ENSG00000213246	17	SUPT4H1	58348418	rs11656836	17	58257173	T	G	0.17005	-0.0884448	0.0378978	0.0183	-0.204014	0.0330761	6.92e-10	0.433523	0.198613	0.0290538	0.518182	11
167	ENSG00000213433	5	RPLP1P6	151766118	rs2964580	5	151764786	A	G	0.416302	-0.0604157	0.0305127	0.0461	-0.696347	0.0419792	8.53e-62	0.0867609	0.0441293	0.0492914	0.123988	20
168	ENSG00000214530	11	STARD10	72774448	rs519790	11	72793096	G	C	0.30356	-0.0750511	0.0318806	0.0173	0.258922	0.026573	1.96e-22	-0.28986	0.126671	0.0221207	0.0328429	20
169	ENSG00000219392	6	ZNF602P	28116089	rs35576511	6	28107147	A	C	0.248282	-0.0970613	0.0353878	0.00658	-0.626662	0.0597191	9.25e-26	0.154886	0.0583674	0.00796282	0.826092	20
170	ENSG00000221838	7	AP4M1	100106143	rs3807479	7	100119278	C	G	0.352748	-0.0622934	0.0302905	0.039	-0.244387	0.0281939	4.4e-18	0.254897	0.127386	0.0453941	0.0702468	20
171	ENSG00000225331	21	LINC01678	44159408	rs6518345	21	44057219	A	G	0.477514	-0.0823797	0.0336749	0.0128	0.650814	0.071728	1.15e-19	-0.12658	0.0535904	0.0181776	0.286793	11
172	ENSG00000226194	6	RP1-137D17.1	169379191	rs2867148	6	169574681	G	A	0.489069	0.0852053	0.032422	0.00923	-0.464131	0.0546048	1.9e-17	-0.18358	0.073118	0.0120478	0.0173194	20
173	ENSG00000226469	12	ADAM1B	111928017	rs60690688	12	112104179	A	G	0.194566	0.115393	0.049824	0.0195	0.687409	0.0898406	1.99e-14	0.167867	0.0757285	0.0266443	0.935677	20
174	ENSG00000226562	9	CYP4F26P	33592994	rs10971548	9	33525571	A	G	0.435197	0.0795917	0.030685	0.00903	0.473763	0.0588071	7.87e-16	0.167999	0.0680429	0.0135485	0.05162	20
175	ENSG00000226822	1	RP11-356N1.2	108058141	rs2801220	1	108042027	A	G	0.374297	-0.0824022	0.0317305	0.00906	-0.520088	0.0542917	9.75e-22	0.158439	0.0632119	0.0121943	0.0132956	20
176	ENSG00000227848	13	SUCLA2-AS1	48001970	rs78565983	13	47936021	C	T	0.0943161	-0.135749	0.0568126	0.0164	0.8056	0.116314	4.33e-12	-0.168507	0.0746007	0.023897	0.100593	20
177	ENSG00000228775	7	WEE2-AS1	141721329	rs2013816	7	141742852	A	G	0.422861	-0.0756218	0.0300478	0.0115	0.463844	0.0372275	1.24e-35	-0.163033	0.0660883	0.013629	0.0131172	20
178	ENSG00000228782	17	MRPL45P2	47471530	rs9894179	17	47487727	T	C	0.477358	-0.0761194	0.0301418	0.0107	0.50378	0.0416547	1.13e-33	-0.151097	0.0611217	0.0134337	0.0113997	20
179	ENSG00000231113	6	RP3-475N16.1	42944362	rs56106855	6	42942193	C	G	0.262024	-0.0710195	0.0335744	0.0361	0.311597	0.0561643	2.89e-08	-0.227921	0.115315	0.0480985	0.0354015	4
180	ENSG00000231177	3	LINC00852	10285046	rs242730	3	10276858	G	A	0.324797	-0.0787536	0.0318394	0.0123	0.401136	0.0462473	4.18e-18	-0.196327	0.0825375	0.0173768	0.0832341	20
181	ENSG00000231760	6	RP11-350J20.5	149797650	rs2065663	6	149760331	G	A	0.424578	-0.0728319	0.0317989	0.0233	0.989811	0.0524918	2.6e-79	-0.0735816	0.0323624	0.0229852	0.0340833	20
182	ENSG00000232629	6	HLA-DQB2	32759816	rs9268848	6	32461526	G	A	0.473142	0.237354	0.0298865	3.6e-15	0.705728	0.0567702	1.77e-35	0.336325	0.0502529	2.19e-11	0.0521568	10
183	ENSG00000232987	11	LINC01219	1992282	rs61868802	11	1904723	G	A	0.339631	0.10335	0.0325668	0.00134	0.630849	0.0581385	1.98e-27	0.163827	0.0537863	0.00231996	0.126066	13
184	ENSG00000233266	2	HMGB1P31	54051547	rs10183655	2	53983644	T	C	0.450187	0.0685039	0.0304092	0.0243	0.556811	0.0553517	8.34e-24	0.123029	0.0559659	0.0279286	0.0462265	20
185	ENSG00000234389	2	AC007278.3	102439594	rs2058659	2	102438096	A	G	0.418332	0.0653325	0.0300432	0.0297	0.351551	0.0471961	9.43e-14	0.185841	0.0890265	0.0368448	0.571424	18
186	ENSG00000234444	7	ZNF736	64331159	rs150281903	7	64687243	A	G	0.00999375	0.238183	0.106664	0.025	1.27083	0.155812	3.46e-16	0.187424	0.0870216	0.0312588	0.417605	4
187	ENSG00000235381	6	RP11-477D19.2	155254799	rs1331212	6	155254297	T	C	0.294347	0.0622045	0.0305423	0.0436	0.525297	0.0370287	1.12e-45	0.118418	0.0587392	0.0438006	0.0516614	20
188	ENSG00000235501	1	RP4-639F20.1	94945418	rs79658099	1	94951833	C	T	0.0395066	0.109835	0.0509115	0.0302	-0.514853	0.0421966	3.06e-34	-0.213333	0.100419	0.0336352	0.905164	20
189	ENSG00000236088	17	COX10-AS1	13912986	rs11651544	17	14006003	C	G	0.204716	-0.0794597	0.0379278	0.0342	0.187322	0.0325168	8.37e-09	-0.424188	0.215448	0.0489682	0.686023	15
190	ENSG00000237541	6	HLA-DQA2	32744278	rs9268848	6	32461526	G	A	0.473142	0.237354	0.0298865	3.6e-15	0.80702	0.0588246	7.8e-43	0.294112	0.0427907	6.28e-12	0.081712	10
191	ENSG00000237604	21	AP001056.1	44175971	rs6518345	21	44057219	A	G	0.477514	-0.0823797	0.0336749	0.0128	0.403289	0.0663951	1.25e-09	-0.204269	0.0900184	0.0232563	0.0147435	4
192	ENSG00000241945	21	PWP2	44119235	rs6518345	21	44057219	A	G	0.477514	-0.0823797	0.0336749	0.0128	1.15369	0.0439512	7.26e-152	-0.0714052	0.0293153	0.0148602	0.3201	20
193	ENSG00000243317	7	C7orf73	135677957	rs3110823	7	135672728	C	A	0.272954	-0.102273	0.0408584	0.012	-0.652453	0.0434366	5.37e-51	0.156751	0.0634864	0.0135469	0.0173169	20
194	ENSG00000244731	6	C4A	31992352	rs9267549	6	31709614	A	G	0.0290443	-0.137838	0.0454952	0.00269	-0.778387	0.0605339	7.69e-38	0.177082	0.0600485	0.00318828	0.611405	20
195	ENSG00000246334	5	PRR7-AS1	177443101	rs2545797	5	177437201	C	T	0.420206	-0.0667254	0.0302018	0.026	-0.30532	0.0501788	1.17e-09	0.218542	0.105237	0.0378325	0.99777	13
196	ENSG00000248514	5	CTC-338M12.1	181205740	rs254453	5	181207677	G	A	0.214397	0.0802044	0.035712	0.0237	0.532871	0.0708873	5.6e-14	0.150514	0.0699452	0.0314067	0.0353019	20
197	ENSG00000250254	4	PTTG2	37960780	rs2380955	4	37953323	C	G	0.287789	-0.0628906	0.0301532	0.036	-0.335222	0.0427439	4.41e-15	0.187609	0.0930767	0.043838	0.0175972	16
198	ENSG00000250535	6	STK19B	32013528	rs9267549	6	31709614	A	G	0.0290443	-0.137838	0.0454952	0.00269	-0.660028	0.111037	2.78e-09	0.208836	0.0773662	0.00694804	0.387245	20
199	ENSG00000250658	4	RP11-138B4.1	187306882	rs13152056	4	187493155	C	T	0.453623	0.0638543	0.0314266	0.0411	0.522152	0.065147	1.1e-15	0.122291	0.0620905	0.0488896	0.364449	20
200	ENSG00000250900	5	CTC-338M12.6	181200661	rs445864	5	181200250	C	T	0.214553	0.0836484	0.0377231	0.0255	0.452339	0.0732538	6.62e-10	0.184924	0.0886097	0.0368924	0.0322593	20
201	ENSG00000253771	13	TPTE2P1	24946582	rs9553464	13	24900707	A	G	0.48579	0.0754455	0.0300756	0.0118	0.224755	0.03719	1.51e-09	0.335679	0.144885	0.0205112	0.565631	3
202	ENSG00000255182	8	CTD-2517M22.14	144501487	rs7014426	8	144484607	A	G	0.464866	-0.067149	0.0301484	0.0244	-0.205076	0.0316322	8.98e-11	0.327436	0.155445	0.0351661	0.774287	20
203	ENSG00000255274	11	TMPRSS4-AS1	118045966	rs948461	11	118089423	T	G	0.145534	0.0732758	0.0320525	0.0208	0.637152	0.0610761	1.77e-25	0.115005	0.0514996	0.0255405	0.765845	20
204	ENSG00000255277	16	ABCC6P2	14822747	rs7192563	16	15034129	T	C	0.274047	-0.0883545	0.042423	0.0333	0.394538	0.0477262	1.38e-16	-0.223944	0.110886	0.0434256	0.259816	20
205	ENSG00000256043	4	CTSO	155939017	rs2292538	4	155953681	A	G	0.352124	-0.0768804	0.0322717	0.0166	-0.279632	0.0291737	9.24e-22	0.274934	0.118919	0.0207806	0.0619168	20
206	ENSG00000258100	12	RP11-121E16.1	91365401	rs10777299	12	91311309	G	T	0.173485	0.115468	0.0465857	0.0124	0.38975	0.0701386	2.75e-08	0.296261	0.130878	0.0235962	0.824211	20
207	ENSG00000259430	15	CERS3-AS1	100405426	rs34674356	15	100373385	A	C	0.311993	0.0731703	0.0343481	0.0319	0.42159	0.056792	1.14e-13	0.173558	0.0847611	0.0405979	0.0170222	20
208	ENSG00000259433	15	CTD-2651B20.4	45331421	rs4775909	15	45350844	C	T	0.452686	0.0861603	0.0339738	0.0106	-0.479804	0.066452	5.19e-13	-0.179574	0.0750484	0.0167215	0.692434	6
209	ENSG00000259478	15	RP11-753A21.1	97986825	rs149862057	15	98003254	T	C	0.0657402	-0.125326	0.0615088	0.0402	0.523696	0.0667414	4.27e-15	-0.239311	0.121347	0.0485954	0.909132	20
210	ENSG00000259520	15	CTD-2651B20.3	45265415	rs1706824	15	45287750	T	C	0.398189	0.0761759	0.0357753	0.032	-0.851769	0.0471181	4.81e-73	-0.0894326	0.0422916	0.0344585	0.188956	14
211	ENSG00000259548	15	RP11-38G5.2	79833010	rs12904243	15	79839791	A	C	0.20737	0.0703337	0.0334279	0.0341	0.965053	0.0578538	1.8e-62	0.0728807	0.0349128	0.0368427	0.992267	20
212	ENSG00000260105	17	AOC4P	42870145	rs60399446	17	42756585	C	G	0.263898	-0.0925978	0.0444955	0.0354	0.207922	0.0320653	8.91e-11	-0.445349	0.224752	0.0475339	0.0255281	4
213	ENSG00000260439	16	LMF1-AS1	927764	rs115543949	16	922458	C	T	0.0843223	-0.125244	0.0417299	0.00216	-0.491274	0.0797362	7.22e-10	0.254937	0.0944843	0.00697166	0.616277	20
214	ENSG00000260735	16	RP11-72I8.1	15101804	rs57533386	16	15205846	T	C	0.269207	-0.0860938	0.0425484	0.0386	-0.839004	0.0533765	1.13e-55	0.102614	0.0511314	0.0447632	0.0647895	20
215	ENSG00000261652	15	C15orf65	55413656	rs113313035	15	55413715	T	G	0.18223	0.109878	0.0511896	0.0306	0.327342	0.0531139	7.14e-10	0.335667	0.165593	0.0426557	0.741957	20
216	ENSG00000263293	17	THCAT158	47311040	rs9303533	17	47309174	G	A	0.444722	-0.071066	0.0301475	0.0172	0.2242	0.0355779	2.94e-10	-0.316976	0.143567	0.0272541	0.0137652	20
217	ENSG00000266369	17	RP11-344E13.4	20856631	rs151117745	17	20881429	A	G	0.0922861	0.106582	0.0422852	0.0108	0.743886	0.0981716	3.53e-14	0.143277	0.059906	0.0167704	0.109405	13
218	ENSG00000266490	17	CTD-2349P21.9	30792602	rs8070670	17	30773850	T	G	0.126483	-0.0869325	0.0399767	0.0279	0.42268	0.0671385	3.06e-10	-0.20567	0.100062	0.0398385	0.969738	12
219	ENSG00000266962	17	RP11-400F19.6	42553849	rs610177	17	42553706	T	G	0.421768	-0.0673171	0.0303787	0.0251	-0.316547	0.0360459	1.61e-18	0.212661	0.098977	0.0316672	0.0407707	20
220	ENSG00000267838	19	AC008746.12	54439104	rs6509874	19	54440226	A	G	0.396627	-0.0740963	0.0330684	0.0244	-0.423877	0.0254225	2.05e-62	0.174806	0.0787154	0.0263688	0.626267	20
221	ENSG00000268362	19	CTD-2017D11.1	24057923	rs11672305	19	24016315	A	G	0.306527	0.0714439	0.0315114	0.0227	0.515965	0.0387471	1.86e-40	0.138467	0.0619516	0.0254122	0.893582	13
222	ENSG00000268516	19	CTD-3138B18.5	58268039	rs2449631	19	58270286	G	A	0.435041	-0.0644259	0.0303812	0.0331	-0.388245	0.0465111	6.98e-17	0.165941	0.0807384	0.0398502	0.0241748	20
223	ENSG00000269486	19	CTC-360G5.9	38936964	rs10775533	19	38909535	C	G	0.305122	-0.0666859	0.0308432	0.0298	-0.374845	0.043961	1.5e-17	0.177902	0.0848864	0.0361025	0.622101	20
224	ENSG00000270885	17	RASL10B	35737585	rs72829936	17	35733096	A	G	0.113367	0.106763	0.0397572	0.00664	0.262717	0.0451745	6.04e-09	0.406381	0.166685	0.0147682	0.0269009	20
225	ENSG00000272277	6	RP1-40E16.12	3068469	rs12663589	6	3068823	T	C	0.397096	0.0703892	0.0315968	0.0273	-0.826203	0.042245	3.57e-85	-0.085196	0.0384907	0.0268687	0.016114	20
226	ENSG00000272455	1	RP4-758J18.13	1409857	rs112301494	1	1409306	G	A	0.215334	0.160533	0.054608	0.00314	-0.317805	0.054148	4.38e-09	-0.50513	0.192177	0.00857728	0.107334	7
227	ENSG00000272848	6	RP1-137D17.2	169426744	rs58169091	6	169482453	A	C	0.387883	0.0803886	0.0351482	0.0235	-0.315567	0.0362606	3.24e-18	-0.254743	0.115163	0.0269652	0.291146	20
228	ENSG00000272871	9	RP11-408A13.4	14589431	rs10961625	9	14630993	C	T	0.328545	-0.0641451	0.0302545	0.0328	0.417539	0.0349177	5.91e-33	-0.153627	0.0735893	0.036832	0.87778	20
229	ENSG00000273253	22	RP3-402G11.26	50200456	rs5771096	22	50200073	T	C	0.0223298	-0.127487	0.0578695	0.0263	-1.2014	0.0733762	2.97e-60	0.106115	0.0486023	0.0290112	0.0885053	20
230	ENSG00000275371	16	RP11-455F5.6	30111425	rs78564187	16	30120456	A	G	0.0921299	-0.221141	0.0610834	0.000216	-0.510533	0.0554788	3.5e-20	0.433157	0.128572	0.000754483	0.135873	16
231	ENSG00000275765	5	RP11-54C4.3	151770875	rs2964580	5	151764786	A	G	0.416302	-0.0604157	0.0305127	0.0461	-0.561789	0.0340459	3.61e-61	0.107542	0.0547031	0.0493082	0.242994	20
232	ENSG00000276529	21	AP001505.10	44979053	rs1974168	21	44977266	T	C	0.155372	0.0961681	0.0405357	0.0158	0.424622	0.041292	8.37e-25	0.226479	0.0979706	0.0207938	0.905262	20
233	ENSG00000277351	15	RP11-325L12.6	65049495	rs4238399	15	65051748	T	C	0.401156	0.0629504	0.0307184	0.039	-0.433793	0.038823	5.49e-29	-0.145116	0.0719948	0.0438365	0.0765733	20
234	ENSG00000277402	6	MIR6891	31355270	rs9266631	6	31379121	A	G	0.148813	0.11344	0.0365498	0.00211	0.489989	0.0730642	2e-11	0.231516	0.0821944	0.00485227	0.501741	7
235	ENSG00000277879	10	RP11-129M16.4	117267892	rs12573252	10	117365711	A	G	0.168957	-0.124667	0.0549611	0.0229	0.970355	0.0535049	1.66e-73	-0.128476	0.0570815	0.024402	0.0711602	20
236	ENSG00000278129	19	ZNF8	58290878	rs11672765	19	58290392	G	A	0.29138	0.0925026	0.0300751	0.002	0.21095	0.035918	4.28e-09	0.438504	0.160937	0.00643602	0.484268	20
237	ENSG00000278811	1	LINC00624	147388380	rs72691090	1	147297884	C	T	0.150062	-0.0734534	0.0353801	0.037	0.505431	0.04823	1.07e-25	-0.145328	0.0713604	0.0416962	0.910588	20
238	ENSG00000279382	17	RP11-449J21.3	76090988	rs2666006	17	76098815	A	G	0.469863	-0.0635589	0.0300997	0.0328	0.197571	0.0287648	6.49e-12	-0.321701	0.159385	0.0435513	0.0880865	13
239	ENSG00000279425	19	CTD-2017D11.2	24079575	rs57933716	19	24020757	C	G	0.309963	0.0728141	0.0315372	0.0204	0.329965	0.0445634	1.32e-13	0.220672	0.100116	0.0275128	0.833445	13
240	ENSG00000279699	22	RP1-102K2.9	30276083	rs724055	22	30279934	A	C	0.343223	-0.0652429	0.0307178	0.0322	-0.323571	0.0442207	2.53e-13	0.201634	0.0988521	0.0413751	0.31987	20
241	ENSG00000280107	6	AL022393.9	28171683	rs1150693	6	28206812	C	T	0.265303	-0.0882709	0.0353726	0.0134	-0.493041	0.0586163	4.05e-17	0.179033	0.0748344	0.0167388	0.22704	20
242	ENSG00000281103	7	TRG-AS1	38360190	rs2160195	7	38365370	T	A	0.14163	-0.094766	0.0352801	0.00701	-0.375113	0.0474643	2.72e-15	0.252633	0.0993359	0.0109836	0.802527	20
