# Supplementary material for: Integrative multi-omics dissection identifies ACO2, KLF5, and IMP4 as central regulators of the mitochondrial–immune axis in ulcerative colitis
Source: Front Immunol. 2026 Mar 27;17:1746810. doi: 10.3389/fimmu.2026.1746810 (PMC13066277; doi:10.3389/fimmu.2026.1746810)
Supplement: Supplementary file 4 [file Table4.xls]

## Sheet: Supplementary Table S4
Supplementary Table S4:DEGs of combined datasets
EntrezID	Name	GSE179285meta_FC	GSE11223meta_FC	GSE66407meta2_FC	GSE179285meta_Pval	GSE11223meta_Pval	GSE66407meta2_Pval	AverageFc	CombinedTstat	CombinedPval
4837	NNMT	0.52016	0.25979	1.3974	0.0036537	0.03463	2.06e-14	1.149	98.371	1.26e-15
5256	PHKA2	-0.27246	-0.12081	-0.43596	8.85e-05	0.00022977	5.57e-08	-0.18572	-91.279	1.26e-15
8455	ATRN	-0.14452	-0.11546	-0.59726	0.00061726	0.0028537	4.51e-11	-0.18267	-93.721	1.26e-15
3428	IFI16	0.49474	0.13698	0.77135	2.74e-05	0.065889	6.54e-13	0.66698	101.78	1.26e-15
6566	SLC16A1	-0.87353	-0.029875	-1.0935	2.39e-07	0.24565	1.74e-09	-0.28031	-94.125	1.26e-15
7171	TPM4	0.46305	0.14723	0.60161	0.00041486	0.0060799	3.59e-12	0.42547	98.124	1.26e-15
308	ANXA5	0.35163	0.19304	0.50977	2.11e-05	0.0012952	8.67e-09	0.45445	93.582	1.26e-15
8767	RIPK2	0.34214	0.10594	0.4911	4.45e-05	0.010873	8.59e-11	0.19008	95.063	1.26e-15
51715	RAB23	0.29693	0.013249	0.40398	3.79e-07	0.61299	2.93e-13	0.26153	110.04	1.26e-15
1119	CHKA	-0.40005	-0.086305	-0.60474	1.22e-06	0.02245	9.02e-14	-0.52287	-118.23	1.26e-15
55342	STRBP	-0.17335	-0.091702	-0.25703	4.04e-06	0.0046149	2.24e-09	-0.12595	-97.141	1.26e-15
7551	ZNF3	-0.19229	-0.080404	-0.24615	2.48e-05	0.0084144	3.44e-12	-0.17943	-104.56	1.26e-15
23175	LPIN1	0.36397	0.12215	0.71195	2.82e-05	0.00045424	8.14e-14	0.60034	122.57	1.26e-15
2261	FGFR3	-0.55488	-0.10253	-0.72293	5.66e-08	0.044085	3.92e-12	-0.24485	-118.17	1.26e-15
55151	TMEM38B	-0.53354	-0.11013	-0.40811	5.66e-08	0.00088437	1.14e-05	-0.45374	-96.91	1.26e-15
3420	IDH3B	-0.28262	-0.10196	-0.25366	8.26e-08	0.0015814	7.43e-10	-0.24396	-114.83	1.26e-15
23333	DPY19L1	0.28083	0.0083128	0.63742	0.0020582	0.86972	3.26e-14	0.13503	91.006	1.26e-15
23499	MACF1	0.20947	0.095286	0.2229	0.022383	0.014389	2.78e-13	0.19242	90.758	1.26e-15
79814	AGMAT	-0.2709	-0.15639	-0.74184	0.0017113	0.00059074	4.51e-16	-0.61091	-123.39	1.26e-15
7915	ALDH5A1	-0.28143	-0.073753	-0.24373	8.09e-07	0.00059074	7.56e-07	-0.12066	-95.123	1.26e-15
1491	CTH	-0.51337	-0.063779	-0.49796	3.93e-05	0.024301	1.37e-11	-0.43977	-96.927	1.26e-15
2109	ETFB	-0.25696	0.00016106	-0.6409	0.00021843	0.99678	7.94e-19	-0.51868	-123.45	1.26e-15
2052	EPHX1	-0.3238	-0.050747	-0.62486	0.00056335	0.082334	5.36e-13	-0.16869	-93.47	1.26e-15
7076	TIMP1	1.0646	0.29971	1.1068	4.34e-05	0.00089983	2.46e-11	0.94584	106.01	1.26e-15
2651	GCNT2	-0.50558	-0.32452	-0.60465	4.71e-05	0.00029667	8.14e-14	-0.56226	-122.66	1.26e-15
94081	SFXN1	-0.40509	-0.12484	-0.54677	1.55e-05	0.013419	6e-10	-0.21904	-92.889	1.26e-15
38	ACAT1	-0.89241	-0.21108	-0.25679	2.16e-07	0.0038723	3.08e-06	-0.72298	-90.192	1.26e-15
23174	ZCCHC14	-0.41654	-0.073337	-0.42589	2.52e-06	0.011899	5.38e-13	-0.39105	-114	1.26e-15
26207	PITPNC1	0.36676	0.038895	0.94568	0.00013408	0.16768	1.93e-12	0.2154	92.515	1.26e-15
5236	PGM1	-0.64021	-0.019387	-0.57116	2.62e-07	0.68998	5.39e-14	-0.53407	-115.02	1.26e-15
4337	MOCS1	-0.38649	-0.017922	-0.3548	5.15e-06	0.59903	8.76e-14	-0.32803	-105.26	1.26e-15
5037	PEBP1	-0.21815	-0.10469	-0.49164	0.0021318	0.0010547	1.32e-12	-0.17751	-101.73	1.26e-15
8476	CDC42BPA	-0.2175	-0.015793	-0.37445	0.00059014	0.67603	3.34e-14	-0.19998	-94.675	1.26e-15
9732	DOCK4	0.20963	0.059538	0.3085	0.0016522	0.0033965	1.03e-11	0.2691	93.902	1.26e-15
65979	PHACTR4	-0.2141	-0.050853	-0.44545	0.00043695	0.036374	6.98e-15	-0.12961	-107.27	1.26e-15
9397	NMT2	-0.41451	-0.14385	-0.47535	8.76e-06	0.0020316	8.09e-14	-0.37683	-121.06	1.26e-15
682	BSG	-0.84201	-0.048128	-0.77338	5.95e-08	0.18934	1.44e-09	-0.71581	-99.851	1.26e-15
6386	SDCBP	0.3159	0.12633	0.34889	0.00030266	0.0020546	1.2e-09	0.17996	89.484	1.26e-15
94097	SFXN5	-0.29905	0.015277	-0.21879	4.05e-06	0.62541	2.42e-11	-0.24102	-90.661	1.26e-15
9223	MAGI1	-0.37331	-0.039725	-0.41725	0.00016556	0.5222	1.89e-13	-0.3745	-94.413	1.26e-15
57507	ZNF608	-0.21874	-0.10089	-0.41219	0.0028927	0.054931	4.66e-13	-0.16198	-90.771	1.26e-15
64756	ATPAF1	-0.49356	-0.23838	-0.28997	8.13e-08	8.28e-05	3.84e-07	-0.43337	-110.68	1.26e-15
2036	EPB41L1	-0.51967	-0.11726	-0.49639	2.23e-06	0.00021781	1.45e-16	-0.46428	-147.57	1.26e-15
80224	NUBPL	-0.22921	-0.25558	-0.33971	5.15e-06	0.00037357	3.75e-08	-0.26659	-98.312	1.26e-15
4719	NDUFS1	-0.32281	-0.17399	-0.35228	0.00011005	0.0057825	9.21e-14	-0.30172	-110.42	1.26e-15
28966	SNX24	-0.18747	-0.049957	-0.55457	0.039101	0.12079	2.45e-16	-0.44795	-100.01	1.26e-15
23362	PSD3	-0.69644	-0.10319	-0.43138	8.09e-07	0.026377	4.37e-09	-0.21195	-94.362	1.26e-15
3029	HAGH	-0.11358	0.011184	-0.39189	0.043518	0.70816	1.75e-16	-0.11988	-94.313	1.26e-15
4256	MGP	1.0669	0.1434	0.68814	0.0013058	0.019687	1.38e-12	0.69741	93.412	1.26e-15
84134	TOMM40L	-0.25503	-0.092274	-0.32737	0.0020218	0.0031615	4.26e-14	-0.14539	-106.55	1.26e-15
1604	CD55	0.93899	0.25973	0.92354	0.0016493	6.01e-06	8.82e-08	0.82853	94.085	1.26e-15
131118	DNAJC19	-0.25809	-0.13103	-0.43356	0.00021843	0.024786	3.11e-12	-0.3768	-95.642	1.26e-15
56895	AGPAT4	0.6492	0.17824	0.33757	0.00012438	8.9e-06	2.95e-10	0.24834	112	1.26e-15
587	BCAT2	-0.52218	-0.13869	-0.37141	1.14e-06	0.00022977	3.04e-05	-0.44639	-88.956	1.26e-15
23650	TRIM29	0.71396	0.10389	0.74602	0.00047469	0.0035167	3.95e-12	0.68016	99.225	1.26e-15
22937	SCAP	-0.43705	-0.056214	-0.50367	0.00025169	0.17056	1.43e-16	-0.16402	-113.84	1.26e-15
8402	SLC25A11	-0.31694	-0.11474	-0.42644	8.53e-05	6.85e-05	2.88e-09	-0.29485	-102.31	1.26e-15
114876	OSBPL1A	-0.55413	-0.0062249	-0.64873	2.04e-07	0.84738	1.7e-13	-0.5728	-112.61	1.26e-15
84263	HSDL2	-0.27623	-0.11278	-0.40272	0.00055798	5.63e-05	1.27e-10	-0.17476	-104.82	1.26e-15
3030	HADHA	-0.38134	-0.17898	-0.3773	8.61e-05	0.00025675	5.94e-14	-0.34848	-122.29	1.26e-15
18	ABAT	-0.62248	-0.048314	-0.6671	0.00010437	0.20066	6.59e-14	-0.60143	-100.83	1.26e-15
55735	DNAJC11	-0.40421	-0.078875	-0.34271	8.09e-07	0.0019737	2.29e-08	-0.15197	-99.22	1.26e-15
5372	PMM1	-0.38951	-0.023485	-0.83902	0.010148	0.55567	1.17e-18	-0.37328	-113.34	1.26e-15
3052	HCCS	-0.29746	-0.092654	-0.34462	7.12e-05	0.0086621	1.18e-11	-0.31323	-98.944	1.26e-15
56999	ADAMTS9	0.48173	0.096599	0.56597	0.00012187	0.047255	2.59e-12	0.20833	95.675	1.26e-15
10994	ILVBL	-0.28885	-0.054308	-0.52412	0.0031381	0.028825	2.24e-12	-0.27346	-88.831	1.26e-15
2230	FDX1	-0.45659	-0.16159	-0.52912	1.17e-05	0.011829	1.01e-14	-0.48273	-119.65	1.26e-15
6256	RXRA	-0.31861	0.00088065	-0.57376	0.0012052	0.97668	1.06e-17	-0.12154	-111.3	1.26e-15
4329	ALDH6A1	-0.45194	-0.031209	-0.58442	0.00041549	0.19516	2.25e-15	-0.39696	-105.23	1.26e-15
223	ALDH9A1	-0.26881	-0.12419	-0.29207	0.00067297	0.006418	9.04e-15	-0.27246	-111.05	1.26e-15
5166	PDK4	-0.33752	-0.046285	-1.0948	0.022642	0.19039	2.3e-18	-0.24207	-112.33	1.26e-15
10939	AFG3L2	-0.69739	-0.18893	-0.37537	5.89e-07	0.0002278	5.89e-11	-0.58536	-121.02	1.26e-15
3032	HADHB	-0.33721	-0.048686	-0.4116	0.00055065	0.18959	6.03e-13	-0.36534	-90.987	1.26e-15
55667	DENND4C	-0.39473	-0.012495	-0.32516	7.93e-07	0.53226	2.69e-10	-0.098806	-92.565	1.26e-15
34	ACADM	-0.8837	-0.21441	-0.49677	1.22e-05	0.0020242	5.03e-11	-0.73972	-105.21	1.26e-15
22903	BTBD3	-0.63941	-0.051828	-0.35355	7.71e-08	0.088404	5.69e-08	-0.37089	-92.714	1.26e-15
54733	SLC35F2	-0.65764	-0.1467	-0.20971	7.25e-07	9.18e-05	4.33e-05	-0.20512	-92.868	1.26e-15
1293	COL6A3	0.93609	0.13895	0.98778	0.0010816	0.0056085	3.75e-14	0.81307	107.4	1.26e-15
338645	LUZP2	-1.5676	-0.31223	-0.26946	1.02e-07	6.01e-06	1.94e-08	-0.48181	-125.63	1.26e-15
81579	PLA2G12A	-0.49061	-0.12117	-0.28707	4.05e-06	0.007137	1e-08	-0.18272	-92.149	1.26e-15
25828	TXN2	-0.27913	-0.052311	-0.28308	0.00053116	0.072145	2.22e-15	-0.24311	-107.44	1.26e-15
83715	ESPN	-0.33934	0.06198	-0.55321	0.0029924	0.05624	1.59e-16	-0.46073	-100.7	1.26e-15
334	APLP2	-0.32314	-0.045569	-0.39	0.044317	0.3142	5.06e-15	-0.12708	-90.037	1.26e-15
27330	RPS6KA6	-0.50632	-0.085126	-0.20099	4.12e-09	0.028603	7.83e-07	-0.40986	-99.555	1.26e-15
22928	SEPHS2	-0.72751	-0.083866	-0.59658	7.76e-06	0.091676	8.52e-15	-0.56911	-115.02	1.26e-15
133	ADM	1.2407	0.44313	0.79547	0.0005194	6.85e-05	7.51e-08	0.57509	90.041	1.26e-15
91833	WDR20	-0.16922	-0.06322	-0.24819	0.00099935	0.062807	2.67e-12	-0.15967	-89.121	1.26e-15
57799	RAB40C	-0.3422	-0.066996	-0.41234	0.0044731	0.024535	2.57e-16	-0.36843	-110.07	1.26e-15
4817	NIT1	-0.27481	0.012967	-0.45904	0.013908	0.60085	8.3e-16	-0.089982	-93.374	1.26e-15
115	ADCY9	-0.43716	-0.015856	-0.44618	0.00033736	0.6482	1.38e-14	-0.37041	-98.412	1.26e-15
818	CAMK2G	-0.41898	0.01388	-0.44911	6.65e-05	0.67879	1.13e-15	-0.4005	-106.82	1.26e-15
57171	DOLPP1	-0.34753	-0.052587	-0.49016	0.00017223	0.020893	1.31e-16	-0.15069	-121.24	1.26e-15
5464	PPA1	0.66578	-0.012097	0.32093	6.24e-05	0.85846	1.36e-13	0.5244	95.719	1.26e-15
80824	DUSP16	-0.36607	-0.060281	-0.43383	0.0030671	0.066567	1.37e-16	-0.38763	-109.88	1.26e-15
11019	LIAS	-0.61896	-0.067464	-0.32415	1.43e-05	0.037111	6.71e-10	-0.1608	-89.717	1.26e-15
473	RERE	-0.3128	-0.0052288	-0.28669	0.00019815	0.87366	1.07e-13	-0.26098	-93.926	1.26e-15
23229	ARHGEF9	-0.59003	-0.080066	-0.20661	4.25e-07	0.0020242	2.1e-06	-0.25617	-91.101	1.26e-15
4722	NDUFS3	-0.49824	-0.10434	-0.15447	2.04e-07	0.0079248	2.9e-09	-0.14963	-103.86	1.26e-15
1352	COX10	-0.47848	-0.17289	-0.18653	5.66e-08	7.04e-05	2.15e-05	-0.40184	-105.32	1.26e-15
79754	ASB13	-0.63718	-0.032576	-0.65209	1.97e-05	0.096578	1.38e-14	-0.59112	-111.02	1.26e-15
153733	CCDC112	-0.59621	-0.15406	-0.32828	2.16e-07	0.0019737	9.08e-07	-0.22382	-95.279	1.26e-15
8711	TNK1	-0.24752	0.024853	-0.41795	0.0084946	0.34275	8.52e-15	-0.21993	-88.763	1.26e-15
10999	SLC27A4	-0.46598	-0.11276	-0.67568	0.0080043	0.002473	1.9e-17	-0.5888	-122.62	1.26e-15
5523	PPP2R3A	-1.1323	-0.028491	-0.41069	4.5e-10	0.18728	2.92e-08	-0.19419	-106.79	1.26e-15
84749	USP30	-0.65566	-0.12875	-0.55338	6.53e-07	0.0075587	5.16e-13	-0.56144	-119.63	1.26e-15
23136	EPB41L3	-0.82683	-0.10533	-0.7043	0.0002072	0.010638	1.81e-13	-0.66732	-105.13	1.26e-15
6751	SSTR1	-0.58969	-0.29619	-0.48088	8.09e-07	0.00048983	5.47e-11	-0.35357	-117.05	1.26e-15
2108	ETFA	-0.65629	-0.10279	-0.30881	2.9e-05	0.048816	8.19e-11	-0.53462	-91.611	1.26e-15
57563	KLHL8	-0.6487	-0.057463	-0.37249	7.93e-07	0.077761	1.18e-13	-0.38702	-115.36	1.26e-15
122416	ANKRD9	-0.41134	0.012286	-0.59973	0.018436	0.84013	5.61e-19	-0.12597	-112.75	1.26e-15
25825	BACE2	1.1855	0.29318	0.63431	2.92e-05	1.85e-06	9.8e-09	0.99023	116.51	1.26e-15
89953	KLC4	-0.44766	0.03438	-0.46224	0.00017019	0.31201	5.15e-13	-0.41294	-89	1.26e-15
6821	SUOX	-0.52876	-0.092269	-0.46782	1.81e-05	0.0046859	7.01e-14	-0.1938	-116.8	1.26e-15
6390	SDHB	-0.64753	-0.079707	-0.30687	1.35e-06	0.099775	4.08e-14	-0.52421	-115.57	1.26e-15
51318	MRPL35	-0.51436	-0.15041	-0.31827	2.79e-05	0.00081541	6.81e-13	-0.33386	-115.5	1.26e-15
5106	PCK2	-0.89507	-0.13786	-1.0014	3.06e-06	0.0026022	2.25e-15	-0.34802	-131.79	1.26e-15
113622	ADPRHL1	-0.8975	-0.061004	-0.16321	4.25e-07	0.016758	2.81e-07	-0.69385	-88.77	1.26e-15
25791	NGEF	-0.87674	-0.078677	-0.67774	0.00011335	0.13642	8.48e-17	-0.65302	-117.79	1.26e-15
1384	CRAT	-0.5168	0.01766	-0.73386	0.0008546	0.45975	2.94e-17	-0.15346	-108.8	1.26e-15
10194	TSHZ1	-0.63571	-0.018881	-0.53914	1.92e-05	0.30614	1.21e-11	-0.5276	-92.009	1.26e-15
847	CAT	-0.50123	-0.13332	-0.47694	0.00049954	0.010747	1.82e-12	-0.44835	-97.285	1.26e-15
7644	ZNF91	-1.2771	-0.16648	-0.41826	5.66e-08	0.00059074	1.57e-07	-0.3119	-107.87	1.26e-15
22906	TRAK1	-0.35456	0.060675	-0.35395	0.0013814	0.021805	1.37e-14	-0.28787	-92.051	1.26e-15
54677	CROT	-0.94652	-0.026534	-0.72695	6.52e-05	0.19582	2.04e-12	-0.69595	-93.959	1.26e-15
5681	PSKH1	-0.64314	-0.15293	-0.24843	1.16e-06	0.00023553	8.85e-08	-0.2146	-101.81	1.26e-15
57104	PNPLA2	-0.32057	0.090508	-0.2934	0.044362	0.038392	1.25e-15	-0.25204	-88.825	1.26e-15
275	AMT	-0.86346	-0.067036	-0.42108	1.28e-05	0.02902	9.41e-12	-0.45859	-100.33	1.26e-15
10239	AP3S2	-0.93167	-0.089722	-0.44318	2.66e-07	0.035721	1.74e-09	-0.22605	-99.147	1.26e-15
9649	RALGPS1	-0.57279	-0.017953	-0.21381	8.61e-05	0.50547	4.12e-12	-0.44982	-89.034	1.26e-15
92305	TMEM129	-0.42161	-0.11567	-0.30643	2.52e-05	0.0018185	5.35e-10	-0.30688	-98.406	1.26e-15
56994	CHPT1	-1.0586	-0.17232	-0.46104	5.11e-05	0.0082401	8.14e-14	-0.30245	-111.59	1.26e-15
5825	ABCD3	-0.70228	-0.079716	-0.3696	5.45e-06	0.007137	1.75e-10	-0.57093	-100.44	1.26e-15
154043	CNKSR3	-1.0071	-0.075199	-0.8682	2.69e-05	0.052068	5.89e-12	-0.81551	-97.498	1.26e-15
283209	PGM2L1	0.65813	0.077632	0.57163	0.00032442	0.073527	5.18e-12	0.21179	90.17	1.26e-15
84971	ATG4D	-0.60173	-0.079167	-0.5175	5.6e-05	0.027546	6.39e-16	-0.50992	-119.37	1.26e-15
57704	GBA2	-0.64439	-0.18191	-0.48564	5.53e-05	0.0012034	9.31e-14	-0.48239	-117.32	1.26e-15
51222	ZNF219	-0.74016	-0.14521	-0.33545	0.00010479	0.00066675	7.36e-14	-0.23199	-118.17	1.26e-15
53343	NUDT9	-0.49998	-0.189	-0.31073	8.75e-05	0.0011294	2.02e-11	-0.43219	-103.91	1.26e-15
4200	ME2	-0.79316	-0.16479	-0.31266	6e-08	0.0002072	2.02e-10	-0.37577	-125.46	1.26e-15
2805	GOT1	-0.76889	-0.11784	-0.30203	6.11e-07	0.0020068	7.42e-07	-0.20896	-92.44	1.26e-15
79085	SLC25A23	-0.93571	-0.029769	-0.42887	8.61e-05	0.52163	2.45e-12	-0.74242	-90.2	1.26e-15
5164	PDK2	-1.3167	0.0075917	-0.8863	5.66e-08	0.78284	1.85e-17	-0.87084	-138.65	1.26e-15
10758	TRAF3IP2	-0.46439	-0.11703	-0.38343	0.00034787	0.059229	1.65e-12	-0.19262	-93.26	1.26e-15
84988	PPP1R16A	-0.3893	-0.0008481	-0.72492	0.025922	0.9847	1.29e-15	-0.3587	-91.482	1.26e-15
4636	MYL5	-1.0461	-0.097834	-0.58734	2.02e-05	0.023115	9.91e-16	-0.61466	-121.55	1.26e-15
10788	IQGAP2	-0.80942	-0.13818	-0.6188	0.00091945	0.05358	3.75e-14	-0.27877	-100.08	1.26e-15
8412	BCAR3	-0.65879	-0.075085	-0.5164	0.00013501	0.025377	2.18e-11	-0.55167	-92.442	1.26e-15
1116	CHI3L1	1.8713	0.32388	2.0826	0.0040189	0.0001224	1.5e-11	1.8824	101.75	1.26e-15
5590	PRKCZ	-0.65356	0.00089578	-0.64817	0.00067977	0.98473	1e-15	-0.16513	-101.47	1.26e-15
2329	FMO4	-1.015	0.0075166	-0.7562	8.33e-06	0.91627	9.31e-14	-0.82644	-102.14	1.26e-15
50808	AK3	-0.75694	-0.14575	-0.32167	0.00017372	0.0066811	5.51e-13	-0.37488	-104.38	1.26e-15
292	SLC25A5	-0.94232	-0.10521	-0.26132	1.58e-05	0.12697	1.87e-11	-0.20941	-93.876	1.26e-15
23228	PLCL2	-0.80525	-0.10567	-0.57704	8.14e-06	0.029193	1.87e-13	-0.67141	-110.58	1.26e-15
79799	UGT2A3	-2.2069	-0.95446	-1.6266	2.5e-08	6.01e-06	1.31e-14	-1.6562	-164.26	1.26e-15
81889	FAHD1	-0.99421	-0.14035	-0.42825	2.1e-07	0.0020068	1.4e-15	-0.26728	-142.06	1.26e-15
5067	CNTN3	-1.6897	-0.065085	-0.73387	4.43e-07	0.077085	2.88e-10	-1.3386	-99.468	1.26e-15
8800	PEX11A	-1.0812	-0.090864	-0.79171	0.00018456	0.02582	1.54e-15	-0.7719	-114.17	1.26e-15
1374	CPT1A	-0.92331	-0.049849	-0.64036	3.61e-06	0.24817	7.77e-14	-0.22719	-109	1.26e-15
549	AUH	-1.1626	-0.14319	-0.56372	2.55e-06	0.032799	4.88e-14	-0.94239	-116.74	1.26e-15
220323	OAF	-1.471	-0.13213	-0.67909	6.11e-07	0.0057622	3.26e-11	-0.75443	-111.42	1.26e-15
2063	NR2F6	-0.49682	-0.12543	-0.63517	0.036176	0.023528	1.7e-15	-0.24234	-100.39	1.26e-15
6364	CCL20	2.3457	0.47724	1.4908	0.0034208	0.001209	2.88e-12	1.965	98.242	1.26e-15
132158	GLYCTK	-0.50848	0.06693	-0.59298	0.015823	0.087423	1e-16	-0.51702	-97.701	1.26e-15
5264	PHYH	-1.378	-0.14563	-0.67174	2.31e-05	0.017376	4.88e-14	-0.34657	-112.6	1.26e-15
22849	CPEB3	-0.99914	-0.15615	-0.21911	5.42e-06	0.017433	1.25e-12	-0.79012	-108.79	1.26e-15
83594	NUDT12	-0.71233	-0.18704	-0.48729	0.00352	0.0068305	3.75e-14	-0.49501	-102.97	1.26e-15
26873	OPLAH	-0.95098	-0.043119	-0.55144	0.0095299	0.35221	1.84e-14	-0.21053	-90.502	1.26e-15
6697	SPR	-0.91552	-0.10422	-0.57756	0.0016666	0.007726	3.34e-12	-0.75339	-93.696	1.26e-15
55111	PLEKHJ1	-0.89695	-0.084066	-0.3241	5.55e-06	0.051933	1.2e-10	-0.39332	-95.128	1.26e-15
54207	KCNK10	-0.90892	-0.020753	-0.42169	0.0026889	0.58765	2.25e-16	-0.16907	-102.92	1.26e-15
11282	MGAT4B	-1.1616	-0.109	-0.53724	3.31e-05	0.019436	8.09e-14	-0.93365	-110.1	1.26e-15
23268	DNMBP	-1.1341	-0.1069	-0.36157	1.57e-05	0.010961	7.22e-10	-0.46145	-93.072	1.26e-15
288	ANK3	-1.357	-0.051	-1.0809	0.00052636	0.2503	1.49e-16	-0.33974	-110.54	1.26e-15
56848	SPHK2	-1.1539	-0.034354	-0.28317	0.00019146	0.35873	5.61e-19	-0.89195	-127.89	1.26e-15
23140	ZZEF1	-0.73569	-0.025791	-0.49256	0.00020406	0.59462	4.64e-13	-0.48744	-91.44	1.26e-15
957	ENTPD5	-1.7766	-0.11591	-1.0782	4.04e-06	0.016068	4.12e-12	-0.42735	-107.05	1.26e-15
1376	CPT2	-1.5033	-0.11996	-0.67968	2.2e-07	0.0069377	4.4e-17	-1.2035	-146.26	1.26e-15
3613	IMPA2	-1.5568	-0.17239	-0.38257	1.12e-06	0.00023553	9.93e-06	-0.55111	-91.303	1.26e-15
8802	SUCLG1	-1.4574	-0.22099	-0.30497	2.16e-07	0.0012121	3.57e-10	-0.35137	-114.44	1.26e-15
55806	HR	-1.0117	0.037829	-0.43795	4.15e-06	0.35111	4.82e-13	-0.78905	-99.148	1.26e-15
64063	PRSS22	2.1788	0.27973	0.34863	0.00010383	0.00025863	9.17e-09	0.63579	94.355	1.26e-15
8309	ACOX2	-1.374	-0.14146	-0.88576	0.0030581	0.0070675	1.85e-17	-0.37743	-121.85	1.26e-15
51	ACOX1	-1.6308	-0.088898	-0.91168	6.49e-06	0.093655	3.53e-16	-1.3154	-122.93	1.26e-15
50	ACO2	-0.98558	-0.12007	-0.62822	4.67e-06	0.0046672	3.26e-17	-0.63751	-139.26	1.26e-15
8165	AKAP1	-1.0537	-0.081795	-0.47381	1.11e-05	0.082388	8.48e-12	-0.2366	-97.835	1.26e-15
9681	DEPDC5	-0.70485	-0.048295	-0.19451	3.39e-06	0.18709	3.12e-10	-0.55124	-90.8	1.26e-15
5792	PTPRF	-1.3185	-0.09364	-0.6097	0.0022447	0.092106	1.43e-13	-0.67464	-92.712	1.26e-15
58480	RHOU	-2.0048	-0.088394	-1.0714	6.15e-05	0.1501	8.14e-14	-0.42734	-102.38	1.26e-15
2101	ESRRA	-1.0016	-0.094613	-0.463	1.56e-05	0.023872	1.31e-13	-0.80514	-110.24	1.26e-15
2705	GJB1	-1.029	-0.13534	-0.68226	0.00043859	0.014542	4.33e-12	-0.68618	-94.585	1.26e-15
23401	FRAT2	-1.5165	-0.22258	-0.37348	1.15e-07	8.03e-05	3.69e-08	-0.36914	-114.96	1.26e-15
3706	ITPKA	-2.5895	-0.15326	-1.0226	3.68e-06	0.031805	7.33e-18	-2.0504	-137.52	1.26e-15
30	ACAA1	-1.358	-0.11598	-0.61006	1.97e-05	0.02343	5.61e-19	-0.68335	-141.8	1.26e-15
27071	DAPP1	2.9193	0.21914	0.88437	3.23e-07	2.99e-05	4.9e-17	0.5812	245.15	1.26e-15
79774	GRTP1	-1.2192	-0.093984	-0.46798	0.0022468	0.054931	3.99e-15	-0.96762	-103.01	1.26e-15
4357	MPST	-1.4684	-0.051661	-0.60504	0.00024457	0.38832	3.68e-14	-0.69125	-98.394	1.26e-15
11046	SLC35D2	-0.74338	-0.083519	-0.49147	0.024447	0.17412	2.25e-15	-0.21137	-94.91	1.26e-15
4058	LTK	-3.0936	-0.0083191	-0.53866	1.59e-06	0.91605	4.55e-11	-2.357	-92.839	1.26e-15
2110	ETFDH	-2.0284	-0.15729	-0.76039	5.83e-06	0.00040999	7.94e-19	-0.90682	-156.6	1.26e-15
133522	PPARGC1B	-1.7147	-0.14984	-0.37911	3.81e-05	0.014463	5.92e-17	-0.3346	-128.38	1.26e-15
788	SLC25A20	-1.208	-0.084195	-0.74164	0.002151	0.03055	7.48e-18	-0.98357	-120.31	1.26e-15
9388	LIPG	2.5153	0.078872	0.28461	0.0049025	0.010201	3.17e-12	0.62309	90.125	1.26e-15
8801	SUCLG2	-2.5608	-0.054106	-0.27067	4.1e-07	0.012191	1.35e-07	-0.32588	-91.548	1.26e-15
83547	RILP	-1.1214	-0.035808	-0.63493	0.0013139	0.43704	1.45e-21	-0.9012	-136.86	1.26e-15
54884	RETSAT	-2.79	-0.15034	-0.86635	7.52e-05	0.035234	5.51e-18	-1.1073	-129.88	1.26e-15
801	CALM1	-1.2957	-0.13346	-0.13166	5.98e-07	0.0063067	2.77e-09	-0.24306	-101.34	1.26e-15
2767	GNA11	-1.8372	-0.10306	-0.73761	0.0014935	0.07134	1.04e-14	-1.4549	-101.03	1.26e-15
6584	SLC22A5	-4.1588	-0.21375	-0.92487	1.28e-06	0.0079248	3.1e-15	-1.3765	-129.61	1.26e-15
51195	RAPGEFL1	-2.797	-0.16004	-0.62975	1.03e-06	0.027054	6.11e-17	-0.48475	-135.94	1.26e-15
1030	CDKN2B	-3.3006	-0.17691	-0.9559	1.4e-05	0.076597	1.27e-10	-2.5777	-91.353	1.26e-15
153562	MARVELD2	-1.2879	-0.059773	-0.38285	0.00061726	0.10204	2.07e-13	-0.49752	-94.864	1.26e-15
4642	MYO1D	-2.3428	-0.091839	-0.62426	8.09e-07	0.053922	9.79e-11	-0.39012	-100.8	1.26e-15
51084	CRYL1	-1.8101	-0.098064	-0.77543	0.00084426	0.047813	2.53e-15	-1.4376	-106.97	1.26e-15
7855	FZD5	-2.2783	-0.17035	-0.42811	0.00085216	0.0067867	1.15e-11	-0.70062	-93.163	1.26e-15
55268	ECHDC2	-1.4596	0.04197	-0.49046	0.0010802	0.15325	1.99e-14	-0.18545	-91.911	1.26e-15
91862	MARVELD3	-2.6401	-0.0053049	-0.7415	8.85e-05	0.94096	1.03e-12	-2.0378	-90.453	1.26e-15
4314	MMP3	7.068	0.50574	2.3577	0.020868	0.0089885	3.02e-13	2.9384	92.217	1.26e-15
79589	RNF128	-2.4969	-0.12338	-0.65437	0.0014881	0.014937	4.33e-12	-0.43301	-91.255	1.26e-15
283375	SLC39A5	-3.8262	-0.19594	-1.011	3.97e-06	0.0019737	6.98e-15	-2.9775	-129.49	1.26e-15
2217	FCGRT	-3.0792	-0.071432	-0.53711	0.00019735	0.12811	2.82e-14	-0.90097	-102.48	1.26e-15
8856	NR1I2	-2.8421	-0.06344	-0.95861	0.00031044	0.33513	8.45e-16	-0.46982	-107.12	1.26e-15
1513	CTSK	5.9478	0.20227	1.0554	0.00037369	0.0044628	4.54e-13	4.5633	104.27	1.26e-15
5196	PF4	4.8786	0.23119	0.70103	0.0068046	0.0018185	2.31e-11	1.3269	90.58	1.26e-15
7433	VIPR1	-5.0084	-0.036507	-0.72125	5.15e-06	0.70515	8.74e-13	-0.6165	-99.317	1.26e-15
3158	HMGCS2	-4.771	-0.18419	-1.7886	1.85e-05	0.0081773	1.67e-10	-3.753	-96.811	1.26e-15
66002	CYP4F12	-4.4775	-0.056461	-0.73734	2.24e-06	0.21466	1.05e-14	-1.2731	-115.58	1.26e-15
26027	ACOT11	-2.4898	-0.046358	-0.45234	0.00081407	0.16058	3.71e-14	-0.34254	-97.351	1.26e-15
2053	EPHX2	-4.6295	-0.13493	-0.97149	1.4e-05	0.027841	6.28e-16	-3.5624	-123.19	1.26e-15
80149	ZC3H12A	7.2226	0.41688	0.56031	0.00074483	6.86e-06	3.43e-07	1.6158	92.18	1.26e-15
5105	PCK1	-9.8563	-0.27837	-1.685	3.06e-06	0.0069437	3.98e-13	-1.4097	-116.06	1.26e-15
80168	MOGAT2	-3.0068	-0.07599	-0.67673	0.00095752	0.11837	3.27e-13	-2.3162	-92.286	1.26e-15
7429	VIL1	-5.3592	-0.17617	-0.62318	9.98e-06	0.0011619	4.77e-14	-1.3409	-123.95	1.26e-15
9920	KBTBD11	-4.3365	-0.16896	-0.32371	6.55e-05	0.0021301	7.65e-12	-0.58785	-104.7	1.26e-15
405753	DUOXA2	11.551	0.21595	0.92671	0.0061458	0.0012169	1.72e-14	8.7273	109.15	1.26e-15
23624	CBLC	-2.485	-0.10014	-0.80437	0.0038396	0.20609	1.92e-16	-1.0075	-105.16	1.26e-15
8991	SELENBP1	-9.9567	-0.2419	-0.58127	4.5e-10	0.0064886	0.00034874	-1.215	-96.508	1.26e-15
8824	CES2	-7.2227	-0.098871	-0.90606	7.02e-06	0.048268	1.46e-14	-5.4823	-115.76	1.26e-15
3918	LAMC2	3.4657	0.15114	0.74505	0.031565	0.0079248	8.14e-14	1.1254	94.741	1.26e-15
57733	GBA3	-13.154	0.028803	-2.045	1.6e-05	0.55539	2.4e-13	-1.5505	-97.381	1.26e-15
374907	B3GNT8	-3.1893	-0.041843	-1.0252	0.0043306	0.46714	6.11e-17	-2.4796	-105.67	1.26e-15
3553	IL1B	14.817	0.45358	1.7587	0.018422	0.0020936	6.41e-13	3.7306	95.429	1.26e-15
50506	DUOX2	16.653	0.50071	2.5383	0.00014883	6.01e-06	5.79e-15	2.3549	245.15	1.26e-15
1644	DDC	-11.302	-0.24006	-0.76219	2.66e-07	0.00080585	1.89e-13	-8.5303	-131.95	1.26e-15
124	ADH1A	-11.387	-0.18142	-0.62541	9.37e-06	0.024106	7.63e-10	-2.3103	-91.97	1.26e-15
7421	VDR	-9.9149	-0.071968	-0.53209	6.53e-07	0.26165	2.25e-15	-1.0765	-122.32	1.26e-15
79861	TUBAL3	-17.465	-0.058656	-1.1108	1e-06	0.5192	1.03e-12	-13.126	-104.16	1.26e-15
10158	PDZK1IP1	9.0081	0.30029	1.1915	0.0080168	5.22e-05	3.46e-11	2.3614	100.98	1.26e-15
2919	CXCL1	29.971	0.83388	1.8521	0.0072164	0.00038258	3e-11	3.7523	94.877	1.26e-15
5266	PI3	24.147	0.43267	2.3546	0.0024391	1.68e-05	2.3e-13	18.281	118.62	1.26e-15
3934	LCN2	67.587	0.64534	1.8794	0.0012851	6.83e-06	3.1e-12	12.306	116.94	1.26e-15
126	ADH1C	-49.219	-0.25257	-1.0765	5.13e-06	0.011626	2.32e-09	-5.0148	-93.306	1.26e-15
3652	IPP	-0.079174	-0.10236	-0.53605	0.1258	0.0401	4.27e-18	-0.12609	-110.85	1.26e-15
25907	TMEM158	0.42865	0.21759	1.2783	0.065628	0.0017281	9.4e-15	1.0416	245.15	1.26e-15
5087	PBX1	-0.11171	-0.098672	-0.3781	0.26591	0.0085311	8.4e-19	-0.14474	-118.15	1.26e-15
55240	STEAP3	-0.11525	0.0078622	-0.46068	0.19694	0.84011	1.68e-18	-0.12816	-102.96	1.26e-15
5447	POR	-0.097743	-0.068761	-0.59716	0.38914	0.052135	9.91e-16	-0.46706	-93.534	1.26e-15
54897	CASZ1	-0.035442	0.14028	-0.27259	0.26613	0.058743	7.25e-18	0.057416	-97.431	1.26e-15
9320	TRIP12	0.10981	-0.061007	0.26485	0.10914	0.11729	9.12e-15	0.09706	245.15	1.26e-15
32	ACACB	-0.13979	0.038532	-0.37747	0.11429	0.19331	2.04e-16	-0.3	-90.899	1.26e-15
6548	SLC9A1	-0.18234	-0.03256	-0.29613	0.13667	0.4191	1.25e-15	-0.089015	-89.791	1.26e-15
84440	RAB11FIP4	-0.27461	-0.084219	-0.45191	0.092575	0.05461	2.94e-18	-0.26083	-111.66	1.26e-15
55970	GNG12	-0.30104	-0.052976	-0.61617	0.29111	0.37417	8.27e-17	-0.51235	-94.987	1.26e-15
80010	RMI1	-0.25417	-0.17477	-0.17505	2.24e-05	2.71e-05	2.7e-05	-0.18233	-87.925	2.52e-15
291	SLC25A4	-0.31424	-0.017731	-0.34564	1.51e-05	0.49011	1.1e-10	-0.26963	-86.491	2.52e-15
1870	E2F2	-0.16466	-0.14465	-0.24914	0.022574	6.01e-06	9.94e-08	-0.2257	-88.392	2.52e-15
60343	FAM3A	-0.18352	0.042933	-0.37783	0.0068779	0.45828	1.15e-14	-0.045994	-88.632	2.52e-15
84274	COQ5	-0.26589	-0.063949	-0.33093	0.00068215	0.019201	4.88e-11	-0.23964	-87.135	2.52e-15
10473	HMGN4	0.33917	0.015615	0.24263	0.00022213	0.40366	2.52e-12	0.23665	88.307	2.52e-15
5576	PRKAR2A	-0.19901	-0.12624	-0.27619	0.0011274	0.01076	3.9e-11	-0.15718	-88.176	2.52e-15
22893	BAHD1	-0.36908	-0.03343	-0.38925	5.98e-05	0.25052	1.97e-11	-0.31713	-88.385	2.52e-15
64847	SPATA20	-0.54502	0.066452	-0.49036	0.00013237	0.10261	8.74e-13	-0.44648	-88.204	2.52e-15
5170	PDPK1	-0.36373	-0.052708	-0.42615	0.0016901	0.12689	1.32e-12	-0.14204	-87.342	2.52e-15
79654	HECTD3	-0.35989	0.063206	-0.52152	0.049049	0.0064229	2.27e-15	-0.30729	-87.03	2.52e-15
8678	BECN1	-0.53308	-0.097693	-0.14659	1.92e-05	0.015429	3.79e-09	-0.20399	-87.625	2.52e-15
1009	CDH11	1.3804	0.026288	0.34184	0.00026677	0.78178	1.55e-12	0.20496	87.169	2.52e-15
4077	NBR1	-0.74169	-0.044592	-0.38367	0.00055066	0.30797	2.45e-12	-0.59598	-86.546	2.52e-15
11213	IRAK3	1.4444	0.13827	0.56724	0.00032442	0.0039563	8.65e-10	0.66742	87.929	2.52e-15
2701	GJA4	1.9163	0.15164	0.25462	0.0001584	0.00049219	3e-08	0.33502	88.644	2.52e-15
57447	NDRG2	-1.6826	-0.1888	-0.47128	1.45e-06	0.0050311	3.16e-07	-1.3284	-88.516	2.52e-15
54857	GDPD2	-1.666	-0.026133	-1.0662	0.0013105	0.781	2.78e-13	-1.0641	-86.848	2.52e-15
80115	BAIAP2L2	-0.80226	-0.022693	-0.7331	0.018329	0.72173	2.1e-14	-0.2104	-86.627	2.52e-15
838	CASP5	2.547	0.21739	1.0678	0.00025754	0.00038722	5.12e-08	2.0334	86.994	2.52e-15
54810	GIPC2	-1.2592	-0.054212	-0.68423	0.0034465	0.15609	5.22e-13	-0.71692	-87.03	2.52e-15
54566	EPB41L4B	-4.5248	-0.079326	-0.3897	2.16e-07	0.049088	4.64e-07	-0.54947	-86.456	2.52e-15
10110	SGK2	-5.1784	-0.025345	-0.96643	1.93e-05	0.77766	2.27e-11	-3.9532	-88.071	2.52e-15
55071	C9orf40	-0.50173	-0.15218	-0.36502	2.66e-06	0.0043687	5.46e-07	-0.36683	-86.184	4.78e-15
10165	SLC25A13	-0.21974	-0.066436	-0.37185	0.00068298	0.055507	1.85e-11	-0.12994	-86.11	4.78e-15
1537	CYC1	-0.59704	-0.13579	-0.19471	5.66e-08	0.012102	3.38e-05	-0.48498	-85.975	4.78e-15
55225	RAVER2	-0.5454	-0.10049	-0.61437	0.00075861	0.083212	1.03e-11	-0.55471	-85.943	4.78e-15
11099	PTPN21	-0.58515	-0.051323	-0.26355	1.56e-05	0.097998	8.73e-10	-0.13585	-86.039	4.78e-15
147965	FAM98C	-0.32298	0.023231	-0.50512	0.0037114	0.32927	6.6e-14	-0.28465	-85.849	4.78e-15
55890	GPRC5C	-0.627	-0.0078974	-0.63861	0.0031189	0.79351	1.84e-13	-0.57711	-85.522	4.78e-15
2166	FAAH	-1.1153	-0.0055303	-0.5748	2.12e-05	0.87411	3.65e-11	-0.20181	-86.388	4.78e-15
112	ADCY6	-1.2132	-0.10037	-0.36881	1.92e-05	0.034118	2.8e-09	-0.9548	-85.913	4.78e-15
55902	ACSS2	-1.595	-0.030451	-0.58391	2.18e-05	0.56589	8.32e-11	-0.69382	-85.676	4.78e-15
722	C4BPA	3.6084	0.37465	1.0603	0.005954	0.0005513	1.1e-09	0.79043	86.073	4.78e-15
5017	OVOL1	-3.9113	-0.1064	-0.34895	2.97e-05	0.02878	2.41e-09	-2.9639	-85.529	4.78e-15
3294	HSD17B2	-7.0667	-0.079676	-1.0909	0.0037464	0.33067	4.09e-13	-1.9542	-85.461	4.78e-15
79784	MYH14	-0.15425	0.079557	-0.6963	0.26543	0.020781	7.89e-16	-0.067044	-85.621	4.78e-15
2064	ERBB2	-0.35254	-0.06855	-0.38985	0.082868	0.20881	2.75e-14	-0.3105	-85.52	4.78e-15
11030	RBPMS	0.45991	0.06683	0.47974	2.45e-06	0.14541	8.21e-09	0.43752	85.001	6.96e-15
3954	LETM1	-0.52499	-0.063917	-0.40902	0.0003975	0.01356	3.89e-10	-0.16289	-85.069	6.96e-15
5494	PPM1A	-0.50708	-0.047064	-0.30554	0.00010494	0.15918	7.88e-11	-0.41421	-84.937	6.96e-15
687	KLF9	-0.52354	-0.043401	-0.27022	0.00052174	0.18001	1.03e-11	-0.28942	-84.849	6.96e-15
1282	COL4A1	1.5916	0.095458	0.77947	0.00035689	0.012604	4.75e-10	0.34668	85.149	6.96e-15
9377	COX5A	-0.91865	-0.17265	-0.18516	3.63e-07	0.010961	3.77e-06	-0.72959	-84.831	6.96e-15
5051	PAFAH2	-0.53482	-0.042256	-0.39137	0.010401	0.10676	5.15e-13	-0.38138	-85.24	6.96e-15
6356	CCL11	12.013	0.31554	0.98753	4.53e-05	0.00048525	6.39e-07	1.5295	85.23	6.96e-15
4128	MAOA	-7.2486	-0.12725	-0.61994	2.87e-05	0.075318	8.53e-10	-5.4792	-85.134	6.96e-15
861	RUNX1	0.2235	0.072157	0.15707	5.33e-05	0.005517	2.23e-08	0.1597	84.366	8.8e-15
6633	SNRPD2	0.14688	-0.03443	0.27819	0.0084861	0.3789	4.88e-14	0.032876	84.421	8.8e-15
2697	GJA1	0.29784	-0.016535	0.547	0.003282	0.85409	1.63e-13	0.27096	84.614	8.8e-15
9175	MAP3K13	-0.26086	-0.0039607	-0.41943	0.0017949	0.94684	4.64e-13	-0.3547	-84.246	8.8e-15
28990	ASTE1	-0.75313	-0.1156	-0.37071	4.58e-06	0.03293	3.4e-08	-0.21681	-84.321	8.8e-15
84309	NUDT16L1	-0.42362	-0.024027	-0.29136	6.91e-05	0.24714	9.79e-11	-0.347	-84.413	8.8e-15
79981	FRMD1	-0.90663	0.0659	-0.27941	2.78e-05	0.015756	2.63e-11	-0.3474	-84.632	8.8e-15
10005	ACOT8	-0.76278	-0.067529	-0.2841	0.00050717	0.1742	1.32e-11	-0.16802	-84.479	8.8e-15
10577	NPC2	0.53219	0.10736	0.13557	0.00028201	0.00045424	1.06e-07	0.42652	84.495	8.8e-15
59348	ZNF350	-1.2355	-0.13279	-0.3457	2.34e-05	0.0013977	3.88e-07	-0.46835	-84.603	8.8e-15
27253	PCDH17	2.7271	0.25705	0.42922	0.00055066	0.0053122	1.46e-09	0.51824	84.328	8.8e-15
150696	PROM2	-2.0809	-0.042192	-0.31559	0.00024457	0.22945	2.31e-11	-1.5868	-84.515	8.8e-15
9429	ABCG2	-8.781	-0.11708	-1.3376	0.00012675	0.24922	4.84e-11	-2.4165	-84.303	8.8e-15
2268	FGR	5.4277	0.094633	0.48003	0.00036238	0.0013878	1.52e-08	0.66075	84.591	8.8e-15
57016	AKR1B10	-7.2358	-0.11512	-0.88949	0.016684	0.048816	1.28e-12	-5.4931	-84.255	8.8e-15
4640	MYO1A	-9.5914	-0.040079	-0.91188	0.0082555	0.58388	1.3e-13	-2.2222	-84.651	8.8e-15
51092	SIDT2	-0.53021	-0.0044082	-0.48992	0.078347	0.89285	9.4e-15	-0.13203	-84.349	8.8e-15
4191	MDH2	-0.4514	-0.019607	-0.20785	5.66e-08	0.37865	1.05e-06	-0.35909	-84.106	1.08e-14
25989	ULK3	-0.53171	-0.063063	-0.44055	7.57e-05	0.087208	3.85e-10	-0.41948	-83.937	1.08e-14
3421	IDH3G	-0.26088	-0.081098	-0.29764	0.00093098	0.062709	3.08e-11	-0.13284	-83.823	1.08e-14
4092	SMAD7	-0.68584	-0.036546	-0.39627	1.02e-05	0.13016	2.95e-09	-0.55427	-83.736	1.08e-14
10966	RAB40B	-2.0135	-0.064176	-0.56867	3.68e-06	0.015926	1.5e-07	-0.7528	-83.865	1.08e-14
54858	PGPEP1	-0.15311	-0.014466	-0.34475	0.23491	0.66186	5.06e-15	-0.080573	-83.989	1.08e-14
10630	PDPN	0.70369	0.16886	0.64118	0.00028572	0.0198	7.15e-10	0.61196	83.522	1.26e-14
64801	ARV1	-0.50673	-0.10223	-0.20575	1.4e-07	0.012758	2.06e-05	-0.24426	-83.596	1.26e-14
26286	ARFGAP3	1.0067	0.12404	0.53639	3.1e-06	0.021188	1.59e-07	0.27367	83.379	1.26e-14
54862	CC2D1A	-0.2761	0.026689	-0.58394	0.0021911	0.45549	3.27e-13	-0.25662	-83.38	1.26e-14
79616	CCNJL	-0.88379	-0.12205	-0.44114	2.1e-05	0.023071	1.14e-08	-0.48199	-83.694	1.26e-14
1979	EIF4EBP2	-0.82365	-0.05942	-0.40108	9.58e-05	0.17751	1.51e-10	-0.1865	-83.461	1.26e-14
113675	SDSL	-0.49758	-0.093339	-0.41513	0.012602	0.015489	1.16e-11	-0.42492	-83.408	1.26e-14
120	ADD3	-0.88562	-0.16491	-0.34614	0.0058314	0.0079445	7.12e-11	-0.41557	-83.518	1.26e-14
81932	HDHD3	-0.98983	0.031228	-0.54201	0.0012764	0.25513	5.25e-13	-0.1573	-83.43	1.26e-14
5573	PRKAR1A	0.21149	0.00067792	0.33441	0.013172	0.98825	7.96e-14	0.18929	83.319	1.46e-14
4780	NFE2L2	-0.3035	-0.094508	-0.19774	0.0034164	0.023071	3.53e-11	-0.20495	-83.061	1.46e-14
55521	TRIM36	-1.8701	-0.1129	-0.30936	1.6e-05	0.082759	3.78e-09	-0.31058	-83.088	1.46e-14
113655	MFSD3	-0.16613	-0.00048831	-0.65794	0.14553	0.99205	6.98e-15	-0.18606	-83.287	1.46e-14
10989	IMMT	-0.33205	-0.17754	-0.14999	4.25e-06	0.00045424	3.4e-05	-0.18181	-82.807	1.65e-14
5595	MAPK3	-0.6338	-0.010738	-0.46394	0.0040189	0.727	4.76e-13	-0.14237	-82.838	1.65e-14
55512	SMPD3	-4.7963	-0.027713	-0.68727	0.029249	0.44101	9.67e-14	-3.6426	-82.863	1.65e-14
2542	SLC37A4	-0.28192	-0.0051032	-0.6769	0.00046479	0.83036	4.95e-12	-0.55	-82.757	1.83e-14
10370	CITED2	-0.44431	-0.078923	-0.39848	5.55e-06	0.07534	1.87e-08	-0.16475	-82.671	1.83e-14
55573	CDV3	0.48814	0.31658	0.35928	8.93e-05	0.0053122	2.58e-08	0.44843	82.755	1.83e-14
4715	NDUFB9	-0.53022	-0.086203	-0.13906	1.48e-06	0.0069377	2.5e-06	-0.19683	-82.68	1.83e-14
85477	SCIN	-4.9924	-0.039188	-1.018	0.00021861	0.68097	1.61e-11	-0.66461	-82.767	1.83e-14
222484	LNX2	-0.41814	-0.051512	-0.41453	0.032893	0.12811	4e-13	-0.35897	-82.491	2.02e-14
130399	ACVR1C	-2.4805	-0.0095779	-0.55062	5.55e-06	0.88752	1.1e-09	-0.80913	-82.436	2.02e-14
51218	GLRX5	-0.2963	-0.11161	-0.13852	3.39e-06	0.00019608	0.00023741	-0.13339	-82.272	2.2e-14
2271	FH	-0.47161	-0.18634	-0.23755	1.47e-06	0.0038508	7.53e-06	-0.40371	-82.168	2.2e-14
9032	TM4SF5	-0.86678	-0.064701	-1.264	0.0042138	0.18223	2.93e-12	-1.0869	-82.164	2.2e-14
151230	KLHL23	-0.030119	-0.17522	-0.45399	0.62042	0.0036372	2.09e-12	-0.20623	-82.288	2.2e-14
91607	SLFN11	0.41791	0.10417	0.63613	0.00049518	0.079487	1.07e-10	0.3882	82.012	2.36e-14
2184	FAH	-0.10918	0.00090801	-0.31559	0.010675	0.97668	1.49e-13	-0.25254	-82.098	2.36e-14
83464	APH1B	0.84028	0.15661	0.12768	1.51e-05	5.21e-05	0.00032474	0.21661	82.06	2.36e-14
27347	STK39	-0.57331	-0.16872	-0.33986	0.0028641	0.003982	8.73e-10	-0.48631	-82.047	2.36e-14
8495	PPFIBP2	-1.2264	-0.10624	-0.33658	7.57e-05	0.031715	3.21e-09	-0.45758	-82.112	2.36e-14
10140	TOB1	-0.43782	-0.013942	-0.34122	0.01636	0.74507	1.49e-13	-0.10654	-81.914	2.54e-14
2920	CXCL2	10.158	0.4466	1.4956	0.0090526	0.00031846	9.06e-09	7.7804	81.947	2.54e-14
4498	MT1JP	-13.68	-0.11888	-0.53267	1.4e-05	0.10656	5.49e-09	-2.6031	-81.939	2.54e-14
7045	TGFBI	0.80527	0.17866	0.76748	0.00016889	0.094789	3.65e-10	0.33239	81.703	2.71e-14
1290	COL5A2	0.82672	0.064332	0.49467	0.00056335	0.31432	1.89e-11	0.67299	81.792	2.71e-14
25816	TNFAIP8	0.81447	0.13232	0.56327	0.00076298	0.0015806	1.83e-08	0.56283	81.694	2.71e-14
221545	C6orf136	-0.88723	-0.0021244	-0.44336	3.44e-05	0.95766	1.42e-10	-0.15662	-81.817	2.71e-14
10142	AKAP9	-0.87769	-0.17121	-0.19483	1.49e-05	0.0062462	3.12e-07	-0.69976	-81.592	2.88e-14
26022	TMEM98	-1.957	-0.21555	-0.34384	0.00019297	0.00020352	2.25e-06	-0.59056	-81.628	2.88e-14
597	BCL2A1	0.4197	0.15445	1.3569	0.01472	0.055567	3.95e-12	0.37247	81.534	3.04e-14
10380	BPNT1	-0.4367	-0.0737	-0.57071	0.029902	0.1857	4.57e-13	-0.39112	-81.434	3.04e-14
79762	C1orf115	-1.672	-0.10103	-0.82981	0.00010153	0.1704	3.65e-10	-0.89604	-81.46	3.04e-14
26233	FBXL6	-0.22776	-0.043531	-0.64528	0.061086	0.1864	2.04e-13	-0.15751	-81.499	3.04e-14
4976	OPA1	-0.22062	-0.10091	-0.18022	5.92e-07	0.0091894	1.18e-05	-0.19759	-81.375	3.22e-14
1468	SLC25A10	-0.39071	-0.11179	-0.45859	0.00099039	0.0023636	8.66e-09	-0.4149	-81.297	3.22e-14
9863	MAGI2	-0.47018	-0.039832	-0.16174	2.08e-05	0.17958	2.48e-09	-0.10008	-81.228	3.39e-14
4316	MMP7	23.593	0.54323	1.4082	0.014293	0.00025028	1.03e-08	17.796	81.171	3.39e-14
51071	DERA	-0.59396	-0.082154	-0.31014	2.75e-05	0.096457	3.89e-09	-0.33412	-81.084	3.57e-14
57669	EPB41L5	-0.15071	-0.10044	-0.3809	0.023969	0.037534	4.74e-12	-0.15019	-81.039	3.75e-14
3488	IGFBP5	0.74909	0.11555	0.85945	0.00061726	0.14865	6.24e-11	0.65787	80.849	3.9e-14
37	ACADVL	-0.41526	0.012349	-0.45782	0.013089	0.76263	1.64e-13	-0.40653	-80.864	3.9e-14
23424	TDRD7	-0.50903	-0.033796	-0.33837	0.0026166	0.43991	3.15e-12	-0.1276	-80.932	3.9e-14
93663	ARHGAP18	-0.29295	-0.1226	-0.42896	0.0010428	0.021038	4.42e-10	-0.27848	-80.847	4.06e-14
8728	ADAM19	0.7595	0.055401	0.15504	0.0019145	0.091011	3.07e-11	0.24261	80.808	4.06e-14
79646	PANK3	-0.58824	-0.14327	-0.49225	0.0028896	0.028054	8.93e-11	-0.24134	-80.84	4.06e-14
2330	FMO5	-1.7123	-0.030579	-0.83696	0.00033753	0.53551	3.45e-11	-1.3597	-80.531	4.6e-14
8682	PEA15	0.50808	0.084226	0.61814	0.00073936	0.14304	6.34e-11	0.55	80.439	4.75e-14
54963	UCKL1	-0.15747	-0.059259	-0.41706	0.012879	0.031318	1.59e-11	-0.12596	-80.478	4.75e-14
22918	CD93	1.7379	0.12349	0.54472	0.0067246	0.029726	3.66e-11	1.3661	80.43	4.75e-14
93589	CACNA2D4	-0.19493	-0.085949	-0.19164	0.00063418	0.028024	6.48e-10	-0.18217	-80.375	4.9e-14
3570	IL6R	-2.0431	-0.05168	-0.40824	1.71e-05	0.29871	2.55e-09	-0.2972	-80.374	4.9e-14
444	ASPH	0.2915	0.060904	0.32317	0.0010916	0.097244	6.84e-11	0.2575	80.321	5.07e-14
92	ACVR2A	-0.52113	-0.089045	-0.53964	0.0090942	0.072145	9.21e-12	-0.49407	-80.127	5.42e-14
4351	MPI	-0.19397	-0.03475	-0.29201	0.014027	0.26645	1.23e-12	-0.091086	-80.055	5.59e-14
10241	CALCOCO2	-0.8663	-0.1414	-0.20406	9.97e-05	0.0022847	2.59e-07	-0.68736	-79.981	5.75e-14
1101	CHAD	-0.57631	0.09399	-0.28951	1.64e-07	0.0056726	1.85e-07	-0.29927	-79.934	5.89e-14
140738	TMEM37	-2.0852	-0.0025036	-1.1168	0.008112	0.98212	5.15e-13	-0.37823	-79.95	5.89e-14
290	ANPEP	-2.8639	-0.1261	-2.0366	0.1644	0.31131	8.15e-14	-2.3464	-79.921	5.89e-14
29911	HOOK2	-0.5	0.015086	-0.60554	0.024436	0.781	1.3e-13	-0.52992	-79.873	6.05e-14
1738	DLD	-0.47023	-0.18071	-0.12652	1.67e-07	0.0069534	0.00020607	-0.19939	-79.831	6.21e-14
2274	FHL2	2.7382	0.18703	0.49635	0.00052209	0.0064229	8.78e-09	2.1168	79.765	6.34e-14
26996	GPR160	-2.5821	-0.072321	-0.4186	1.52e-05	0.082334	1.86e-08	-0.73301	-79.749	6.34e-14
64900	LPIN3	-0.10208	0.097959	-0.73247	0.058539	0.31232	4.44e-14	-0.054205	-79.782	6.34e-14
162967	ZNF320	-0.24337	-0.10133	-0.2612	0.0028908	0.0059264	1.5e-09	-0.22227	-79.575	6.84e-14
55327	LIN7C	-0.32209	-0.13957	-0.2138	8.95e-05	0.0031615	2.21e-07	-0.22416	-79.577	6.84e-14
64778	FNDC3B	0.49367	0.059367	0.34969	0.0013814	0.052276	1.66e-10	0.14702	79.533	6.96e-14
149466	C1orf210	-1.0851	-0.031184	-0.80437	0.038137	0.44439	2.94e-13	-0.88946	-79.532	6.96e-14
7263	TST	-6.271	-0.082869	-0.47821	0.00013579	0.20291	4.86e-10	-1.3703	-79.533	6.96e-14
8738	CRADD	-0.16353	0.010251	-0.36185	0.049276	0.75855	7.69e-14	-0.065888	-79.489	7.12e-14
349565	NMNAT3	-1.2653	-0.18379	-0.23599	2.98e-06	0.0019737	3.32e-05	-0.99446	-79.337	7.62e-14
55070	DET1	-0.25359	-0.091394	-0.28725	0.0033239	0.011593	5.19e-10	-0.26333	-79.29	7.78e-14
254887	ZDHHC23	-2.0664	-0.1246	-0.29911	5.82e-08	0.012249	0.000608	-0.33621	-79.257	7.93e-14
4705	NDUFA10	-0.67051	-0.17732	-0.26085	5.48e-05	0.00059074	5.58e-06	-0.55264	-79.163	8.26e-14
11262	SP140	1.0001	0.1975	0.46221	0.001271	0.00020352	7.87e-07	0.52349	78.935	9.07e-14
4494	MT1F	-4.2838	-0.23749	-0.9164	0.00011808	0.022603	1.24e-08	-0.72903	-78.963	9.07e-14
7678	ZNF124	-0.25913	-0.16185	-0.40297	0.0024707	0.0002072	3.4e-07	-0.25712	-78.882	9.35e-14
23452	ANGPTL2	0.61013	0.10985	0.59578	0.00030308	0.023061	4.08e-09	0.55213	78.89	9.35e-14
26579	MYEOV	2.1905	0.16572	0.51979	0.009063	0.00022432	6.28e-08	0.41399	78.854	9.35e-14
8503	PIK3R3	0.15779	0.40062	0.11564	0.0077419	6.01e-06	1.56e-05	0.19277	78.839	9.5e-14
80223	RAB11FIP1	-1.0409	0.012609	-0.42702	0.006756	0.81547	8.34e-13	-0.48395	-78.814	9.64e-14
7029	TFDP2	-0.086155	-0.054535	-0.48131	0.064248	0.082864	1.61e-12	-0.126	-78.778	9.79e-14
10050	SLC17A4	-2.8635	0.072415	-1.2087	0.00034545	0.28216	2.02e-11	-2.236	-78.74	9.93e-14
4664	NAB1	0.16763	-0.022313	0.30858	0.016232	0.52416	2.86e-13	0.25467	78.609	1.04e-13
10865	ARID5A	0.35654	0.29317	0.17554	0.0016476	0.00023553	4.65e-07	0.28029	78.58	1.06e-13
124872	B4GALNT2	-0.83156	0.063245	-0.76785	6.53e-07	0.087563	4.68e-08	-0.68195	-78.551	1.07e-13
80150	ASRGL1	1.3357	0.068806	0.57363	0.00034185	0.05788	1.24e-09	0.64818	78.507	1.08e-13
64332	NFKBIZ	1.8113	0.18506	0.58258	0.001081	0.0069437	5.57e-09	0.40262	78.532	1.08e-13
3321	IGSF3	-0.22667	-0.029472	-0.37472	0.0089508	0.47574	2.06e-12	-0.20903	-78.504	1.1e-13
375775	PNPLA7	-0.35067	0.095751	-0.28936	0.0048174	0.034777	9.79e-13	-0.26278	-78.398	1.14e-13
84681	HINT2	-0.44289	-0.037748	-0.21966	5.11e-05	0.1735	3.27e-09	-0.10525	-78.267	1.21e-13
23648	SSBP3	-0.057328	-0.0036869	-0.50475	0.43882	0.86892	2.1e-14	-0.091026	-78.201	1.25e-13
26585	GREM1	8.2685	0.24383	1.4544	0.094468	0.088502	1.34e-12	2.4333	78.049	1.33e-13
2494	NR5A2	-0.20416	0.036035	-0.45579	6.91e-05	0.16231	1.78e-10	-0.065594	-78.045	1.35e-13
5753	PTK6	-1.6505	0.10488	-0.73409	0.11964	0.044346	4.08e-14	-1.2822	-78.015	1.36e-13
5142	PDE4B	0.31692	0.06604	0.64085	0.00036135	0.058607	1.45e-09	0.53452	77.979	1.37e-13
23760	PITPNB	0.19321	-0.0032145	0.38785	0.0029392	0.92485	3.6e-12	0.078108	77.849	1.45e-13
10346	TRIM22	3.8253	0.25593	0.64372	0.0062952	0.0002072	1.78e-07	2.9517	77.83	1.46e-13
3632	INPP5A	-0.24236	-0.060808	-0.31767	0.0090361	0.098728	1.72e-11	-0.2813	-77.821	1.48e-13
57530	CGN	-3.0289	0.029584	-0.59974	8.49e-05	0.61119	1.94e-10	-0.36059	-77.797	1.49e-13
57168	ASPHD2	1.6647	0.062471	0.43139	5.8e-06	0.01187	1.98e-06	1.291	77.74	1.52e-13
4660	PPP1R12B	0.74365	0.061343	0.23602	0.046657	0.27321	8.74e-13	0.30096	77.716	1.53e-13
9589	WTAP	0.10888	-0.077243	0.2628	0.054758	0.063347	9.31e-14	-0.0050808	77.635	1.59e-13
7067	THRA	-0.34887	0.072365	-0.32112	0.010724	0.024962	5.51e-13	-0.27866	-77.598	1.61e-13
115817	DHRS1	-0.5268	0.0068335	-0.57798	0.0069585	0.85846	1.41e-12	-0.51447	-77.601	1.61e-13
50853	VILL	-3.1673	0.00074187	-0.3225	0.023172	0.99112	4.49e-13	-0.35068	-77.592	1.61e-13
5211	PFKL	-0.13593	0.042285	-0.56553	0.30025	0.29051	2.11e-14	-0.14796	-77.507	1.67e-13
1271	CNTFR	-0.49433	0.029939	-0.40954	0.00010778	0.562	1.61e-10	-0.38159	-77.472	1.7e-13
201294	UNC13D	0.53746	0.15	0.22291	0.0012227	8.28e-05	5.29e-06	0.19834	77.433	1.73e-13
8574	AKR7A2	-0.10248	-0.060977	-0.40696	0.39609	0.13047	2.4e-13	-0.12461	-77.432	1.73e-13
7923	HSD17B8	-0.36072	-0.073445	-0.30329	0.00019574	0.0020068	4.83e-07	-0.29077	-77.36	1.79e-13
57643	ZSWIM5	-0.6438	-0.0040241	-0.51105	3.33e-05	0.88752	1.24e-09	-0.14588	-77.287	1.84e-13
23139	MAST2	-0.57053	-0.073802	-0.60217	0.0011111	0.15583	1.48e-10	-0.49382	-77.274	1.86e-13
1069	CETN2	0.22659	-0.018661	0.27538	0.00060873	0.60789	2.31e-11	0.23975	77.205	1.9e-13
6196	RPS6KA2	1.0959	0.11027	0.18728	4.04e-06	0.0021519	4.6e-05	0.21582	77.205	1.9e-13
6470	SHMT1	-0.10258	-0.093699	-0.50736	0.030388	0.0020068	1.42e-09	-0.13943	-77.183	1.92e-13
7125	TNNC2	-8.4793	-0.28594	-0.18292	6.86e-07	0.0086348	6.66e-05	-1.5239	-77.072	2.01e-13
64284	RAB17	-0.621	0.043135	-0.88032	0.0037402	0.46285	2.73e-12	-0.16784	-77.07	2.02e-13
4723	NDUFV1	-0.47521	-0.032219	-0.36455	1.11e-05	0.40115	1.45e-08	-0.39367	-76.957	2.13e-13
210	ALAD	-0.35091	-0.035617	-0.46047	0.017859	0.21304	4.74e-12	-0.40272	-76.9	2.17e-13
284346	ZNF575	-2.348	0.043078	-0.32402	1.1e-05	0.42326	3.15e-09	-0.24192	-76.818	2.26e-13
5867	RAB4A	-0.5986	-0.13296	-0.17048	0.00023369	0.013673	3.02e-08	-0.48341	-76.776	2.3e-13
2921	CXCL3	5.7737	0.53585	1.402	0.0017995	0.0013977	7.09e-08	2.0216	76.74	2.32e-13
6916	TBXAS1	1.6262	0.15158	0.26866	2.79e-05	0.019687	2.29e-07	0.3098	76.727	2.33e-13
837	CASP4	1.1923	0.17379	0.39711	5.02e-05	0.00045424	2.9e-05	0.95368	76.71	2.36e-13
54472	TOLLIP	-0.10648	-0.0037471	-0.31882	0.31511	0.94764	4.9e-14	-0.25496	-76.657	2.42e-13
123207	C15orf40	-0.11895	-0.076618	-0.20675	0.0078849	0.036752	1.25e-10	-0.1015	-76.632	2.43e-13
203054	ADCK5	-0.20779	0.032174	-0.47054	0.17126	0.45485	5.94e-14	-0.19413	-76.569	2.5e-13
79668	PARP8	0.62988	0.26137	0.51562	0.00017589	0.00059074	4.24e-06	0.50992	76.536	2.54e-13
132014	IL17RE	-0.64932	0.10755	-0.39788	0.11939	0.041433	7.77e-14	-0.045116	-76.447	2.64e-13
2769	GNA15	0.42083	0.028847	0.52415	0.00011528	0.35165	1.25e-09	0.3677	76.419	2.66e-13
3248	HPGD	-7.1623	-0.035346	-0.8968	0.0093385	0.73663	2.93e-12	-1.8207	-76.411	2.67e-13
1281	COL3A1	14.806	0.13292	0.7017	0.011232	0.16921	1.35e-11	1.6116	76.373	2.71e-13
57486	NLN	-0.28028	-0.086081	-0.41874	7.64e-06	0.073675	2.28e-07	-0.26221	-76.346	2.75e-13
1908	EDN3	-7.5649	-0.1143	-0.79912	8.85e-05	0.26982	2.41e-09	-1.82	-76.335	2.76e-13
1277	COL1A1	2.2681	0.25409	0.52029	0.00016326	0.0015254	1.46e-06	0.48723	76.217	2.91e-13
11315	PARK7	0.13598	-0.1206	0.27555	0.026921	0.020218	3.95e-13	0.108	76.162	2.97e-13
92291	CAPN13	-7.2391	-0.22715	-0.53199	1.09e-06	0.0043294	0.00013627	-1.5794	-76.152	2.98e-13
79695	GALNT12	-4.675	-0.14655	-0.45666	8.99e-07	0.070411	3.5e-06	-0.62449	-76.103	3.05e-13
140461	ASB8	-0.13713	-0.059103	-0.20875	0.1505	0.018748	1.51e-11	-0.13138	-76.086	3.07e-13
1040	CDS1	-1.5632	-0.088701	-0.43653	0.016456	0.19818	8.45e-12	-0.58442	-76.05	3.11e-13
85455	DISP2	-4.6631	-0.027944	-0.50768	2.93e-06	0.64308	6.31e-08	-0.54321	-76.039	3.12e-13
4319	MMP10	5.2386	0.18112	1.4707	0.016777	0.019829	1.73e-10	4.0708	75.895	3.34e-13
4926	NUMA1	-0.12309	-0.032122	-0.34075	0.3897	0.276	2.03e-13	-0.27664	-75.871	3.37e-13
10040	TOM1L1	-0.37667	-0.11419	-0.48151	0.00029845	0.016647	2.59e-08	-0.19795	-75.839	3.41e-13
7760	ZNF213	-0.19772	0.097082	-0.20779	0.039769	0.0060781	2.97e-13	-0.15137	-75.795	3.48e-13
6746	SSR2	0.40164	-0.013532	0.24081	0.00083316	0.70575	3.31e-11	0.24257	75.743	3.56e-13
85444	LRRCC1	-0.42457	-0.21285	-0.3467	0.0018966	0.001034	1.62e-07	-0.25435	-75.739	3.56e-13
79767	ELMO3	-1.162	0.022599	-0.54336	0.016862	0.64112	1.02e-12	-0.9134	-75.698	3.62e-13
996	CDC27	0.2374	-0.025193	0.29611	0.00012438	0.52937	2.96e-10	0.2563	75.686	3.64e-13
23768	FLRT2	0.25906	-0.02266	0.20902	0.00082272	0.73265	3.6e-11	0.041154	75.601	3.78e-13
4504	MT3	-1.4452	0.09873	-0.19285	4.57e-07	8.03e-05	2.99e-07	-1.0791	-75.51	3.93e-13
10083	USH1C	-1.9807	0.0036579	-0.57598	0.02766	0.94039	8.45e-13	-0.74656	-75.457	4.02e-13
22874	PLEKHA6	-2.8102	-0.14074	-0.38723	1.39e-05	0.014051	1.73e-06	-0.43271	-75.205	4.53e-13
1001	CDH3	2.8246	0.11413	0.62814	0.00048306	0.010961	3.48e-08	2.182	75.153	4.64e-13
79812	MMRN2	2.004	0.080571	0.1432	0.0016028	0.0035784	4.24e-08	0.43587	75.117	4.7e-13
5271	SERPINB8	1.3525	0.074038	0.50203	0.0018966	0.010143	7.74e-09	0.2636	75.091	4.75e-13
2191	FAP	0.7745	0.27306	0.56207	0.00043622	0.0059731	1e-07	0.67396	75.079	4.76e-13
2188	FANCF	-0.76296	-0.17872	-0.1447	8.99e-07	0.0020619	0.00079871	-0.24712	-75.08	4.76e-13
5412	UBL3	-0.51202	-0.07663	-0.3392	0.00056462	0.072792	2.27e-09	-0.15993	-75.062	4.79e-13
25813	SAMM50	-0.1493	-0.096233	-0.19836	0.0010222	0.010845	1.55e-08	-0.14542	-75.008	4.9e-13
83468	GLT8D2	1.0614	0.058775	0.54358	0.00072769	0.061983	2.2e-09	0.58082	74.938	5.06e-13
89932	PAPLN	0.58046	0.085822	0.24334	0.0057118	0.0016788	3.42e-08	0.15787	74.895	5.15e-13
9514	GAL3ST1	-1.5046	-0.2332	-0.67436	0.00055588	0.0030906	2.08e-07	-1.2221	-74.883	5.18e-13
51087	YBX2	-1.5268	-0.041939	-0.88248	0.0010587	0.44068	1.37e-10	-0.90639	-74.843	5.25e-13
7102	TSPAN7	-2.4663	-0.14101	-0.60426	1.2e-05	0.015429	2.16e-06	-0.43521	-74.773	5.43e-13
55450	CAMK2N1	-1.8612	-0.028691	-0.56011	3.65e-05	0.7271	4.34e-09	-1.4441	-74.75	5.47e-13
54795	TRPM4	-3.4215	-0.093617	-0.4089	5.92e-07	0.096321	1.06e-05	-0.86248	-74.52	6.09e-13
23022	PALLD	0.89258	0.078437	0.36033	0.00073296	0.16419	7.77e-10	0.20065	74.503	6.14e-13
3490	IGFBP7	1.7723	0.16994	0.51826	0.00031504	0.14205	2.69e-09	1.3966	74.456	6.25e-13
29924	EPN1	-0.079998	0.066991	-0.2912	0.50323	0.014542	4.08e-14	-0.22344	-74.455	6.25e-13
2669	GEM	0.86064	0.089327	0.71603	0.00068493	0.32064	4.07e-10	0.26282	74.335	6.6e-13
330	BIRC3	5.1447	0.34605	0.59252	0.0017694	0.00024072	2.64e-06	3.9443	74.287	6.74e-13
152831	KLB	-0.32234	-0.04125	-0.25965	1.81e-05	0.16955	7.11e-08	-0.24906	-74.234	6.9e-13
25974	MMACHC	-0.24794	-0.23063	-0.1687	6.4e-06	0.00021781	0.0032367	-0.22233	-74.194	7.02e-13
10614	HEXIM1	-0.39686	-0.10713	-0.29511	0.0074251	0.02183	8.37e-10	-0.34075	-74.185	7.03e-13
5295	PIK3R1	-0.39483	-0.10954	-0.26621	0.00081778	0.0045889	1.03e-07	-0.27203	-74.168	7.08e-13
2627	GATA6	-4.5959	-0.19076	-0.48981	0.0015175	0.012449	1.21e-08	-0.65527	-73.997	7.66e-13
5209	PFKFB3	0.31749	0.12488	0.42057	0.0051685	0.00050192	3.3e-07	0.29633	73.94	7.85e-13
23171	GPD1L	-1.3075	-0.11105	-0.34611	9.15e-07	0.038488	1.95e-05	-0.47814	-73.938	7.85e-13
10417	SPON2	2.4146	0.29275	0.64284	0.00028648	0.0063067	2.74e-07	0.54956	73.908	7.94e-13
4528	MTIF2	-0.32368	-0.11083	-0.19583	2.44e-05	0.020141	9.81e-07	-0.27744	-73.777	8.43e-13
51074	APIP	0.048899	0.023626	0.73408	0.71373	0.77005	8.09e-14	0.55696	73.768	8.46e-13
84251	SGIP1	0.26047	0.053418	0.20796	0.001584	0.074607	1.2e-09	0.097793	73.697	8.72e-13
54852	PAQR5	-1.2461	-0.088675	-0.35186	3.63e-07	0.0052397	0.0017259	-0.9758	-73.642	8.94e-13
22936	ELL2	0.30342	0.25548	0.49655	0.00064193	0.0015162	8.98e-07	0.44276	73.596	9.13e-13
1390	CREM	0.14985	0.02702	0.45042	0.0012373	0.40545	2.26e-10	0.10657	73.533	9.38e-13
84448	ABLIM2	-7.9911	-0.002396	-0.20066	4.13e-06	0.96685	7.6e-08	-5.9726	-73.416	9.89e-13
1123	CHN1	0.38276	0.087224	0.50938	0.00050459	0.032923	1.55e-08	0.44915	73.4	9.95e-13
28970	C11orf54	-1.0524	-0.087177	-0.45901	0.00050459	0.11515	3.1e-09	-0.23811	-73.342	1.02e-12
10917	BTNL3	-7.1747	0.029126	-0.94429	0.035267	0.76166	1.38e-12	-5.4296	-73.329	1.02e-12
23192	ATG4B	-0.28873	-0.073019	-0.34647	0.00012059	0.028046	1.12e-07	-0.31135	-73.275	1.05e-12
64981	MRPL34	-0.40332	-0.085086	-0.20455	4.26e-05	0.015114	9.67e-07	-0.13435	-73.233	1.07e-12
9447	AIM2	1.6678	0.26791	0.85286	0.016324	0.02639	3.96e-10	1.3661	73.207	1.08e-12
9993	DGCR2	-0.63795	-0.069575	-0.24627	0.019316	0.082388	7.35e-11	-0.29241	-73.184	1.09e-12
6091	ROBO1	0.24509	0.078334	0.40178	0.00049422	0.19319	1.91e-09	0.146	73.169	1.1e-12
9093	DNAJA3	-0.23562	-0.11858	-0.23729	3.55e-05	0.00050281	0.00017366	-0.217	-73.143	1.11e-12
22	ABCB7	-0.14522	-0.071353	-0.19478	0.00046479	0.014023	6.47e-08	-0.17516	-73.044	1.15e-12
79176	FBXL15	-0.20983	-0.0077383	-0.38634	0.049873	0.80201	1.82e-12	-0.087597	-73.046	1.15e-12
1666	DECR1	-0.87257	-0.028879	-0.22937	2.19e-05	0.43218	3.22e-08	-0.67638	-73.044	1.15e-12
8321	FZD1	-0.092943	-0.082898	-0.21443	0.22904	0.010987	7.68e-11	-0.1825	-73.037	1.16e-12
29934	SNX12	-0.1294	-0.10359	-0.31098	0.024388	0.020205	4.07e-10	-0.13931	-72.981	1.18e-12
1982	EIF4G2	-0.0076484	-0.025046	0.1789	0.92545	0.55755	3.75e-14	0.0071989	72.967	1.19e-12
56172	ANKH	-0.44094	-0.055175	-0.35044	0.00056483	0.11773	3.14e-09	-0.33704	-72.909	1.22e-12
23456	ABCB10	-0.11488	-0.069891	-0.2429	0.0011991	0.0070675	6e-08	-0.10191	-72.887	1.23e-12
1130	LYST	0.32516	0.065393	0.2873	0.0088373	0.082596	2.02e-10	0.2799	72.867	1.24e-12
3155	HMGCL	-1.0021	-0.051021	-0.35557	5.02e-05	0.28279	2.23e-08	-0.43051	-72.769	1.3e-12
55108	BSDC1	-0.066979	0.034358	-0.34836	0.33534	0.14665	1.21e-13	-0.036635	-72.748	1.31e-12
3915	LAMC1	0.38824	0.079394	0.58888	0.0006785	0.16361	1.92e-09	0.35766	72.711	1.33e-12
26090	ABHD12	-0.43041	-0.067285	-0.43164	0.0059171	0.080588	3.72e-10	-0.39699	-72.65	1.36e-12
5833	PCYT2	-0.095236	0.020823	-0.49732	0.39867	0.32164	1.14e-13	-0.073292	-72.615	1.39e-12
4651	MYO10	-0.11324	-0.083825	-0.29823	0.019561	0.0047581	5.12e-09	-0.12601	-72.546	1.43e-12
6838	SURF6	-0.25514	-0.17877	-0.21556	0.00011975	9.18e-05	0.00067703	-0.21843	-72.541	1.43e-12
1181	CLCN2	-2.8059	-0.088135	-0.36941	0.00046628	0.24768	2.07e-09	-0.39025	-72.491	1.46e-12
651	BMP3	-1.2418	-0.047705	-0.67657	7.93e-07	0.20217	6.61e-06	-0.99673	-72.465	1.48e-12
22888	UBOX5	-0.11336	-0.080072	-0.18113	0.0032214	0.0019877	1.59e-07	-0.1607	-72.37	1.54e-12
284348	LYPD5	4.9473	0.34858	0.32365	0.002932	0.00075945	6.82e-07	0.77941	72.36	1.55e-12
9296	ATP6V1F	0.19944	0.085175	0.21219	6.91e-05	0.0034519	6.84e-06	0.18231	72.34	1.56e-12
126295	ZNF57	-1.377	-0.13393	-0.39838	2.9e-05	0.025584	1.06e-06	-0.53041	-72.326	1.57e-12
7364	UGT2B7	-0.62524	-0.15682	-1.1884	0.0011836	0.015096	2.71e-08	-0.36665	-72.282	1.6e-12
64856	VWA1	1.3911	0.19686	0.1017	1.83e-05	6.12e-05	0.015376	1.0775	72.272	1.6e-12
79894	ZNF672	-0.070207	-0.089654	-0.17812	0.091634	0.0043321	1.23e-09	-0.15244	-72.272	1.6e-12
10581	IFITM2	1.1829	0.23436	0.63501	0.00050263	0.0051501	3.83e-07	0.38834	72.247	1.61e-12
9057	SLC7A6	0.047303	0.052353	0.32599	0.37053	0.06656	5.52e-12	0.074465	72.198	1.65e-12
151295	SLC23A3	-0.53697	0.025566	-0.99665	6.57e-05	0.55713	3.14e-09	-0.82623	-72.157	1.68e-12
23616	SH3BP1	-0.14014	0.052276	-0.42728	0.087495	0.014901	6.03e-13	-0.042866	-72.121	1.7e-12
23604	DAPK2	-0.82177	0.081728	-0.52842	0.11939	0.17496	4.66e-13	-0.64906	-72.118	1.7e-12
8440	NCK2	-0.12808	0.0089832	-0.41566	0.35208	0.7416	2.02e-13	-0.32936	-72.097	1.72e-12
5337	PLD1	-0.53763	-0.009666	-0.445	0.00037845	0.72754	9.05e-10	-0.12944	-72.087	1.72e-12
36	ACADSB	-0.3511	-0.080614	-0.50321	0.00019066	0.02379	1.51e-07	-0.32208	-71.97	1.81e-12
725	C4BPB	1.5458	0.32782	0.45627	0.0031904	0.00055719	1.18e-06	0.61895	71.969	1.81e-12
161882	ZFPM1	0.74184	0.19834	-0.48294	0.094994	0.017377	3.15e-14	0.14042	-71.977	1.81e-12
8050	PDHX	-0.22844	-0.085476	-0.18359	1.03e-05	0.011001	1.52e-05	-0.20126	-71.951	1.82e-12
10	NAT2	-3.5115	0.017299	-0.72747	0.016719	0.60573	5.37e-12	-1.1038	-71.811	1.95e-12
144100	PLEKHA7	-0.29537	0.019041	-0.30793	0.28525	0.53551	2.5e-13	-0.063153	-71.805	1.95e-12
55630	SLC39A4	-0.20431	0.0094983	-0.76852	0.11428	0.76772	7.7e-13	-0.22335	-71.767	1.98e-12
55217	TMLHE	-0.40328	-0.09609	-0.25267	3.95e-06	0.011846	4.71e-05	-0.26203	-71.762	1.98e-12
2214	FCGR3A	17.186	0.28701	0.99371	0.00035215	0.00084547	9.94e-06	1.9983	71.675	2.06e-12
6576	SLC25A1	-0.20873	-0.022697	-0.53054	0.037235	0.33553	1.28e-11	-0.20931	-71.65	2.08e-12
84899	TMTC4	-0.1736	-0.11652	-0.25074	0.020713	0.010577	2.24e-09	-0.22567	-71.647	2.08e-12
54438	GFOD1	-0.25876	0.028273	-0.40148	0.0017654	0.41809	7.27e-11	-0.067824	-71.591	2.13e-12
8314	BAP1	-0.15177	-0.074329	-0.19094	0.0066816	0.0090086	1.01e-08	-0.14305	-71.587	2.13e-12
8564	KMO	0.3098	0.096079	0.24753	0.0024599	0.022651	9.35e-09	0.2432	71.471	2.25e-12
6925	TCF4	0.57619	0.12523	0.61366	0.0012591	0.11355	2.52e-09	0.24624	71.445	2.27e-12
2882	GPX7	0.35408	0.12938	0.50187	0.00028846	0.005517	1.02e-06	0.332	71.366	2.36e-12
165545	DQX1	-1.7977	0.034915	-0.72983	0.011112	0.60208	1.08e-11	-0.82887	-71.321	2.4e-12
4051	CYP4F3	-0.29626	-0.085986	-0.65235	0.014476	0.010296	3.93e-09	-0.19675	-71.302	2.42e-12
1652	DDT	-0.34666	-0.091546	-0.27486	0.012796	0.055402	4.62e-10	-0.29894	-71.281	2.44e-12
51703	ACSL5	-1.6969	-0.056777	-0.45985	0.028828	0.30671	2.31e-11	-0.62023	-71.226	2.5e-12
5794	PTPRH	-2.0837	0.083739	-0.5093	0.0037363	0.1596	3.34e-11	-0.21636	-71.15	2.59e-12
2065	ERBB3	-0.51523	-0.035688	-0.42935	6.64e-05	0.43088	2.06e-08	-0.43016	-71.114	2.63e-12
6603	SMARCD2	-0.14002	-0.13774	-0.28756	0.071224	0.00012934	4.73e-07	-0.24972	-71.065	2.68e-12
6282	S100A11	0.96346	0.14145	0.51822	8.55e-05	0.015771	1.05e-06	0.27963	71.033	2.72e-12
10439	OLFM1	0.4304	0.012723	0.55514	0.0047904	0.87899	5.57e-11	0.37517	71.029	2.72e-12
90378	SAMD1	-0.05768	-0.088859	-0.41323	0.2139	0.0048967	7.19e-10	-0.3255	-70.933	2.84e-12
2671	GFER	-0.22815	-0.043059	-0.2867	0.22326	0.16878	5.4e-12	-0.099654	-70.92	2.85e-12
10420	TESK2	-1.0297	0.087049	-0.30315	2.13e-05	0.1423	1.72e-08	-0.78179	-70.906	2.87e-12
7763	ZFAND5	0.16184	0.073321	0.21646	0.01764	0.013448	2.61e-09	0.19416	70.879	2.9e-12
255252	LRRC57	-0.27798	-0.07212	-0.30281	0.0056189	0.026182	3.83e-09	-0.1286	-70.854	2.93e-12
79842	ZBTB3	-0.4766	-0.10798	-0.17755	2.66e-05	0.010824	7.81e-06	-0.38917	-70.839	2.95e-12
26063	DECR2	-0.38939	-0.036561	-0.4688	0.0079042	0.44179	7.83e-11	-0.41519	-70.826	2.96e-12
4852	NPY	-1.6054	-0.10942	-0.56815	0.00027334	0.0052847	1.49e-06	-0.32447	-70.814	2.97e-12
3563	IL3RA	1.4495	0.22703	0.58143	0.11028	0.0029095	3.2e-09	1.1713	70.806	2.98e-12
3257	HPS1	-0.30542	0.007225	-0.21535	0.0049995	0.84136	4.17e-11	-0.20876	-70.781	3.01e-12
5328	PLAU	1.2121	0.24941	0.98772	0.006138	0.028186	3.23e-09	0.45891	70.754	3.04e-12
197259	MLKL	0.57885	0.024913	0.58915	0.0056973	0.6447	7.67e-11	0.49094	70.751	3.04e-12
55074	OXR1	-0.16276	-0.073896	-0.3246	0.00061726	0.011219	1.74e-07	-0.27492	-70.743	3.05e-12
622	BDH1	-1.4881	-0.049656	-0.51986	0.00014483	0.11515	4.52e-08	-0.26112	-70.688	3.12e-12
6398	SECTM1	-1.5966	0.088455	-0.87681	0.014473	0.11195	8.48e-12	-1.2581	-70.691	3.12e-12
6095	RORA	0.16822	0.060243	0.52715	0.010442	0.22427	1.34e-10	0.42541	70.676	3.13e-12
64787	EPS8L2	-0.50987	-0.014919	-0.37394	0.013908	0.78611	2.23e-11	-0.11933	-70.643	3.18e-12
9927	MFN2	-0.30987	-0.081233	-0.23854	0.0025458	0.0053122	1.07e-07	-0.26644	-70.638	3.18e-12
91452	ACBD5	-0.16554	-0.16132	-0.38507	0.19258	0.0069763	5.46e-10	-0.32869	-70.567	3.28e-12
5465	PPARA	-0.43078	-0.03789	-0.2993	0.0003975	0.20217	7.41e-09	-0.11699	-70.559	3.29e-12
51375	SNX7	-0.94415	-0.15273	-0.19216	1.37e-05	0.0067867	4.19e-05	-0.74606	-70.53	3.33e-12
2872	MKNK2	-0.56353	0.0057518	-0.40096	0.0011299	0.85262	2.74e-10	-0.38859	-70.524	3.33e-12
10529	NEBL	1.0166	-0.012447	0.19666	0.0010497	0.77076	2.8e-10	0.11841	70.51	3.35e-12
6051	RNPEP	-0.26542	-0.091731	-0.31489	0.1337	0.012388	3.68e-10	-0.24223	-70.478	3.39e-12
10538	BATF	2.6549	0.25045	0.75012	0.0070539	0.018409	5.74e-09	1.0085	70.438	3.45e-12
54762	GRAMD1C	-1.2743	-0.059004	-0.69912	0.00019297	0.41224	8.39e-09	-0.27663	-70.399	3.51e-12
79639	TMEM53	-0.44601	0.095228	-0.31011	0.04733	0.019895	2.62e-12	-0.34632	-70.338	3.61e-12
25771	TBC1D22A	-0.25193	0.050976	-0.37824	0.034601	0.11841	3.89e-12	-0.31739	-70.236	3.78e-12
10424	PGRMC2	-0.18454	-0.024865	-0.39951	0.018868	0.36924	4.97e-11	-0.10008	-70.08	4.06e-12
23213	SULF1	2.0183	0.02592	0.73004	0.00095752	0.77529	6.76e-10	1.5768	70.056	4.1e-12
415116	PIM3	1.6456	0.21487	0.46687	0.00028361	0.0028609	4.74e-06	0.63218	70.038	4.13e-12
89910	UBE3B	-0.26873	-0.071619	-0.15461	0.00017232	0.029639	3e-07	-0.10357	-70.025	4.15e-12
162394	SLFN5	0.67402	0.098087	0.37299	0.0014005	0.044388	1.41e-08	0.55314	70.017	4.16e-12
153090	DAB2IP	-0.43734	-0.013005	-0.47575	0.013786	0.58324	4.32e-11	-0.42583	-69.978	4.23e-12
1355	COX15	-0.13531	-0.10784	-0.18566	0.0031305	0.0084065	5.58e-08	-0.12293	-69.972	4.24e-12
118881	COMTD1	-0.3223	-0.01017	-0.37333	0.11916	0.84063	2.64e-12	-0.27704	-69.914	4.35e-12
6347	CCL2	1.8373	0.12708	0.94682	0.0026819	0.18009	1.23e-09	1.0122	69.851	4.47e-12
124540	MSI2	0.41613	0.032263	0.20249	7.17e-05	0.096266	1.97e-07	0.095875	69.817	4.54e-12
57107	PDSS2	-0.4778	-0.16687	-0.16005	6.9e-05	0.0049426	1.32e-05	-0.39786	-69.762	4.65e-12
9021	SOCS3	1.2875	0.22382	0.62295	0.010724	0.0026886	7.76e-08	0.69185	69.728	4.71e-12
468	ATF4	0.21778	0.060025	0.21146	0.00025934	0.0069437	1.68e-06	0.099241	69.71	4.75e-12
2169	FABP2	-1.2163	-0.11865	-1.1782	0.011112	0.022446	3.85e-09	-1.0366	-69.575	5.05e-12
2252	FGF7	0.53739	0.056859	0.61191	0.015938	0.16239	2.02e-10	0.54747	69.529	5.16e-12
7293	TNFRSF4	1.4007	0.18235	0.39261	0.034817	0.0020619	3.38e-08	0.33128	69.503	5.21e-12
3717	JAK2	0.63482	0.088927	0.36935	0.0006604	0.039343	5.06e-08	0.52213	69.442	5.36e-12
10844	TUBGCP2	-0.16528	-0.13404	-0.17797	0.139	0.00020359	2.64e-07	-0.17178	-69.34	5.61e-12
10617	STAMBP	-0.1431	-0.036858	-0.21117	0.0085856	0.092603	9.57e-10	-0.074873	-69.168	6.07e-12
843	CASP10	2.0695	0.20421	0.19915	9.59e-05	0.0012037	8.89e-05	1.5933	69.166	6.07e-12
10562	OLFM4	359.47	0.61805	1.0597	0.00056887	0.00039251	5.42e-05	58.527	69.147	6.12e-12
1303	COL12A1	0.70186	0.066794	0.51185	0.00056335	0.39753	4.13e-09	0.19826	69.084	6.29e-12
55041	PLEKHB2	-1.0449	-0.10937	-0.29829	0.00075932	0.073125	2.24e-08	-0.82418	-69.08	6.3e-12
79944	L2HGDH	-0.15217	-0.07389	-0.14459	0.00025754	0.0043438	4.57e-06	-0.13912	-69.065	6.33e-12
7039	TGFA	-0.51116	-0.08734	-0.24507	5.6e-05	0.18977	1.65e-07	-0.15272	-69.051	6.35e-12
23187	PHLDB1	-0.46317	-0.069136	-0.21019	0.0047525	0.01783	1.8e-08	-0.37603	-69.052	6.35e-12
5025	P2RX4	-1.1039	0.0081309	-0.60733	0.011816	0.88113	3.58e-11	-0.62882	-68.978	6.56e-12
51347	TAOK3	-0.3812	-0.028375	-0.25555	0.012604	0.53876	8.27e-11	-0.098189	-68.974	6.57e-12
10128	LRPPRC	-0.29044	-0.19693	-0.18344	2.79e-05	0.0021519	0.00017804	-0.26532	-68.88	6.85e-12
64795	RMND5A	-0.80511	-0.091653	-0.2738	4.65e-05	0.037354	1.74e-06	-0.34183	-68.859	6.91e-12
58495	OVOL2	-3.6202	-0.090958	-0.47232	0.0073028	0.046537	3.24e-09	-0.48586	-68.821	7.03e-12
9409	PEX16	-0.19712	0.023798	-0.19544	0.0089772	0.40876	3.81e-11	-0.16151	-68.779	7.16e-12
129807	NEU4	-2.06	-0.10668	-0.4768	0.010867	0.0078399	2.58e-08	-0.69584	-68.748	7.25e-12
7852	CXCR4	0.53995	0.11666	0.97368	0.020503	0.29777	1.07e-10	0.2942	68.706	7.38e-12
64427	TTC31	-0.1069	0.038452	-0.20921	0.052815	0.17203	4.99e-12	-0.093254	-68.64	7.6e-12
6692	SPINT1	-1.576	-0.072605	-0.54831	0.019472	0.28426	1.26e-10	-0.66823	-68.607	7.71e-12
2806	GOT2	-0.15806	-0.14037	-0.095417	4.42e-05	2.16e-05	0.10409	-0.13483	-68.573	7.83e-12
5577	PRKAR2B	0.42694	-0.030987	0.48281	0.010054	0.62933	4.31e-11	0.35874	68.518	8.02e-12
146691	TOM1L2	0.12201	0.019604	-0.19987	0.59124	0.58791	1.85e-13	-0.12747	-68.51	8.04e-12
120103	SLC36A4	0.15326	-0.048762	0.46695	0.007743	0.30797	5.23e-11	0.053091	68.368	8.58e-12
84647	PLA2G12B	-1.269	0.056401	-1.0144	5.52e-05	0.52188	2.08e-08	-1.0322	-68.355	8.61e-12
6920	TCEA3	-4.2303	-0.1642	-0.27923	4.02e-05	0.0039167	6.5e-05	-0.90234	-68.355	8.61e-12
92399	MRRF	-0.34469	-0.15271	-0.13994	1.58e-05	0.0034903	0.00023812	-0.16882	-68.347	8.63e-12
27236	ARFIP1	-0.4393	-0.049286	-0.27941	0.036054	0.091145	2.8e-10	-0.3616	-68.332	8.68e-12
4688	NCF2	4.9478	0.20061	0.73219	0.0007166	0.12144	1.82e-08	1.3584	68.28	8.88e-12
5265	SERPINA1	0.7081	0.27369	0.29581	0.00081888	6.01e-06	0.022338	0.31832	68.229	9.08e-12
262	AMD1	0.14503	-0.013502	0.32564	0.13463	0.71157	3.1e-12	0.13667	68.076	9.75e-12
64802	NMNAT1	-0.39256	-0.069151	-0.34577	0.0084188	0.047081	3.95e-09	-0.32712	-67.978	1.02e-11
147495	APCDD1	2.0596	0.0040459	0.43926	8.75e-05	0.95099	2.26e-08	0.26825	67.975	1.02e-11
2650	GCNT1	-0.16098	-0.12845	-0.71058	0.59194	0.011837	2.33e-10	-0.20772	-67.946	1.03e-11
55959	SULF2	0.61407	0.12114	0.40235	0.0013095	0.0064886	5.9e-07	0.40973	67.918	1.04e-11
7385	UQCRC2	-0.66616	-0.10905	-0.13159	3.39e-06	0.0095762	0.00045032	-0.16535	-67.878	1.06e-11
8814	CDKL1	-0.80637	-0.057525	-0.16063	8.66e-07	0.020895	0.00083308	-0.62515	-67.73	1.14e-11
256586	LYSMD2	0.92639	0.010702	0.45218	0.00050861	0.73041	4.28e-09	0.48653	67.687	1.16e-11
26354	GNL3	0.10623	-0.048093	0.45056	0.10307	0.40764	4.12e-12	0.046511	67.659	1.17e-11
23673	STX12	-0.55438	-0.071609	-0.17182	0.00017258	0.0084324	5.09e-06	-0.44074	-67.617	1.19e-11
23232	TBC1D12	-0.40593	-0.14574	-0.2863	0.0010726	0.0054336	1.14e-06	-0.29221	-67.591	1.21e-11
9564	BCAR1	-0.32063	0.0015823	-0.27198	0.0033517	0.95671	3.15e-10	-0.07278	-67.567	1.22e-11
63951	DMRTA1	-0.84103	0.0070251	-0.36809	5.13e-05	0.85135	4.06e-08	-0.66023	-67.564	1.22e-11
3459	IFNGR1	1.4008	0.10219	0.29999	0.013537	0.028186	5.52e-09	0.45792	67.498	1.26e-11
79041	TMEM38A	-0.11716	0.043356	-0.30704	0.080356	0.024144	5.1e-12	-0.028046	-67.459	1.28e-11
9582	APOBEC3B	-1.1339	0.020076	-0.84399	3.25e-06	0.70466	1.13e-06	-0.92129	-67.442	1.29e-11
26154	ABCA12	1.2052	0.19303	0.61261	0.017958	0.019488	7.15e-09	0.66803	67.436	1.29e-11
27286	SRPX2	0.95335	0.1071	0.40113	9.36e-05	0.06735	6.92e-07	0.2343	67.373	1.32e-11
6403	SELP	3.1876	0.19759	0.64413	0.0086193	0.0086086	5.39e-08	2.4674	67.319	1.36e-11
81888	HYI	-0.2511	0.016058	-0.55383	0.046757	0.63554	1.33e-11	-0.45137	-67.314	1.36e-11
8803	SUCLA2	-0.3466	-0.069797	-0.35696	0.0011838	0.049394	5.23e-08	-0.14205	-67.21	1.42e-11
23173	METAP1	-0.35137	-0.17428	-0.12407	1.45e-05	0.0011336	0.0024499	-0.30146	-67.18	1.44e-11
57333	RCN3	-0.50765	-0.03532	-0.44539	0.0027596	0.42137	1.5e-09	-0.4166	-67.102	1.49e-11
22898	DENND3	0.24895	0.13588	0.21508	0.006235	0.0001224	4.61e-05	0.15928	67.09	1.5e-11
7639	ZNF85	-0.37494	-0.08093	-0.083962	5.92e-07	0.034841	0.0011525	-0.30025	-67.04	1.53e-11
123355	LRRC28	-0.26562	0.013084	-0.43018	0.0082481	0.67603	1.12e-10	-0.36186	-66.957	1.59e-11
27290	SPINK4	29.856	0.33134	1.2831	0.067091	0.00075013	2.25e-07	3.2758	66.866	1.66e-11
4931	NVL	-0.43598	-0.12047	-0.13914	9.75e-07	0.0031313	0.016837	-0.35729	-66.777	1.73e-11
81030	ZBP1	2.394	0.1581	0.5186	0.00092279	0.0021872	7.01e-06	0.78543	66.718	1.77e-11
3399	ID3	-0.27182	-0.10163	-0.36568	0.0057979	0.027812	2.2e-08	-0.16009	-66.713	1.78e-11
5570	PKIB	-16.93	-0.28913	-0.47181	5.98e-07	0.030557	0.0015525	-12.703	-66.697	1.79e-11
6143	RPL19	0.052484	0.024519	0.26544	0.24607	0.53854	8.48e-12	0.20849	66.669	1.81e-11
6482	ST3GAL1	0.37698	0.1352	0.47234	0.0060564	0.041973	1.38e-08	0.21215	66.406	2.04e-11
10631	POSTN	2.6617	-0.14533	1.0621	0.023712	0.26978	3.5e-11	2.06	66.387	2.06e-11
55090	MED9	-0.18607	-0.075891	-0.17099	7.96e-05	0.036452	2.84e-06	-0.16442	-66.379	2.06e-11
114804	RNF157	-0.23642	0.012294	-0.57628	0.0047067	0.61031	2.72e-10	-0.10567	-66.372	2.07e-11
10903	MTMR11	-4.3246	-0.014863	-0.48356	1.07e-05	0.74679	8.39e-07	-3.2699	-66.35	2.09e-11
131870	NUDT16	-0.17289	0.023298	-0.29265	0.30187	0.31409	2.24e-12	-0.24356	-66.334	2.1e-11
8651	SOCS1	1.0702	0.15801	0.59465	0.0093694	0.0029466	3.94e-07	0.31432	66.223	2.21e-11
204	AK2	-0.16767	-0.11242	-0.14258	0.0034408	0.00090174	7.04e-06	-0.15643	-66.157	2.27e-11
257629	ANKS4B	-0.96417	-4.06e-05	-0.48729	0.0027466	0.99825	8.05e-10	-0.51774	-66.157	2.27e-11
5937	RBMS1	0.20517	-0.027907	0.54503	0.00097841	0.4529	1.75e-09	0.086065	66.119	2.31e-11
9976	CLEC2B	0.53162	0.11577	0.50242	0.0044615	0.037258	2.65e-08	0.46213	66.071	2.36e-11
366	AQP9	5.1516	0.33024	0.42041	0.017682	0.0020242	3.6e-07	1.171	66.048	2.38e-11
8195	MKKS	-0.39807	-0.11417	-0.10713	3.68e-06	0.0074453	0.0013544	-0.13989	-66.035	2.39e-11
23170	TTLL12	-0.31981	-0.12367	-0.34121	0.018459	0.0013697	6.39e-07	-0.29036	-65.988	2.44e-11
4924	NUCB1	0.0054482	-0.0084834	-0.5601	0.96311	0.81753	1.35e-12	-0.4172	-65.988	2.44e-11
9435	CHST2	0.7478	0.11007	0.68659	0.0012516	0.11083	3.04e-08	0.26288	65.956	2.47e-11
2357	FPR1	4.0731	0.26533	0.29745	0.0026554	0.003347	1.61e-06	3.1051	65.949	2.48e-11
2040	STOM	0.90209	0.12715	0.52579	0.00012675	0.0040255	4.88e-05	0.54848	65.786	2.67e-11
57827	C6orf47	0.059963	0.033904	-0.35267	0.78932	0.24565	5.53e-13	-0.025661	-65.772	2.68e-11
7089	TLE2	-1.062	-0.16133	-0.41376	0.00042789	0.0068871	5.29e-06	-0.85621	-65.755	2.7e-11
1906	EDN1	-2.5415	-0.00070486	-0.75351	0.00043372	0.99388	8.44e-09	-0.96923	-65.755	2.7e-11
55625	ZDHHC7	-0.51617	-0.039652	-0.29987	2.48e-05	0.13627	2.78e-06	-0.12646	-65.713	2.75e-11
3643	INSR	-0.80536	-0.051187	-0.42262	0.014417	0.28171	6.55e-10	-0.64816	-65.712	2.75e-11
3716	JAK1	0.36775	0.024608	0.24675	0.0026229	0.31609	4.08e-09	0.24516	65.659	2.81e-11
4680	CEACAM6	75.27	0.26367	0.40871	0.0085856	1.08e-05	0.0015988	7.3793	65.63	2.85e-11
10428	CFDP1	-0.15035	-0.10806	-0.15888	0.0027948	0.00023553	8.45e-05	-0.14437	-65.595	2.89e-11
56928	SPPL2B	0.23048	0.11961	-0.33871	0.41454	0.013455	4.64e-13	-0.20404	-65.566	2.93e-11
3003	GZMK	3.9278	0.13601	0.89639	0.01929	0.020346	1.44e-08	0.61656	65.557	2.93e-11
65251	ZNF649	-0.32337	-0.23938	-0.042073	0.00017647	6.01e-06	0.39793	-0.28329	-65.528	2.97e-11
9963	SLC23A1	-0.59821	-0.15281	-0.5881	0.0001074	0.0017075	0.00024497	-0.54856	-65.515	2.98e-11
5268	SERPINB5	2.0949	0.12881	1.3023	0.0092422	0.08657	4.83e-09	0.50301	65.48	3.03e-11
3854	KRT6B	5.276	0.20599	0.32438	0.0088999	0.0033694	4.92e-07	3.9943	65.443	3.08e-11
9992	KCNE2	-1.0051	-0.056946	-0.66136	9.98e-06	0.17641	7.45e-06	-0.65936	-65.44	3.08e-11
7358	UGDH	-1.0814	-0.29344	-0.15366	1.92e-05	0.0001224	0.10285	-0.34552	-65.429	3.09e-11
4758	NEU1	-0.22894	0.019131	-0.50462	0.029325	0.65842	5.31e-11	-0.2152	-65.382	3.16e-11
55229	PANK4	-0.14456	-0.10155	-0.21311	0.0003328	0.00059074	0.00029973	-0.19157	-65.355	3.19e-11
79717	PPCS	-0.58308	-0.077099	-0.18216	0.0012536	0.15822	2.62e-08	-0.1418	-65.316	3.25e-11
23242	COBL	-0.54906	-0.066786	-0.24251	0.00038986	0.16111	1.05e-07	-0.44269	-65.286	3.29e-11
152330	CNTN4	-0.42019	0.060346	-0.32159	7.7e-07	0.26671	1.5e-05	-0.3013	-65.283	3.29e-11
51196	PLCE1	-5.0953	-0.14771	-0.4477	1.95e-06	0.024078	0.00078193	-0.66367	-65.258	3.32e-11
6519	SLC3A1	-11.623	-0.062597	-0.78273	0.0020936	0.58192	3.14e-09	-8.7429	-65.247	3.34e-11
90956	ADCK2	-0.21568	-0.13477	-0.26837	0.0066413	0.00061525	8.39e-06	-0.24729	-65.226	3.36e-11
10857	PGRMC1	-0.35239	-0.15866	-0.22657	0.00032862	0.0084144	7e-06	-0.18788	-65.197	3.41e-11
51002	TPRKB	-0.19692	-0.18413	-0.1832	0.0056238	0.0014056	3.35e-06	-0.19357	-65.171	3.44e-11
23576	DDAH1	-1.5759	-0.15295	-0.19065	0.00075861	0.0050311	5.74e-06	-0.40936	-65.058	3.63e-11
535	ATP6V0A1	-0.13743	0.023612	-0.29667	0.15529	0.46954	8.8e-12	-0.043007	-65.037	3.65e-11
84102	SLC41A2	-0.39394	0.019867	-0.50747	0.39601	0.57252	3.29e-12	-0.33828	-65.036	3.65e-11
373156	GSTK1	-0.486	-0.0069543	-0.17144	0.0012041	0.85372	4.16e-09	-0.20636	-65.022	3.67e-11
57381	RHOJ	0.45365	0.044656	0.252	0.00078256	0.22861	3.34e-08	0.1166	65.006	3.69e-11
145864	HAPLN3	0.42978	0.11508	0.40208	0.032216	0.0079569	3.9e-08	0.37667	65.003	3.69e-11
6786	STIM1	-0.50398	0.051608	-0.35149	0.0010994	0.17958	2.23e-09	-0.33784	-65.008	3.69e-11
6503	SLA	2.0817	0.1167	0.5877	0.0055575	0.0063439	4.3e-07	0.37807	64.981	3.73e-11
118932	ANKRD22	8.3905	0.019515	0.88026	0.0032367	0.85846	1.37e-09	6.3371	64.966	3.75e-11
5780	PTPN9	-0.093936	-0.016249	-0.25451	0.079328	0.42282	8.61e-11	-0.20621	-64.926	3.81e-11
1907	EDN2	-3.7825	-0.0013286	-0.66503	1.03e-05	0.97372	1.19e-06	-0.46535	-64.905	3.85e-11
80321	CEP70	-0.25749	-0.093267	-0.39227	0.00094432	0.016282	8.78e-07	-0.24388	-64.901	3.85e-11
7450	VWF	10.145	0.14101	0.29837	0.00038337	0.0022989	4.35e-05	1.8634	64.88	3.88e-11
10298	PAK4	-0.1962	0.096399	-0.30902	0.01217	0.046032	1.37e-10	0.0036791	-64.855	3.92e-11
10217	CTDSPL	-0.77693	-0.16776	-0.29718	0.00040831	0.0047658	1.53e-05	-0.63382	-64.819	3.98e-11
118813	ZFYVE27	-0.48673	0.04808	-0.27161	0.0035307	0.23628	6.33e-10	-0.2759	-64.788	4.04e-11
66008	TRAK2	-0.72163	-0.19366	-0.13371	6.25e-05	0.00020741	0.015388	-0.23396	-64.74	4.12e-11
6041	RNASEL	-1.889	-0.031299	-0.30108	1.81e-05	0.62261	1.12e-06	-1.4407	-64.718	4.16e-11
219285	SAMD9L	3.5519	0.30605	0.37722	0.00020116	0.00055683	0.00085099	0.8799	64.703	4.18e-11
26524	LATS2	0.3964	0.11839	0.15618	4.44e-05	0.0015601	0.0012115	0.15074	64.675	4.23e-11
84168	ANTXR1	0.28197	-0.039877	0.18426	0.0021	0.42532	1.33e-09	0.22109	64.67	4.24e-11
55650	PIGV	-0.30958	-0.10809	-0.29014	0.003298	0.023362	1.37e-07	-0.27605	-64.607	4.36e-11
3099	HK2	1.1481	0.19683	0.88707	0.0064856	0.01378	1.34e-07	0.39753	64.553	4.47e-11
8228	PNPLA4	-0.88741	-0.11162	-0.21849	1.03e-05	0.020014	0.00018364	-0.69967	-64.545	4.48e-11
25996	REXO2	0.17094	-0.015096	0.29278	0.00011842	0.79733	5.43e-08	0.24412	64.527	4.51e-11
9054	NFS1	-0.12147	-0.044942	-0.27367	0.00026677	0.057305	9.07e-07	-0.088879	-64.495	4.57e-11
4224	MEP1A	-8.6032	-0.0024832	-1.0974	0.0090338	0.97876	4.37e-10	-6.5135	-64.473	4.61e-11
91445	RNF185	-0.21325	-0.069744	-0.40199	0.12139	0.020699	2.95e-09	-0.34029	-64.469	4.62e-11
26589	MRPL46	-0.19795	-0.06414	-0.18817	1.32e-05	0.015039	0.0002063	-0.096694	-64.426	4.7e-11
57556	SEMA6A	-0.47653	0.015415	-0.55343	0.0036786	0.76247	9.63e-10	-0.40486	-64.42	4.71e-11
817	CAMK2D	-0.43086	-0.021887	-0.29478	0.0067721	0.33512	2.28e-09	-0.29081	-64.414	4.71e-11
5730	PTGDS	7.2483	0.27322	0.91683	0.0014104	0.0079188	1.88e-06	1.036	64.414	4.71e-11
55040	EPN3	-1.6695	-0.24565	-0.18898	0.015219	0.0030906	4.8e-07	-1.301	-64.404	4.73e-11
2124	EVI2B	0.90347	0.12449	0.51817	0.0054744	0.0024001	2.21e-06	0.54277	64.367	4.81e-11
57037	ANKMY2	-0.27541	-0.059722	-0.27041	0.0077866	0.0099804	1.91e-07	-0.11392	-64.342	4.86e-11
1340	COX6B1	-0.39396	-0.03971	-0.16304	0.020012	0.25834	9.34e-10	-0.31528	-64.316	4.91e-11
2530	FUT8	1.1893	0.12054	0.30833	8.99e-07	0.01525	0.0055175	0.43193	64.307	4.92e-11
10365	KLF2	3.3584	0.12272	0.5183	0.00027795	0.019813	3.95e-06	0.49215	64.269	5.01e-11
5737	PTGFR	0.15726	0.067621	0.36668	0.0079043	0.14731	5.18e-09	0.16268	64.263	5.01e-11
22920	KIFAP3	-0.70139	-0.087945	-0.19615	3.68e-06	0.0063779	0.003933	-0.26699	-64.239	5.06e-11
196883	ADCY4	3.6112	0.30897	0.16408	0.0011274	2.26e-05	0.013522	0.59796	64.218	5.11e-11
3384	ICAM2	1.4071	0.086413	0.37867	0.00061197	0.26001	5.43e-08	1.0979	64.192	5.17e-11
131474	CHCHD4	-0.24174	-0.13117	-0.15626	0.00011669	0.00069408	0.0014218	-0.1676	-64.168	5.22e-11
2168	FABP1	-100.41	0.020115	-0.30263	3.9e-05	0.76443	2.42e-07	-9.5283	-64.155	5.24e-11
51547	SIRT7	-0.50752	0.025208	-0.39277	0.024466	0.67436	1.18e-10	-0.41119	-64.088	5.4e-11
9380	GRHPR	-0.066654	-0.028484	-0.2349	0.40831	0.11729	9.29e-11	-0.18838	-64.07	5.44e-11
51760	SYT17	-0.8821	-0.072341	-0.25123	8.21e-06	0.056373	7.33e-05	-0.17761	-64.037	5.52e-11
27032	ATP2C1	0.36743	-0.036751	0.24891	0.0099536	0.49755	3.08e-10	0.29137	63.973	5.68e-11
1573	CYP2J2	-6.2187	-0.13811	-0.4947	0.00033807	0.041388	1.31e-06	-1.3795	-63.942	5.76e-11
3172	HNF4A	-0.36202	0.11794	-0.3157	0.00029495	0.0010939	1.72e-08	0.0029788	-63.875	5.93e-11
51043	ZBTB7B	-0.55738	0.0068299	-0.20518	0.024967	0.81487	1.42e-10	-0.43355	-63.875	5.93e-11
84327	ZBED3	-0.087234	-0.052106	-0.35467	0.16503	0.10376	3.25e-10	-0.28315	-63.851	5.99e-11
8836	GGH	-1.0012	-0.23773	0.27235	1.64e-07	0.0019737	0.036898	-0.22808	-63.807	6.1e-11
408	ARRB1	-0.10519	-0.1084	-0.5196	0.67095	0.05189	1.72e-10	-0.14489	-63.781	6.17e-11
23054	NCOA6	-0.21311	-0.021572	-0.21752	0.0040189	0.41964	4.34e-09	-0.19829	-63.692	6.43e-11
56681	SAR1A	0.30932	0.020187	0.2512	0.0016388	0.53177	9.35e-09	0.084593	63.677	6.46e-11
51341	ZBTB7A	-0.27823	0.025	-0.3842	0.15768	0.46549	1.6e-11	-0.23959	-63.666	6.49e-11
11346	SYNPO	-0.058208	0.096833	-0.16465	0.74853	0.02902	2.38e-12	-0.12284	-63.657	6.51e-11
22934	RPIA	-0.48728	-0.11531	-0.078782	2.45e-06	0.0016254	0.065144	-0.14462	-63.63	6.58e-11
388585	HES5	-5.7556	-0.11947	-0.23722	0.00037423	0.038941	1.42e-06	-4.3295	-63.632	6.58e-11
55540	IL17RB	-0.66088	-0.10253	-0.1796	4.62e-06	0.001881	0.024616	-0.24954	-63.609	6.63e-11
7048	TGFBR2	0.98007	0.055241	0.32183	0.0017583	0.15304	3.83e-08	0.18547	63.607	6.63e-11
4534	MTM1	-2.3066	-0.10083	-0.33919	9.44e-06	0.086022	4.66e-05	-1.7667	-63.477	7.04e-11
65084	TMEM135	-0.12854	-0.14042	-0.33259	0.025445	0.016377	3.58e-08	-0.28168	-63.449	7.12e-11
54805	CNNM2	-0.50722	0.00053357	-0.31903	1.85e-06	0.98765	1.75e-05	-0.098754	-63.42	7.21e-11
55620	STAP2	-1.8783	-0.011078	-0.48144	0.00011509	0.85997	1.43e-07	-1.4466	-63.416	7.22e-11
93621	MRFAP1	0.14621	-0.089061	0.19208	0.072234	0.048514	3.57e-11	0.15814	63.4	7.26e-11
80821	DDHD1	0.098885	0.068091	0.25891	0.020729	0.082596	5.23e-09	0.10162	63.371	7.35e-11
2219	FCN1	1.7051	0.096753	0.73028	0.013295	0.015096	8.67e-08	1.3549	63.318	7.53e-11
60488	MRPS35	-0.40321	-0.21763	0.0014606	8.09e-07	0.00059074	0.97575	-0.084189	-63.293	7.6e-11
7056	THBD	2.0141	0.087992	0.36869	0.00054393	0.35737	6.52e-08	0.31516	63.295	7.6e-11
27010	TPK1	4.2326	0.16121	0.48259	0.0025693	0.003347	5.48e-06	3.2247	63.279	7.64e-11
3097	HIVEP2	0.57183	0.10037	0.34416	0.00014017	0.026467	8.91e-06	0.35764	63.268	7.67e-11
3559	IL2RA	1.592	0.11682	0.5045	0.0048735	0.26207	7.53e-09	0.31852	63.185	7.96e-11
216	ALDH1A1	-0.20467	-0.17023	-0.75801	0.6637	0.025316	6e-10	-0.25146	-63.146	8.1e-11
83416	FCRL5	5.5623	0.31291	0.47203	0.0075161	0.015279	1.84e-07	1.2738	63.115	8.21e-11
7869	SEMA3B	-0.33891	0.049983	-0.6097	0.0072478	0.41331	6.33e-10	-0.092641	-63.093	8.28e-11
8780	RIOK3	-1.0061	-0.020958	-0.34409	0.0064856	0.81753	1.5e-09	-0.78541	-63.088	8.29e-11
64150	DIO3OS	-7.4438	-0.040863	-0.15892	5.95e-08	0.48661	0.0063939	-1.3167	-63.042	8.46e-11
1327	COX4I1	-0.80404	-0.044265	-0.10418	8.66e-07	0.21921	0.00033413	-0.12572	-62.989	8.67e-11
80207	OPA3	0.031448	0.13109	-0.19162	0.64589	0.024078	1.64e-12	0.026343	-62.945	8.84e-11
80173	IFT74	-0.96815	-0.19861	-0.15699	9.15e-07	0.0068254	0.032717	-0.29109	-62.933	8.87e-11
5333	PLCD1	-2.0182	-0.050305	-0.66118	3.54e-05	0.3405	2.18e-06	-0.3344	-62.932	8.87e-11
115362	GBP5	13.225	0.25924	0.73615	0.0017654	0.016512	9.98e-07	9.9633	62.879	9.07e-11
80347	COASY	-0.058525	-0.063333	-0.30829	0.26596	0.021549	2.41e-09	-0.24505	-62.878	9.07e-11
4496	MT1H	-0.99116	-0.075806	-1.2804	0.0019507	0.43088	1.45e-08	-0.35565	-62.833	9.26e-11
4648	MYO7B	-0.81757	0.12838	-0.45513	0.22067	0.073504	1.37e-11	-0.63152	-62.813	9.34e-11
4327	MMP19	0.92975	0.10343	0.13996	6.15e-05	0.092672	5.72e-06	0.26324	62.81	9.34e-11
55703	POLR3B	-0.18849	-0.15134	-0.090898	0.00020227	5.22e-05	0.079766	-0.14516	-62.792	9.41e-11
5094	PCBP2	-0.17812	-0.040556	-0.22691	0.0060988	0.096462	2.31e-08	-0.16066	-62.776	9.47e-11
224	ALDH3A2	-0.39892	-0.047152	-0.29597	0.050731	0.091429	2.37e-09	-0.28896	-62.695	9.82e-11
780	DDR1	-0.69932	-0.10612	-0.32166	0.01531	0.01583	9.22e-08	-0.1968	-62.679	9.88e-11
9249	DHRS3	-0.45257	-0.016216	-0.33447	0.11971	0.75449	7.68e-11	-0.37139	-62.623	1.01e-10
347735	SERINC2	-1.2796	0.00058398	-0.63154	0.014537	0.99316	5.9e-10	-0.67576	-62.503	1.07e-10
4542	MYO1F	0.66037	0.12422	0.38	0.003179	0.0030955	6.71e-06	0.21596	62.496	1.07e-10
5797	PTPRM	0.30619	0.040391	0.39232	0.00074324	0.43716	5.14e-08	0.27168	62.465	1.09e-10
5362	PLXNA2	-0.85562	-0.020059	-0.54611	0.013874	0.65842	1.1e-09	-0.54603	-62.442	1.1e-10
153769	SH3RF2	0.095896	0.069239	-0.39959	0.66236	0.02394	2.09e-12	-0.0034674	-62.419	1.11e-10
5724	PTAFR	1.9951	0.14465	0.48129	0.00045995	0.01042	1.23e-05	1.555	62.351	1.14e-10
79675	FASTKD1	-0.44736	-0.099952	-0.080486	3.23e-07	0.010966	0.10824	-0.14119	-62.311	1.16e-10
9535	GMFG	1.0814	0.15981	0.67068	0.0064856	0.045521	7.07e-08	0.32893	62.308	1.16e-10
3383	ICAM1	0.56029	0.097491	0.79585	0.0048013	0.24454	1.24e-08	0.5083	62.299	1.17e-10
3937	LCP2	0.94438	0.1417	0.65828	0.00091945	0.074082	3.83e-07	0.65534	62.264	1.19e-10
1555	CYP2B6	-2.1162	0.042338	-0.40942	0.001037	0.095573	7.84e-09	-0.23425	-62.225	1.21e-10
7010	TEK	2.3446	0.010663	0.28939	0.0029067	0.91598	4.86e-09	1.7757	62.185	1.23e-10
54751	FBLIM1	-0.72002	-0.00614	-0.31731	0.0045375	0.87701	3.1e-09	-0.3525	-62.155	1.24e-10
84958	SYTL1	0.94696	0.23406	0.094901	6.93e-06	0.00028033	0.40971	0.27914	62.151	1.24e-10
23788	MTCH2	-0.55297	-0.032298	-0.18998	2.52e-06	0.34669	7.81e-05	-0.4351	-62.115	1.26e-10
941	CD80	0.10451	0.068291	0.25148	0.014025	0.065931	1.98e-08	0.21058	62.097	1.27e-10
10438	C1D	-0.3429	-0.13702	-0.36753	0.11429	0.05489	2.48e-09	-0.19347	-62.078	1.28e-10
9830	TRIM14	0.052662	0.011868	-0.28512	0.71303	0.68038	3.35e-12	0.014177	-62.061	1.29e-10
4318	MMP9	22.439	0.24536	1.1188	0.0070527	0.024702	1.64e-07	4.4573	62.044	1.3e-10
2537	IFI6	1.25	0.12731	0.39246	0.00057249	0.00020741	0.0034783	0.27601	62.029	1.31e-10
5605	MAP2K2	-0.12697	-0.038934	-0.38582	0.33341	0.29551	9.77e-11	-0.13732	-62.004	1.32e-10
760	CA2	-96.519	-0.16398	-0.34456	5.95e-08	0.068145	0.12587	-15.759	-61.99	1.33e-10
1629	DBT	-0.21843	-0.095959	-0.18075	0.00066396	0.022138	3.27e-06	-0.12114	-61.881	1.4e-10
1439	CSF2RB	0.32721	0.070454	0.57669	0.023933	0.0020242	1.67e-06	0.3096	61.856	1.41e-10
23607	CD2AP	-0.90051	-0.045644	-0.294	0.0012167	0.28161	6.31e-08	-0.36783	-61.858	1.41e-10
5272	SERPINB9	0.18663	0.031148	0.57264	0.078397	0.34001	4.42e-10	0.13274	61.856	1.41e-10
9491	PSMF1	-0.091432	-0.077214	-0.19689	0.009673	0.0064229	8.95e-07	-0.099122	-61.821	1.43e-10
1475	CSTA	1.0563	0.17075	0.64971	0.006379	0.0048601	2.16e-06	0.66966	61.808	1.44e-10
23588	KLHDC2	-0.32241	-0.080988	-0.22742	0.001443	0.13666	1.26e-07	-0.12731	-61.801	1.44e-10
5331	PLCB3	-0.064354	-0.081	-0.56183	0.76022	0.020016	1.33e-09	-0.11406	-61.769	1.46e-10
260425	MAGI3	-0.74119	0.015609	-0.41631	0.0085395	0.6614	1.11e-09	-0.4276	-61.741	1.48e-10
83667	SESN2	-0.036135	0.049055	-0.40011	0.71605	0.063211	5.74e-12	-0.031072	-61.71	1.5e-10
10891	PPARGC1A	-1.5507	-0.12303	-0.28851	6.74e-07	0.043042	0.007515	-1.2022	-61.697	1.51e-10
6275	S100A4	0.25015	0.13657	0.59547	0.023634	0.11985	6.12e-09	0.49667	61.663	1.53e-10
9627	SNCAIP	0.24538	0.036688	0.33849	0.00049053	0.19039	3.4e-07	0.10485	61.608	1.56e-10
119391	GSTO2	-0.50235	-0.10622	-0.24094	0.064412	0.014401	3.5e-08	-0.41407	-61.608	1.56e-10
7464	CORO2A	-0.082041	0.025853	-0.55583	0.91376	0.39144	5.15e-12	-0.4248	-61.577	1.58e-10
27237	ARHGEF16	-0.73085	-0.018782	-0.3722	0.096023	0.73381	1.63e-10	-0.14282	-61.573	1.59e-10
8794	TNFRSF10C	0.81945	0.11616	0.32106	0.00057369	0.0073958	2.14e-05	0.65948	61.558	1.6e-10
1399	CRKL	-0.091895	-0.083084	-0.17485	0.0075161	0.0019737	7.68e-06	-0.15287	-61.538	1.61e-10
23516	SLC39A14	-0.27785	-0.038795	-0.24225	0.0012334	0.16862	1.34e-07	-0.094046	-61.532	1.61e-10
639	PRDM1	1.1829	0.26775	0.42353	0.00096305	0.0014087	0.00013513	0.96422	61.519	1.62e-10
151473	SLC16A14	0.64719	0.1007	0.53896	0.0088293	0.0058756	1.34e-06	0.51489	61.453	1.67e-10
23643	LY96	0.66826	0.11397	0.63175	0.0044934	0.085317	7.01e-08	0.24946	61.419	1.69e-10
162417	NAGS	-1.2615	0.027654	-0.79439	0.0035845	0.24355	2.79e-09	-1.0105	-61.413	1.69e-10
51379	CRLF3	0.13094	0.021118	0.34957	0.1983	0.33908	1.93e-10	0.28343	61.414	1.69e-10
1785	DNM2	-0.56472	-0.03475	-0.38154	0.0018685	0.43007	3.01e-08	-0.14051	-61.319	1.77e-10
5320	PLA2G2A	8.5557	0.2398	1.3175	0.077412	0.0089885	6.34e-08	6.5369	61.294	1.79e-10
2981	GUCA2B	-9.8247	-0.093927	-1.2186	2.31e-05	0.45622	5.4e-06	-2.4932	-61.267	1.81e-10
6678	SPARC	0.46827	0.18146	0.59912	0.00037845	0.031606	5.4e-06	0.2756	61.223	1.84e-10
79090	TRAPPC6A	-0.55199	-0.068131	-0.37549	0.0010003	0.0081773	1.11e-05	-0.45766	-61.223	1.84e-10
23230	VPS13A	-0.31056	0.044432	-0.3654	0.0022159	0.20709	5.16e-09	-0.31785	-61.215	1.85e-10
7014	TERF2	-0.27586	-0.030988	-0.14851	3.01e-05	0.22072	9.26e-06	-0.072999	-61.204	1.85e-10
157574	FBXO16	0.53109	0.061081	0.211	0.00012611	0.036843	1.66e-05	0.42541	61.17	1.88e-10
79782	LRRC31	-2.4619	0.018879	-0.76108	0.019828	0.56452	5.19e-10	-0.96024	-61.153	1.89e-10
9123	SLC16A3	0.49996	0.19575	0.26223	0.00055066	0.00020359	0.0059656	0.23518	61.15	1.89e-10
8600	TNFSF11	0.76268	0.068194	0.45686	0.091634	0.1831	1.08e-09	0.62232	61.136	1.9e-10
8754	ADAM9	0.89824	0.086037	0.308	0.00020677	0.099537	2.59e-06	0.38172	61.133	1.91e-10
5371	PML	0.73086	0.10647	0.059411	1.29e-05	0.00077819	0.072279	0.15796	61.097	1.94e-10
958	CD40	1.2125	0.09195	0.59572	0.00028741	0.019165	1.67e-05	0.97437	61.07	1.96e-10
79184	BRCC3	-0.29836	-0.11164	-0.15932	0.003146	0.0011522	5.79e-05	-0.17712	-60.966	2.05e-10
4478	MSN	0.21205	0.04623	0.55979	0.0017062	0.36927	4.6e-08	0.14431	60.955	2.06e-10
64219	PJA1	0.41721	-0.098921	0.39321	0.00051099	0.11619	3.3e-08	0.33213	60.917	2.1e-10
2746	GLUD1	-0.12397	-0.062085	-0.21387	0.0030052	0.037116	4.3e-07	-0.1851	-60.899	2.11e-10
10172	ZNF256	-0.12056	-0.09809	-0.20883	0.048182	0.0069763	1.93e-07	-0.11798	-60.845	2.16e-10
1655	DDX5	0.18335	0.064373	0.24766	0.0094064	0.13343	2.23e-08	0.17034	60.846	2.16e-10
9873	FCHSD2	0.22159	0.027039	0.28588	0.0060721	0.268	1.65e-08	0.25109	60.829	2.17e-10
27250	PDCD4	-4.0567	-0.2489	-0.33507	0.00034661	0.0084144	4.67e-05	-0.62278	-60.804	2.2e-10
10494	STK25	-0.016484	-0.056564	-0.32155	0.8538	0.015757	2.41e-09	-0.051761	-60.802	2.2e-10
135112	NCOA7	1.6825	0.17133	0.46847	0.0037058	0.0056811	5.19e-06	0.63517	60.742	2.26e-10
147798	TMC4	-2.5446	0.0036743	-0.49963	0.0026981	0.95091	8.46e-09	-0.31804	-60.743	2.26e-10
865	CBFB	0.15833	0.01637	0.31072	0.0013266	0.59903	3.98e-08	0.14996	60.684	2.32e-10
637	BID	0.37269	-0.066073	0.34606	0.00048589	0.252	4.08e-08	0.31136	60.668	2.33e-10
8507	ENC1	0.4061	0.03947	0.39299	0.0017746	0.47602	3.76e-08	0.13086	60.633	2.37e-10
3575	IL7R	2.1373	0.16464	0.72165	0.06234	0.12825	3.14e-09	1.6869	60.6	2.4e-10
83643	CCDC3	5.0671	0.18546	0.4554	0.00047052	0.015756	1.45e-05	1.1699	60.567	2.43e-10
286319	TUSC1	-0.92616	-0.13608	-0.23052	0.00011808	0.0493	1.68e-05	-0.22594	-60.493	2.52e-10
56961	SHD	-4.0148	-0.0071451	-0.54861	8.88e-05	0.89561	7.02e-07	-3.044	-60.462	2.55e-10
834	CASP1	11.676	0.21422	0.48239	0.00036238	0.032595	7.68e-06	2.2531	60.454	2.56e-10
5501	PPP1CC	-0.16456	-0.10805	-0.20963	0.05139	0.011221	1.07e-07	-0.12969	-60.433	2.58e-10
10053	AP1M2	-0.86141	-0.091026	-0.31779	0.024098	0.0094266	3.31e-07	-0.68639	-60.405	2.61e-10
285590	SH3PXD2B	0.20392	0.086119	0.42342	0.00027334	0.012593	4.33e-05	0.3563	60.336	2.7e-10
800	CALD1	0.28088	0.013759	0.51837	0.0020218	0.86463	1.85e-08	0.11999	60.306	2.73e-10
54796	BNC2	0.18508	0.020985	0.19307	0.0018659	0.46362	4.33e-08	0.15951	60.257	2.79e-10
2980	GUCA2A	-38.032	-0.14855	-0.62613	1.05e-07	0.24648	0.022624	-6.5831	-60.241	2.81e-10
10209	EIF1	0.25596	0.081222	0.1417	0.00095752	0.0065751	2.59e-05	0.10745	60.231	2.82e-10
4485	MST1	-1.129	-0.087356	-0.32057	0.00016684	0.31548	1.29e-06	-0.88543	-60.213	2.84e-10
2615	LRRC32	2.2874	0.10155	0.33076	2.66e-05	0.082334	5.73e-05	0.62305	60.186	2.87e-10
4324	MMP15	-0.40325	0.015205	-0.2921	0.13915	0.61183	9.48e-11	-0.073673	-60.165	2.9e-10
2580	GAK	-0.39548	-0.010591	-0.26782	0.0071713	0.81662	4.81e-09	-0.32165	-60.16	2.9e-10
6343	SCT	-0.36314	0.042443	-0.53438	0.00011483	0.1674	2.86e-07	-0.45236	-60.153	2.91e-10
1634	DCN	2.4901	0.085906	0.53163	0.0096586	0.45216	7.08e-09	0.38475	60.133	2.93e-10
6242	RTKN	-0.22819	0.068114	-0.34169	0.0029994	0.61085	7.31e-09	-0.19137	-60.126	2.94e-10
84340	GFM2	-0.15374	-0.090992	-0.11405	0.00011815	0.00095451	0.0056576	-0.11824	-60.094	2.98e-10
7321	UBE2D1	0.096711	-0.045078	0.36887	0.34976	0.23271	2.95e-11	0.034751	60.068	3.01e-10
1278	COL1A2	0.74861	0.11651	0.7635	0.0032214	0.075164	2.3e-07	0.64859	60.026	3.07e-10
83998	REG4	18.457	0.2242	1.1076	0.0012625	0.0059519	2.45e-05	3.8079	60.008	3.09e-10
83590	TMUB1	-0.055336	0.064045	-0.27929	0.47414	0.092756	2.06e-11	-0.002335	-59.992	3.11e-10
26073	POLDIP2	-0.06316	-0.059139	-0.2688	0.35881	0.024263	5.15e-09	-0.081959	-59.974	3.13e-10
4035	LRP1	0.10039	0.066569	-0.25178	0.38747	0.051031	5.29e-12	-0.16517	-59.891	3.25e-10
2791	GNG11	0.57034	0.056386	0.47976	0.0013523	0.55539	6.07e-08	0.17292	59.888	3.26e-10
4332	MNDA	6.1612	0.17731	0.87958	0.0035643	0.052295	3.58e-07	4.7016	59.874	3.28e-10
84720	PIGO	-0.20209	-0.05763	-0.38266	0.024769	0.12547	1.29e-08	-0.32296	-59.785	3.41e-10
162	AP1B1	-0.014781	-0.11703	-0.25525	0.9189	0.0034913	3.17e-08	-0.12954	-59.762	3.44e-10
4259	MGST3	-0.99026	-0.06178	-0.22918	0.019802	0.20687	9.3e-09	-0.76931	-59.732	3.49e-10
9531	BAG3	0.49476	0.067428	0.33251	3.65e-05	0.14772	2.4e-05	0.33348	59.729	3.49e-10
91614	DEPDC7	-0.74083	-0.22749	-0.31506	0.00097748	0.0065207	3.21e-05	-0.29008	-59.716	3.51e-10
7286	TUFT1	-0.50787	-0.056632	-0.32839	0.0024581	0.1755	1.29e-07	-0.41849	-59.705	3.52e-10
25884	CHRDL2	4.7691	0.35101	0.32028	0.010569	0.0022311	9.25e-06	1.037	59.673	3.57e-10
369	ARAF	-0.28243	-0.096832	-0.17396	0.0099828	0.00050535	8.99e-05	-0.12676	-59.619	3.66e-10
51185	CRBN	-0.32478	-0.1003	-0.28085	0.0010629	0.043737	2.09e-06	-0.28461	-59.613	3.66e-10
29995	LMCD1	0.88685	0.10023	0.35465	0.00064133	0.086418	1.55e-06	0.41599	59.585	3.71e-10
22887	FOXJ3	-0.26924	-0.083379	-0.1556	0.00016326	0.0084144	0.00020034	-0.11254	-59.578	3.72e-10
55672	NBPF1	-0.37255	-0.12369	-0.25337	5.53e-05	0.0034903	0.0027853	-0.32135	-59.567	3.73e-10
2021	ENDOG	-0.43577	-0.05207	-0.25039	3.83e-05	0.075611	5.58e-05	-0.26139	-59.551	3.76e-10
11240	PADI2	-4.308	0.063398	-0.72935	6.56e-06	0.15658	1.19e-05	-0.47715	-59.527	3.79e-10
1015	CDH17	-16.033	-0.079191	-0.27262	0.00020697	0.2134	2.14e-06	-11.983	-59.526	3.79e-10
54210	TREM1	0.88183	0.24421	0.54576	0.012492	0.0059219	2.11e-06	0.57117	59.506	3.83e-10
54625	PARP14	0.47811	0.093911	0.30527	0.00021843	0.0037496	0.00050389	0.16415	59.456	3.91e-10
2263	FGFR2	-0.78578	0.0058172	-0.37609	6.24e-05	0.92288	1.33e-06	-0.62002	-59.459	3.91e-10
2938	GSTA1	-1.8098	-0.31907	-1.3146	0.012091	0.00092102	3.24e-05	-1.2999	-59.455	3.91e-10
7130	TNFAIP6	0.61322	0.013727	0.81399	0.006766	0.89258	6.42e-09	0.19882	59.442	3.93e-10
1936	EEF1D	0.2028	0.1453	0.1537	0.0010716	0.0020242	0.00018329	0.18893	59.364	4.07e-10
84501	SPIRE2	-0.68649	0.0053724	-0.43832	0.00095752	0.87949	4.92e-08	-0.43619	-59.36	4.07e-10
83699	SH3BGRL2	-3.809	-0.13824	-0.34498	0.00054455	0.035698	6.65e-06	-0.5185	-59.357	4.07e-10
146542	ZNF688	-0.22247	0.10283	-0.2949	0.054494	0.010961	2.99e-10	-0.17712	-59.345	4.09e-10
60313	GPBP1L1	-0.47242	-0.030121	-0.19619	0.0029088	0.23432	8.95e-08	-0.22481	-59.277	4.22e-10
23471	TRAM1	0.56412	0.046979	0.19705	0.00052662	0.079356	2.51e-06	0.11996	59.273	4.22e-10
7169	TPM2	0.56844	0.092159	0.35146	0.0057979	0.40071	2.23e-08	0.4715	59.223	4.32e-10
3835	KIF22	-0.22777	-0.1153	-0.21093	5.02e-05	0.0041986	0.0029051	-0.20459	-59.166	4.43e-10
353088	ZNF429	-0.21456	-0.075773	-0.31997	0.001271	0.061138	1.33e-06	-0.12808	-59.164	4.43e-10
29967	LRP12	-0.13774	-0.14239	-0.27234	0.016979	0.0020316	7.95e-06	-0.15122	-59.126	4.5e-10
10901	DHRS4	-0.58411	-0.11455	-0.2295	0.00021472	0.004557	0.00047237	-0.27553	-59.087	4.58e-10
3291	HSD11B2	-18.078	-0.16839	-0.59973	4.61e-05	0.073821	5.74e-05	-1.9311	-59.083	4.58e-10
29957	SLC25A24	-0.88316	-0.12134	-0.22136	0.0026681	0.020065	2.61e-06	-0.69834	-59.045	4.66e-10
10148	EBI3	0.61143	0.081531	0.33075	0.034276	0.0034932	1.74e-06	0.35222	59.026	4.7e-10
10924	SMPDL3A	-5.9904	-0.057266	-0.36562	0.00026665	0.5652	6.58e-07	-0.66776	-59.012	4.72e-10
23764	MAFF	0.68817	0.12604	0.29055	0.0014881	0.0025528	0.00010212	0.56037	59	4.74e-10
10490	VTI1B	-0.27404	-0.020163	-0.21788	0.0016985	0.50994	7.6e-08	-0.20819	-58.982	4.78e-10
604	BCL6	0.70023	0.2584	0.45156	0.0048906	0.0056402	8.36e-06	0.33117	58.978	4.79e-10
83451	ABHD11	-1.2058	-0.050468	-0.25332	6.6e-05	0.049274	6.75e-05	-0.93035	-58.957	4.83e-10
55809	TRERF1	0.48067	0.10712	0.13237	3.39e-06	0.040182	0.0033645	0.18587	58.952	4.83e-10
10120	ACTR1B	-0.14038	-0.047757	-0.22439	0.054309	0.05986	2.02e-08	-0.084857	-58.945	4.84e-10
8671	SLC4A4	-9.8153	-0.080514	-0.62161	0.00025169	0.22031	2.15e-06	-7.384	-58.92	4.9e-10
55270	NUDT15	-0.63512	-0.17469	-0.078244	4.78e-06	0.0026574	0.10723	-0.17672	-58.915	4.9e-10
5159	PDGFRB	1.5632	0.13409	0.21135	0.00034185	0.19914	1.72e-06	0.28162	58.838	5.08e-10
9246	UBE2L6	1.3005	0.11297	0.38445	0.00022889	0.00088437	0.0052793	1.0233	58.83	5.09e-10
53827	FXYD5	0.30159	0.11731	0.24133	0.00024214	0.0075052	0.00021986	0.23927	58.734	5.32e-10
4495	MT1G	-1.1664	-0.10707	-0.85851	0.0014587	0.278	2.15e-07	-0.32781	-58.712	5.37e-10
645	BLVRB	-0.034313	0.010921	-0.30858	0.65899	0.65608	3.31e-11	-0.052989	-58.692	5.41e-10
7291	TWIST1	0.17075	0.068271	0.52982	0.0086475	0.10692	8.23e-08	0.42856	58.689	5.42e-10
23092	ARHGAP26	0.43954	0.093175	0.22465	0.0068567	0.0064886	5.2e-06	0.14702	58.685	5.42e-10
3554	IL1R1	0.60244	0.0026389	0.33275	0.0018823	0.95902	3.64e-08	0.4807	58.659	5.48e-10
1909	EDNRA	0.41101	0.053499	0.24251	0.00051801	0.32164	6.4e-07	0.25168	58.647	5.51e-10
26047	CNTNAP2	-0.19227	-0.10397	-0.076601	7.45e-05	0.0030549	0.0036209	-0.10793	-58.625	5.56e-10
79663	HSPBAP1	0.18989	0.076578	0.13418	0.0006785	0.0041295	0.00015744	0.16644	58.608	5.6e-10
51160	VPS28	-0.20793	0.046786	-0.28264	0.054369	0.10658	4.34e-10	-0.2395	-58.576	5.67e-10
7494	XBP1	1.7314	0.076223	0.44793	0.0013601	0.26881	2.59e-07	0.29238	58.549	5.74e-10
6048	RNF5	-0.53707	0.020545	-0.15164	3.85e-05	0.51201	2.57e-06	-0.41115	-58.492	5.89e-10
7940	LST1	3.1687	0.17383	0.52668	0.0033239	0.038366	1.08e-06	0.91726	58.479	5.92e-10
50515	CHST11	0.31762	0.08496	0.42366	0.0015147	0.040369	2.5e-06	0.16131	58.476	5.92e-10
79839	CCDC102B	0.15076	0.053145	0.2715	0.067742	0.35594	2.28e-09	0.14652	58.455	5.98e-10
57513	CASKIN2	0.21479	0.090522	-0.2311	0.033188	0.2559	9.65e-12	-0.12914	-58.449	5.99e-10
80854	SETD7	0.33535	-0.044167	0.21666	7.7e-05	0.11767	9.86e-07	0.033571	58.442	6e-10
10855	HPSE	0.9868	0.09439	0.38166	0.015251	0.0013675	2.31e-05	0.78638	58.426	6.04e-10
11331	PHB2	-0.20239	-0.092688	-0.098066	1.38e-05	0.0047693	0.016581	-0.1143	-58.417	6.05e-10
94031	HTRA3	0.75798	0.039379	0.28208	0.00041533	0.44551	6.5e-07	0.14627	58.419	6.05e-10
8854	ALDH1A2	0.10891	0.049159	0.41927	0.0029587	0.15125	2.24e-07	0.12867	58.382	6.14e-10
3755	KCNG1	-0.23105	0.035849	-0.13514	0.00020458	0.1924	3.32e-07	-0.13436	-58.348	6.24e-10
25953	PNKD	-0.56476	0.0033081	-0.25524	0.0016814	0.90332	4.03e-08	-0.091892	-58.336	6.27e-10
4217	MAP3K5	1.5454	0.0056688	0.33198	8.74e-05	0.92265	1.8e-06	1.1836	58.291	6.39e-10
55160	ARHGEF10L	-1.5832	-0.023341	-0.33542	0.00012611	0.4422	2.77e-06	-0.50613	-58.287	6.4e-10
57546	PDP2	-0.10641	-0.047208	-0.1646	0.0018672	0.11837	5.42e-07	-0.071642	-58.274	6.43e-10
79630	C1orf54	2.0626	0.19323	0.27642	0.0025506	0.00059074	0.00062478	1.5937	58.263	6.46e-10
65258	MPPE1	-0.28849	-0.013921	-0.26472	0.01325	0.54432	9.3e-09	-0.24482	-58.213	6.6e-10
9252	RPS6KA5	-0.18481	-0.027214	-0.19087	0.027977	0.49872	4.4e-09	-0.068375	-58.21	6.61e-10
8527	DGKD	-1.118	-0.062003	-0.24396	2.31e-05	0.17395	6.57e-05	-0.86593	-58.2	6.63e-10
55500	ETNK1	-0.78389	-0.036004	-0.93273	0.021347	0.62923	4.6e-09	-0.82406	-58.186	6.67e-10
10769	PLK2	0.44929	0.12725	0.26946	0.001126	0.048019	3.34e-06	0.18052	58.139	6.81e-10
6575	SLC20A2	-1.4501	-0.073678	-0.52076	0.00074513	0.27519	6.22e-07	-1.1414	-58.131	6.82e-10
54854	FAM83E	-1.0466	0.061484	-0.49958	0.03139	0.12597	9.84e-10	-0.5343	-58.131	6.82e-10
6813	STXBP2	-0.19184	0.044295	-0.34423	0.07226	0.096462	3.84e-10	-0.040375	-58.132	6.82e-10
10079	ATP9A	-0.58745	-0.0014385	-0.34079	0.0044985	0.96685	1.69e-08	-0.4701	-58.116	6.85e-10
4595	MUTYH	-0.15238	0.027934	-0.2592	0.0017344	0.16692	2.77e-08	-0.21491	-58.095	6.91e-10
4170	MCL1	0.47601	0.068662	0.31458	0.05527	0.19221	6.72e-09	0.14664	58.096	6.91e-10
55364	IMPACT	-0.14182	-0.15681	-0.20543	0.036661	0.0077323	7.97e-07	-0.15024	-58.051	7.05e-10
118429	ANTXR2	0.059396	0.077148	0.27387	0.6786	0.039767	3.07e-09	0.22086	58.048	7.05e-10
368	ABCC6	-0.49658	0.047554	-0.42055	0.0056509	0.075318	7.18e-09	-0.079009	-57.976	7.28e-10
90990	KIFC2	-0.33876	0.1163	-0.54352	0.013267	0.01207	2.68e-09	-0.2851	-57.964	7.32e-10
26995	TRUB2	-0.087001	-0.071818	-0.27727	0.037943	0.029139	1.23e-07	-0.22731	-57.91	7.5e-10
7594	ZNF43	-0.21228	-0.12566	-0.17466	0.00030537	0.01371	9.9e-05	-0.14171	-57.907	7.5e-10
10061	ABCF2	-0.17549	-0.049939	-0.11778	2.05e-05	0.0072084	0.0066321	-0.14989	-57.836	7.74e-10
1075	CTSC	0.58822	0.059648	0.37094	0.0040257	0.13174	2.36e-07	0.37637	57.832	7.75e-10
84034	EMILIN2	0.90542	0.056096	0.46963	0.0016159	0.36867	2.03e-07	0.20276	57.818	7.8e-10
3910	LAMA4	0.33331	0.05487	0.27712	0.00044524	0.58901	5.7e-07	0.28332	57.77	7.96e-10
2786	GNG4	-0.21279	-0.11015	-0.11906	1.6e-05	0.0032248	0.031032	-0.13325	-57.752	8.02e-10
7124	TNF	1.0956	0.088211	0.38246	0.019939	0.0029805	7.23e-06	0.23068	57.715	8.16e-10
3727	JUND	0.085144	0.094407	-0.64188	0.69303	0.043279	1.72e-11	0.017886	-57.706	8.18e-10
942	CD86	1.1066	0.1107	0.41639	0.031127	0.2073	1.42e-08	0.49823	57.686	8.25e-10
3604	TNFRSF9	0.15581	0.086354	0.58426	0.4596	0.030402	8.03e-09	0.17281	57.684	8.25e-10
3687	ITGAX	1.5456	0.19469	0.14492	0.0040427	0.012257	5.86e-06	1.1964	57.657	8.35e-10
6637	SNRPG	0.14333	-0.061097	0.27425	0.039948	0.20302	9.57e-10	0.22153	57.639	8.41e-10
3684	ITGAM	1.2728	0.07319	0.3096	0.0013139	0.092749	1.46e-06	0.22455	57.633	8.42e-10
4706	NDUFAB1	-0.22723	-0.12518	-0.072731	2.19e-05	0.0089885	0.0049108	-0.19625	-57.599	8.55e-10
25979	DHRS7B	-0.49366	0.0077342	-0.27276	5.6e-05	0.78068	3.01e-06	-0.28168	-57.565	8.68e-10
5122	PCSK1	2.4773	0.1896	0.4803	0.0070527	0.01474	2.5e-06	0.45257	57.544	8.76e-10
10017	BCL2L10	-0.7204	-0.0034612	-0.29113	0.00072769	0.89181	2.05e-07	-0.56477	-57.524	8.83e-10
7127	TNFAIP2	1.9955	0.22685	0.2276	0.0088079	0.040836	5.09e-07	0.5112	57.467	9.06e-10
6533	SLC6A6	0.15005	0.10101	0.061751	0.00051548	9.49e-05	0.093294	0.099345	57.462	9.06e-10
9158	FIBP	0.03807	-0.0094906	-0.17315	0.40936	0.68392	4.82e-11	0.010467	-57.463	9.06e-10
4499	MT1M	-8.1847	-0.26591	-1.0714	0.0015585	0.012758	1.87e-05	-2.1366	-57.443	9.14e-10
146223	CMTM4	-1.1451	-0.047817	-0.26714	9.62e-05	0.045933	9.43e-05	-0.18677	-57.399	9.32e-10
51361	HOOK1	-1.2329	-0.08096	-0.29537	0.00051548	0.072924	6.89e-06	-0.95938	-57.329	9.62e-10
10800	CYSLTR1	0.16066	0.047031	0.40493	0.0059939	0.07761	3.83e-07	0.3319	57.213	1.01e-09
5698	PSMB9	3.7949	0.20223	0.30726	4.86e-05	0.0051912	0.0054712	0.5588	57.195	1.02e-09
54510	PCDH18	0.92768	0.04297	0.3566	0.012478	0.17174	6.09e-08	0.73173	57.185	1.03e-09
4162	MCAM	0.42392	0.047648	0.34614	0.00053184	0.35925	1.06e-06	0.3304	57.163	1.04e-09
5208	PFKFB2	-0.66754	-0.0041112	-0.22965	0.00011233	0.90071	2.26e-06	-0.10303	-57.155	1.04e-09
5788	PTPRC	1.3715	0.13407	0.67311	0.032451	0.21002	1.69e-08	1.1069	57.149	1.04e-09
114884	OSBPL10	0.32427	-0.0019788	0.21987	0.00032916	0.94906	5.48e-07	0.21564	57.099	1.06e-09
7384	UQCRC1	-0.6806	-0.067868	-0.23775	6.36e-05	0.080271	8.5e-05	-0.15306	-57.089	1.07e-09
6341	SCO1	-0.23932	-0.15366	-0.21054	0.0016653	0.0010598	0.00079404	-0.22285	-57.069	1.08e-09
302	ANXA2	1.1038	0.069006	0.23018	0.004032	0.11088	4.1e-07	0.35511	57.067	1.08e-09
84304	NUDT22	0.035898	-0.01846	-0.25096	0.73385	0.5278	9.64e-11	-0.050627	-57.051	1.08e-09
23608	MKRN1	-0.59171	-0.010489	-0.25142	0.00030508	0.75514	9.76e-07	-0.46627	-56.965	1.13e-09
128218	TMEM125	-8.0202	-0.017941	-0.38114	0.0048906	0.72638	3.71e-08	-1.5725	-56.943	1.14e-09
9209	LRRFIP2	-0.50682	-0.041981	-0.1989	0.00059417	0.23269	1.69e-06	-0.11111	-56.92	1.15e-09
2009	EML1	0.10282	-0.015191	0.33487	0.057155	0.85678	1.33e-09	0.10583	56.898	1.16e-09
10062	NR1H3	-0.48305	0.0032477	-0.47492	0.14885	0.95048	5.17e-10	-0.43101	-56.893	1.16e-09
53	ACP2	-0.13073	0.019687	-0.36532	0.17168	0.49897	3.06e-10	-0.056314	-56.882	1.17e-09
6778	STAT6	0.53324	0.043246	-0.32206	0.15515	0.55608	2.37e-11	0.37374	-56.837	1.19e-09
5639	PRRG2	-0.42438	0.045899	-0.33787	0.032149	0.088939	1.7e-09	-0.31546	-56.827	1.19e-09
5062	PAK2	0.12341	0.07699	0.12194	0.19884	0.0081185	1.96e-07	0.088593	56.827	1.19e-09
55824	PAG1	-5.2488	-0.087292	-0.32412	0.00010437	0.19842	1.78e-05	-3.955	-56.775	1.22e-09
8875	VNN2	4.4184	0.11257	0.69806	0.0094803	0.01611	2.25e-06	1.2396	56.725	1.25e-09
2987	GUK1	0.45824	0.13392	0.037208	0.00038654	7.04e-05	0.31344	0.14907	56.695	1.26e-09
374291	NDUFS7	-0.38281	0.016885	-0.21581	0.0031322	0.54483	3.16e-08	-0.30289	-56.679	1.27e-09
4953	ODC1	0.18974	-0.074363	0.53404	0.014224	0.35022	4.91e-09	0.42127	56.636	1.3e-09
6322	SCML1	-0.15036	-0.083574	-0.19215	0.0017996	0.01187	2.57e-05	-0.10731	-56.595	1.32e-09
54927	CHCHD3	-0.24618	-0.16548	0.045718	3.08e-06	0.0011351	0.26833	-0.20563	-56.592	1.32e-09
23064	SETX	0.16415	-0.013526	0.26585	0.02838	0.75602	3.02e-09	0.22311	56.583	1.33e-09
9076	CLDN1	0.38942	0.069997	0.37579	0.001011	0.1523	1.79e-06	0.14927	56.526	1.36e-09
1441	CSF3R	0.2787	0.075299	0.388	0.038137	0.0066432	1.89e-06	0.2564	56.49	1.38e-09
10312	TCIRG1	1.2119	0.22413	-0.011414	2.63e-05	0.00024072	0.89407	0.20714	56.492	1.38e-09
1051	CEBPB	0.34198	0.13891	0.28844	0.00013579	0.0053122	0.0020667	0.1821	56.462	1.4e-09
50615	IL21R	1.839	0.11756	0.31831	0.012263	0.022319	1.24e-06	1.419	56.464	1.4e-09
27295	PDLIM3	0.99351	-0.11055	0.67378	0.026174	0.37756	2.77e-09	0.65092	56.455	1.4e-09
10385	BTN2A2	0.28716	0.10357	0.066212	4.41e-05	0.0034932	0.015047	0.11493	56.425	1.42e-09
11005	SPINK5	11.14	0.09345	1.0162	0.10914	0.32984	3.54e-09	8.4105	56.416	1.42e-09
931	MS4A1	0.87158	0.1231	1.2514	0.22023	0.032676	3.05e-08	1.0838	56.362	1.46e-09
4712	NDUFB6	-0.23361	-0.16417	-0.099154	0.0002333	0.015227	0.0002429	-0.1603	-56.312	1.49e-09
84669	USP32	0.07842	0.066699	0.1265	0.017664	0.00068525	0.00013094	0.081085	56.294	1.5e-09
9344	TAOK2	0.030043	-0.0078063	-0.14666	0.52727	0.8492	6.63e-11	-0.10517	-56.293	1.5e-09
11252	PACSIN2	-0.87061	-0.14247	-0.27819	0.00014208	0.014879	0.00045425	-0.2331	-56.281	1.51e-09
30061	SLC40A1	13.113	0.35126	0.16855	0.0025617	7.04e-05	0.041515	9.8412	56.237	1.54e-09
4312	MMP1	2.0361	0.16198	1.5493	0.014405	0.082334	1.98e-07	1.4963	56.231	1.54e-09
5361	PLXNA1	0.13649	0.064985	0.15649	0.0042835	0.015429	7.51e-06	0.086428	56.223	1.55e-09
64965	MRPS9	-0.29878	-0.12456	-0.22719	0.00065907	0.0070291	0.00021378	-0.26406	-56.195	1.56e-09
9060	PAPSS2	-6.0736	-0.12713	-0.33725	6.91e-05	0.072193	0.00013378	-1.2378	-56.169	1.58e-09
533	ATP6V0B	0.03819	0.011666	0.23442	0.74007	0.67348	2.03e-10	0.049916	56.166	1.58e-09
54900	LAX1	1.3312	0.10257	0.58034	0.0078053	0.011157	6.12e-06	1.0631	56.159	1.59e-09
4885	NPTX2	1.6343	0.16242	0.6485	0.14581	0.011406	2.27e-07	0.76072	56.16	1.59e-09
3169	FOXA1	-0.63223	-0.13892	-0.24893	6.51e-05	0.011006	0.0019511	-0.20322	-56.139	1.6e-09
3955	LFNG	-1.0575	-0.016103	-0.28875	0.0017996	0.6564	1.93e-07	-0.81775	-56.125	1.61e-09
51053	GMNN	-0.24448	-0.27352	-0.08162	0.00010437	0.00023553	0.30444	-0.1259	-56.075	1.64e-09
113026	PLCD3	-1.0649	-0.082449	-0.58657	0.00039764	0.052068	2.68e-05	-0.25623	-56.067	1.65e-09
4067	LYN	1.228	0.22303	0.27845	0.00010657	0.0020068	0.01409	0.97694	56.035	1.67e-09
54676	GTPBP2	-0.064765	0.017159	-0.32206	0.42078	0.51602	1.69e-10	-0.2487	-55.974	1.72e-09
5603	MAPK13	-0.97081	-0.069658	-0.31744	0.16864	0.06849	1.83e-08	-0.19463	-55.967	1.72e-09
55294	FBXW7	0.34107	-0.0076291	0.35847	0.0069114	0.86788	2.23e-08	0.28676	55.936	1.75e-09
339403	RXFP4	-0.38249	0.059077	-0.18697	4.64e-05	0.062343	5.43e-06	-0.19508	-55.931	1.75e-09
11320	MGAT4A	-0.5164	0.067252	-0.48539	0.38602	0.012288	1.57e-10	-0.076612	-55.923	1.75e-09
6389	SDHA	-0.28219	-0.069818	-0.29965	0.03991	0.055724	1.21e-07	-0.24976	-55.913	1.76e-09
3417	IDH1	-0.43301	-0.13879	-0.25704	0.088902	0.0089885	6.27e-07	-0.2741	-55.912	1.76e-09
10745	PHTF1	0.22356	-0.03502	0.21706	0.00033807	0.34952	5.87e-07	0.029878	55.891	1.77e-09
65018	PINK1	-1.2155	0.0063721	-0.27306	4.12e-05	0.80653	9.44e-06	-0.93031	-55.888	1.78e-09
7128	TNFAIP3	0.20241	0.18153	0.32139	0.055113	0.0009915	2.65e-05	0.28908	55.86	1.8e-09
84078	KBTBD7	-0.04843	-0.12883	-0.31154	0.57713	0.037069	1.09e-08	-0.15054	-55.823	1.83e-09
7097	TLR2	1.7272	0.15483	0.49227	0.0055354	0.024333	3.68e-06	1.3581	55.759	1.88e-09
26118	WSB1	0.035982	0.15328	0.12421	0.60532	6.01e-06	0.0072856	0.1128	55.73	1.9e-09
11156	PTP4A3	0.40279	0.088604	0.37797	0.011626	0.0045591	1.85e-05	0.16474	55.684	1.94e-09
199	AIF1	1.083	0.13434	0.43731	0.0036786	0.18382	4.66e-07	0.86974	55.673	1.95e-09
57522	SRGAP1	-0.36442	-0.040418	-0.15522	0.00017223	0.43526	6.51e-06	-0.17793	-55.668	1.95e-09
282679	AQP11	-0.43288	-0.17966	-0.83726	0.1005	0.039609	7.6e-08	-0.30912	-55.632	1.99e-09
54902	TTC19	-0.32663	-0.16677	-0.094121	0.0013058	0.00016785	0.033923	-0.27899	-55.621	1.99e-09
10607	TBL3	0.021166	-0.10878	-0.35219	0.67293	0.0019737	3.18e-07	-0.26927	-55.613	2e-09
134353	LSM11	-0.12613	-0.10724	-0.043796	1.95e-05	0.0020936	0.12201	-0.098844	-55.557	2.05e-09
8976	WASL	-0.29712	0.012963	-0.2628	0.0015347	0.75678	1.39e-07	-0.24412	-55.543	2.06e-09
2764	GMFB	-0.45465	-0.10382	-0.17003	3.65e-05	0.011871	0.004555	-0.20944	-55.529	2.07e-09
5243	ABCB1	-5.4486	-0.11713	-0.63008	1.38e-05	0.21114	0.00034648	-0.70355	-55.522	2.08e-09
2999	GZMH	5.7261	0.17292	0.39258	0.0055354	0.0036878	6.28e-05	4.3307	55.509	2.09e-09
2886	GRB7	-0.29508	0.024243	-0.30334	0.021505	0.27704	5e-09	-0.27104	-55.483	2.11e-09
7185	TRAF1	0.41316	0.074525	0.18089	0.040505	0.0025705	1.09e-05	0.12361	55.476	2.12e-09
51444	RNF138	-0.60474	-0.15099	-0.084059	7.56e-06	0.0048967	0.12584	-0.4827	-55.434	2.16e-09
28973	MRPS18B	-0.11671	-0.045107	-0.22997	0.0036218	0.085402	1.36e-06	-0.19432	-55.383	2.21e-09
26517	TIMM13	-0.27958	-0.11562	-0.12692	0.0007835	0.0071871	0.00024582	-0.13294	-55.326	2.27e-09
51650	MRPS33	-0.53975	-0.093727	-0.079545	8.09e-07	0.057582	0.062059	-0.42467	-55.316	2.27e-09
54538	ROBO4	2.0842	0.11964	0.16416	0.00053184	0.0029095	0.0015521	0.46803	55.3	2.29e-09
154141	MBOAT1	-1.3467	-0.15178	-0.19891	0.00033029	0.0067898	0.00084482	-0.27233	-55.254	2.34e-09
51561	IL23A	2.0285	0.1684	0.32416	0.033329	0.014101	1.29e-06	1.5689	55.249	2.34e-09
1291	COL6A1	0.42006	0.1158	0.33819	0.0040566	0.016312	1.16e-05	0.3303	55.238	2.35e-09
2939	GSTA2	-2.5084	-0.20518	-0.9613	0.0052623	0.00068525	0.0008698	-0.54429	-55.238	2.35e-09
2707	GJB3	0.36428	0.03095	0.57972	0.071404	0.33994	9.28e-09	0.33116	55.231	2.35e-09
55699	IARS2	-0.22623	-0.14387	-0.033692	1.68e-06	0.0077084	0.41431	-0.075004	-55.22	2.36e-09
7031	TFF1	3.7136	0.39777	0.70749	0.040581	0.0010133	4.99e-05	0.761	55.13	2.46e-09
84708	LNX1	-0.24166	0.010126	-0.3559	0.12474	0.71893	1.13e-09	-0.21206	-55.081	2.52e-09
23208	SYT11	0.28603	0.004974	0.15539	0.0097809	0.85678	3.18e-08	0.16213	55.044	2.56e-09
3712	IVD	-0.22275	-0.042028	-0.2535	0.00076908	0.25113	2.59e-06	-0.093049	-55.031	2.57e-09
248	ALPI	-0.46631	0.065481	-0.98396	0.0042607	0.037216	3.69e-08	-0.42992	-55.014	2.59e-09
10618	TGOLN2	-0.25942	-0.034094	-0.27192	0.42967	0.29808	1.67e-09	-0.24743	-55.009	2.59e-09
5364	PLXNB1	-0.13501	0.0028956	-0.51231	0.33643	0.94532	4.83e-10	-0.092813	-54.989	2.61e-09
22900	CARD8	0.36437	0.099155	0.30717	0.0075492	0.022741	4.04e-06	0.3164	54.97	2.64e-09
5791	PTPRE	0.77045	0.12122	0.20463	0.0011414	0.016731	5.7e-05	0.28754	54.939	2.67e-09
57045	TWSG1	0.38911	-0.016597	0.36921	3.29e-05	0.78584	1.85e-05	0.083671	54.932	2.68e-09
55254	TMEM39A	0.29416	0.022322	0.27434	0.0027596	0.54432	2.54e-07	0.24866	54.933	2.68e-09
3199	HOXA2	-1.0357	-0.010479	-0.16306	8.09e-07	0.71893	0.0034596	-0.28865	-54.913	2.7e-09
1493	CTLA4	0.17237	0.065379	0.40772	0.093299	0.099023	3.58e-08	0.13043	54.848	2.78e-09
23410	SIRT3	-0.15958	-0.027214	-0.2781	0.027204	0.26353	4.33e-08	-0.14955	-54.838	2.79e-09
51078	THAP4	-0.26658	-0.069515	-0.25213	0.0070614	0.028186	3.39e-06	-0.23718	-54.837	2.79e-09
51231	VRK3	-0.16259	-0.048303	-0.22859	0.12058	0.16599	1.46e-08	-0.088039	-54.839	2.79e-09
120892	LRRK2	0.51059	0.084563	0.393	0.030581	0.090978	1.4e-07	0.43111	54.826	2.8e-09
54499	TMCO1	-0.53887	-0.099641	-0.15831	0.00012106	0.049274	0.00020677	-0.21383	-54.795	2.83e-09
124975	GGT6	-0.91401	0.075546	-0.52303	0.0044401	0.033583	3.91e-08	-0.11407	-54.781	2.85e-09
55103	RALGPS2	0.22209	0.10196	0.28454	0.0021911	0.022564	1.91e-05	0.20872	54.773	2.86e-09
1306	COL15A1	0.80471	0.10636	0.59547	0.0013349	0.11965	3.72e-06	0.5828	54.767	2.87e-09
3176	HNMT	-1.142	-0.11953	-0.16926	2.21e-05	0.020141	0.0055759	-0.22419	-54.764	2.87e-09
84816	RTN4IP1	-0.18964	-0.17931	-0.10029	0.00059097	0.0019737	0.0032411	-0.17953	-54.752	2.88e-09
56262	LRRC8A	0.39156	0.02868	0.21251	1.92e-05	0.48208	0.00011886	0.22386	54.749	2.88e-09
140707	BRI3BP	-0.045235	-0.0031795	-0.28923	0.70625	0.93727	2.72e-10	-0.053055	-54.75	2.88e-09
25973	PARS2	-0.48342	0.0098919	-0.10699	1.54e-06	0.65304	0.00077786	-0.36867	-54.695	2.95e-09
8542	APOL1	2.1343	0.16671	0.44008	0.00017223	0.012203	0.0010049	0.68608	54.672	2.98e-09
55713	ZNF334	-0.15613	-0.011482	-0.21313	0.072314	0.82323	4.16e-09	-0.057516	-54.634	3.03e-09
272	AMPD3	0.65484	0.12056	0.19606	0.0015335	0.022855	3.04e-05	0.52573	54.629	3.03e-09
9179	AP4M1	-0.0094799	-0.036999	-0.26667	0.89144	0.082872	3.83e-09	-0.20368	-54.628	3.03e-09
4711	NDUFB5	-0.5153	-0.15013	-0.12684	0.00026944	0.065553	6.12e-05	-0.18092	-54.615	3.05e-09
51621	KLF13	-0.34432	-0.058456	-0.35335	0.069599	0.14061	3.67e-08	-0.29931	-54.575	3.1e-09
10397	NDRG1	-0.34416	0.048642	-0.6872	0.010362	0.17824	1.72e-08	-0.56258	-54.53	3.17e-09
8705	B3GALT4	-0.70465	0.054887	-0.3889	0.59581	0.16921	1.88e-10	-0.08814	-54.508	3.2e-09
11010	GLIPR1	0.35669	0.041919	0.49883	0.0044781	0.57863	1.65e-07	0.31962	54.442	3.29e-09
343	AQP8	-13.41	-0.099045	-1.5765	1.64e-05	0.4433	0.00018386	-3.3355	-54.416	3.33e-09
5341	PLEK	3.2625	0.23658	0.76268	0.046521	0.024687	6.04e-07	0.60711	54.41	3.34e-09
9961	MVP	-1.5623	0.024689	-0.42074	0.0068969	0.54682	3.46e-08	-1.1997	-54.406	3.34e-09
10268	RAMP3	1.0731	0.077865	0.33319	0.00049531	0.010319	0.00040591	0.42778	54.382	3.37e-09
8395	PIP5K1B	-4.5158	-0.11547	-0.34606	0.0044569	0.16692	7.51e-07	-0.56855	-54.382	3.37e-09
10015	PDCD6IP	-0.57005	-0.080908	-0.20897	0.0026328	0.11088	2.25e-06	-0.45742	-54.338	3.44e-09
6504	SLAMF1	1.8975	0.079721	0.34825	0.01022	0.081041	7.07e-07	0.57145	54.329	3.45e-09
25926	NOL11	-0.1054	-0.15196	0.073072	0.00094514	1.68e-05	0.093611	-0.11145	-54.322	3.46e-09
9697	TRAM2	0.33412	0.052215	0.21315	5.45e-05	0.047299	0.00073676	0.27745	54.311	3.47e-09
26031	OSBPL3	0.3465	0.10236	0.27882	0.00031044	0.0093499	0.00087252	0.273	54.286	3.51e-09
29851	ICOS	2.0913	0.10712	0.3771	0.012084	0.018769	4.24e-06	0.33806	54.249	3.57e-09
54918	CMTM6	0.42172	0.030106	0.24642	0.019595	0.53502	3.67e-08	0.34231	54.217	3.62e-09
55081	IFT57	-0.6247	-0.18077	-0.020606	1.07e-05	0.0018185	0.59853	-0.13268	-54.203	3.64e-09
10294	DNAJA2	-0.003497	-0.093819	-0.18407	0.95055	0.089508	3.89e-09	-0.09976	-54.191	3.66e-09
1045	CDX2	-5.0558	-0.078005	-0.51838	0.00043921	0.26773	6.98e-06	-3.8281	-54.185	3.66e-09
5914	RARA	0.11533	0.055467	-0.23458	0.2314	0.051219	6.47e-11	-0.15101	-54.181	3.67e-09
25878	MXRA5	2.0894	0.085037	0.62131	0.0029771	0.016727	2.63e-05	0.36061	54.173	3.68e-09
8795	TNFRSF10B	0.27343	0.10732	0.1318	8.35e-05	0.0081773	0.0054826	0.23338	54.146	3.72e-09
339318	ZNF181	-0.16584	-0.12347	-0.32171	0.039455	0.0077829	4.14e-06	-0.27796	-54.132	3.74e-09
9867	PJA2	-0.31366	-0.069315	-0.15868	0.00077385	0.076597	1.66e-05	-0.10676	-54.118	3.76e-09
3993	LLGL2	-1.0004	-0.0168	-0.37725	0.0010963	0.75088	7.68e-07	-0.78363	-54.04	3.89e-09
8490	RGS5	7.7754	0.13213	0.77506	0.0015168	0.10359	5.31e-06	1.8375	54.04	3.89e-09
56904	SH3GLB2	-0.12428	-0.036347	-0.39061	0.14328	0.25233	1.04e-08	-0.10151	-54.042	3.89e-09
255189	PLA2G4F	-0.53816	0.094584	-0.32208	0.047403	0.010638	3.68e-09	-0.4162	-54.031	3.9e-09
952	CD38	1.9677	0.13586	0.79287	0.0020256	0.067083	6.71e-06	0.91926	53.999	3.96e-09
4585	MUC4	2.348	0.1232	0.80865	0.0080754	0.01356	1.19e-05	0.44356	53.964	4.02e-09
55362	TMEM63B	-0.33931	0.052564	-0.33034	0.057076	0.10994	3.15e-09	-0.27558	-53.955	4.04e-09
2113	ETS1	0.33622	0.036179	0.3264	0.018655	0.067576	5.42e-07	0.30053	53.947	4.05e-09
3082	HGF	0.18762	0.0068733	0.15956	0.0016875	0.78281	4.49e-07	0.048464	53.939	4.06e-09
267	AMFR	0.026357	-0.017293	-0.30197	0.81182	0.67618	3.09e-10	-0.011692	-53.932	4.07e-09
8437	RASAL1	1.1033	0.060906	0.073296	0.00010657	0.0045456	0.011094	0.23739	53.918	4.09e-09
171392	ZNF675	-0.33793	-0.097015	-0.055541	2.42e-06	0.02183	0.12291	-0.11314	-53.872	4.18e-09
64395	GMCL1	-0.22241	-0.067424	-0.19221	0.00775	0.011477	1.69e-05	-0.19469	-53.85	4.21e-09
22921	MSRB2	-0.22573	-0.05991	-0.14168	0.048339	0.078631	1.57e-07	-0.14744	-53.853	4.21e-09
4493	MT1E	-2.2449	-0.064794	-0.44083	0.0014937	0.24156	2.15e-06	-0.33128	-53.851	4.21e-09
29088	MRPL15	-0.26189	-0.17293	-0.024664	7.46e-06	0.0028609	0.54252	-0.22518	-53.794	4.32e-09
4363	ABCC1	0.19378	0.0070149	0.2298	0.00011509	0.88563	1.02e-05	0.20296	53.767	4.37e-09
11119	BTN3A1	0.67874	0.17377	0.086908	9.44e-06	0.0065113	0.13515	0.20758	53.758	4.38e-09
4811	NID1	0.29169	0.052597	0.37329	0.00024099	0.17497	3.05e-05	0.26104	53.748	4.4e-09
79065	ATG9A	-0.097665	-0.018759	-0.26572	0.36165	0.448	2.24e-09	-0.21541	-53.741	4.41e-09
165	AEBP1	0.39096	0.11858	0.51455	0.0009729	0.16432	6.04e-06	0.20787	53.707	4.48e-09
6372	CXCL6	2.6862	0.070041	1.2651	0.0041684	0.46714	3.25e-07	2.1321	53.696	4.5e-09
5589	PRKCSH	-0.060391	-0.049578	-0.45722	0.20366	0.055773	5.34e-08	-0.355	-53.687	4.51e-09
57458	TMCC3	-2.6478	0.038362	-0.5311	0.0013058	0.47177	3.23e-07	-0.30701	-53.67	4.54e-09
51805	COQ3	-0.2711	-0.22194	-0.1693	0.00028549	0.0034913	0.0055764	-0.25358	-53.661	4.56e-09
84133	ZNRF3	-0.17679	-0.087889	-0.29246	0.0032782	0.0090608	6.97e-05	-0.25456	-53.652	4.57e-09
10452	TOMM40	-0.077066	-0.10942	-0.14978	0.068437	1.68e-05	0.020358	-0.11284	-53.642	4.59e-09
2859	GPR35	-0.36061	0.12741	-0.38046	0.2577	0.03027	7.07e-10	-0.28418	-53.585	4.71e-09
64077	LHPP	-0.036753	-0.03096	-0.40887	0.81622	0.30914	1.45e-09	-0.31343	-53.573	4.73e-09
26001	RNF167	-0.11321	-0.032981	-0.34985	0.073708	0.21224	3.33e-08	-0.091412	-53.563	4.75e-09
2937	GSS	-0.35084	-0.083565	-0.19596	0.00043622	0.003347	0.0035974	-0.29331	-53.56	4.75e-09
54461	FBXW5	-0.23112	-0.010451	-0.26824	0.12523	0.80653	3.81e-09	-0.2379	-53.54	4.79e-09
55186	SLC25A36	-0.10078	-0.026962	-0.30177	0.0015585	0.34263	1.57e-06	-0.078037	-53.53	4.81e-09
3782	KCNN3	0.60104	0.056779	0.41806	0.0053521	0.095712	1.73e-06	0.49641	53.496	4.88e-09
127845	GOLT1A	-0.28685	-0.03247	-0.96376	0.0099682	0.17894	4e-07	-0.76708	-53.493	4.89e-09
4296	MAP3K11	-0.050635	0.063907	-0.27743	0.5971	0.021818	2.94e-10	-0.0016937	-53.429	5.03e-09
4696	NDUFA3	-0.25001	0.047926	-0.15987	0.033367	0.1452	7.4e-09	-0.19368	-53.417	5.06e-09
51279	C1RL	0.56733	0.062116	0.33058	0.00043543	0.20571	1.39e-05	0.34319	53.415	5.06e-09
54822	TRPM7	-0.18	-0.031419	-0.19231	0.00061197	0.20743	9.12e-06	-0.071284	-53.343	5.22e-09
84869	CBR4	-0.12498	-0.11917	-0.2073	0.086835	0.021917	6.02e-07	-0.13183	-53.278	5.38e-09
1353	COX11	-0.20318	-0.15564	-0.19333	0.0080485	0.0034608	0.00012133	-0.19135	-53.267	5.4e-09
27238	GPKOW	-0.05375	-0.046179	-0.23814	0.12333	0.096462	5.55e-08	-0.077697	-53.23	5.49e-09
64840	PORCN	0.18946	0.056378	0.073123	2.14e-06	0.049274	0.063335	0.1571	53.202	5.56e-09
5359	PLSCR1	0.95796	-0.021777	0.33868	0.10636	0.75384	3.14e-09	0.40397	53.201	5.56e-09
8508	NIPSNAP1	-0.044454	-0.064162	-0.37757	0.29392	0.0089885	5.57e-07	-0.11259	-53.196	5.56e-09
23780	APOL2	1.2226	0.1401	0.10167	7.33e-05	0.00070959	0.33363	0.94294	53.187	5.58e-09
9617	MTRF1	-0.13877	-0.0018672	-0.24211	0.0092594	0.95585	6.62e-08	-0.20281	-53.178	5.6e-09
3557	IL1RN	1.57	0.12684	0.62625	0.0038607	0.0020242	0.00066571	0.34343	53.157	5.65e-09
688	KLF5	-7.0224	-0.14893	-0.25971	0.00042177	0.017821	0.00039576	-5.2801	-53.118	5.75e-09
7052	TGM2	1.0805	0.073912	0.4991	0.00032712	0.17151	2.89e-05	0.55218	53.094	5.81e-09
862	RUNX1T1	0.84394	0.058116	0.15438	0.014417	0.012374	1.03e-05	0.14787	53.084	5.83e-09
51228	GLTP	-1.5847	-0.076777	-0.14941	3.95e-05	0.0081773	0.022002	-1.207	-53.054	5.91e-09
64839	FBXL17	0.21284	0.13087	-0.23242	0.19778	0.0055982	1.05e-10	-0.12662	-53.052	5.91e-09
140825	NEURL2	-0.21816	-0.079844	-0.10873	0.00029349	0.012545	0.001077	-0.097557	-53.021	5.99e-09
8225	GTPBP6	-0.32712	-0.11631	-0.18887	0.0039771	0.0029773	0.00040193	-0.28022	-52.945	6.2e-09
4772	NFATC1	0.42993	0.072549	0.1653	0.023729	0.087208	4.64e-07	0.19899	52.92	6.27e-09
50484	RRM2B	-0.21495	-0.10998	-0.09171	0.0013287	0.016941	0.00011493	-0.11697	-52.91	6.29e-09
23077	MYCBP2	0.34185	0.065316	0.35306	0.0045375	0.14523	1.66e-06	0.29854	52.882	6.37e-09
874	CBR3	0.07595	0.065953	0.50151	0.3365	0.051114	5.01e-08	0.39204	52.855	6.45e-09
733	C8G	-0.36234	0.059457	-0.94181	0.37747	0.35589	7.22e-10	-0.14109	-52.837	6.5e-09
123096	SLC25A29	0.30795	0.064148	0.12345	4.25e-06	0.071494	0.018378	0.25138	52.806	6.58e-09
7343	UBTF	-0.16412	-0.091022	-0.11639	0.0031667	0.00097303	0.0028819	-0.12165	-52.78	6.66e-09
254428	SLC41A1	0.1859	0.039965	0.33617	0.0013058	0.066594	2e-05	0.10129	52.768	6.69e-09
860	RUNX2	0.18695	0.058634	0.22647	0.030258	0.013299	4.8e-06	0.17009	52.715	6.85e-09
11006	LILRB4	0.0537	0.069246	0.30706	0.20941	0.0064475	1.66e-06	0.24392	52.715	6.85e-09
9603	NFE2L3	0.36471	-0.043976	0.37048	0.00043372	0.36092	1.75e-06	0.06117	52.694	6.91e-09
130617	ZFAND2B	-0.54548	-0.025655	-0.22671	0.014647	0.40125	1.43e-07	-0.43193	-52.684	6.93e-09
56704	JPH1	0.08725	0.07408	0.40295	0.24049	0.0308	1.55e-07	0.3212	52.672	6.97e-09
57520	HECW2	0.04875	-0.09007	0.2025	0.21803	0.0034215	1.28e-09	-0.029998	52.655	7.02e-09
4150	MAZ	-0.17638	0.060703	-0.26354	0.0052168	0.17338	8.63e-08	-0.14658	-52.651	7.02e-09
900	CCNG1	-0.26045	-0.094051	-0.32201	0.0083719	0.047993	3.69e-06	-0.29057	-52.649	7.02e-09
5151	PDE8A	-0.94562	-0.072007	-0.23516	4.6e-05	0.11283	0.0006168	-0.18079	-52.634	7.07e-09
327	APEH	-0.12635	-0.080764	-0.20245	0.048542	0.0039415	1.77e-05	-0.12623	-52.628	7.08e-09
6731	SRP72	0.11313	-0.053865	0.23945	0.05352	0.26952	6.58e-09	0.19145	52.605	7.15e-09
140735	DYNLL2	0.23531	0.031201	-0.4283	0.0020591	0.19295	1.29e-10	-0.02323	-52.575	7.24e-09
27074	LAMP3	2.8917	0.068665	0.6404	0.092991	0.45259	1.66e-08	2.2259	52.576	7.24e-09
23657	SLC7A11	0.19439	-0.0062408	0.67698	0.019929	0.89181	3.14e-08	0.53494	52.533	7.38e-09
1793	DOCK1	-0.38409	0.031157	-0.35659	0.0059939	0.23136	8.01e-08	-0.070325	-52.505	7.47e-09
9015	TAF1A	0.12164	0.05218	0.12189	0.0023831	0.17863	3.25e-06	0.11052	52.487	7.52e-09
8733	GPAA1	-0.053821	-0.059833	-0.36393	0.4499	0.010319	3.97e-07	-0.28541	-52.458	7.62e-09
8470	SORBS2	-0.27459	-0.042154	-0.37927	0.074377	0.16849	7.08e-08	-0.11822	-52.424	7.74e-09
79140	CCDC28B	0.14977	0.034939	0.27375	0.0035059	0.31223	1.13e-06	0.14307	52.416	7.75e-09
9420	CYP7B1	0.38257	0.079538	0.20843	0.0056189	0.011792	4.51e-05	0.22419	52.415	7.75e-09
8550	MAPKAPK5	-0.11677	-0.085742	-0.21268	0.064484	0.028265	8.46e-07	-0.10905	-52.412	7.76e-09
11015	KDELR3	1.4877	0.032581	0.54026	0.0002063	0.39753	2.57e-05	1.1646	52.399	7.8e-09
5817	PVR	-0.21704	-0.081014	-0.12358	0.00090378	0.0026886	0.003466	-0.13455	-52.391	7.82e-09
57732	ZFYVE28	-0.78015	0.041204	-0.13092	0.022993	0.30436	1.92e-08	-0.064079	-52.361	7.93e-09
8915	BCL10	0.21478	0.06139	0.34133	0.70288	0.27579	3.33e-09	0.20214	52.338	8.01e-09
9802	DAZAP2	-0.70865	-0.025765	-0.15288	0.0020969	0.56676	1.07e-06	-0.23003	-52.315	8.09e-09
150290	DUSP18	-0.42565	-0.018563	-0.19048	0.0072478	0.58464	2.45e-07	-0.084641	-52.282	8.2e-09
6004	RGS16	0.79071	0.13931	0.22665	0.016613	0.0064886	3.32e-05	0.63285	52.275	8.22e-09
51172	NAGPA	-0.19763	0.0024147	-0.20939	0.048182	0.92273	1.37e-08	-0.18748	-52.245	8.32e-09
1500	CTNND1	-0.77614	-0.022978	-0.24035	0.00026168	0.58381	1.31e-05	-0.12907	-52.245	8.32e-09
9114	ATP6V0D1	-0.58294	0.085099	-0.30121	0.0074548	0.0166	6.7e-08	-0.44911	-52.2	8.49e-09
3431	SP110	1.1264	0.13016	0.28086	0.00050508	0.0087959	0.0013378	0.40228	52.169	8.61e-09
115352	FCRL3	0.6204	0.089616	0.58189	0.18319	0.0067185	2.27e-06	0.21879	52.16	8.64e-09
6945	MLX	-0.31758	-0.041764	-0.17981	0.019083	0.1735	3.65e-07	-0.2603	-52.137	8.72e-09
2203	FBP1	-0.075781	-0.10687	-0.81544	0.8382	0.041153	3.29e-08	-0.62976	-52.096	8.88e-09
4666	NACA	-0.030228	-0.027419	0.16852	0.40384	0.42772	2.08e-10	0.0037552	52.044	9.09e-09
9144	SYNGR2	1.0053	0.031032	0.288	0.0012041	0.4787	2.78e-06	0.78117	52.037	9.12e-09
7371	UCK2	-0.16104	-0.1194	-0.090851	0.0046099	0.00025863	0.017458	-0.10481	-52.031	9.14e-09
10384	BTN3A3	1.1515	0.21468	0.17714	7.59e-05	0.0019877	0.13412	0.29724	52.012	9.21e-09
29785	CYP2S1	-0.49741	0.056495	-0.77389	0.076412	0.044388	5.39e-09	-0.43468	-51.978	9.35e-09
4430	MYO1B	0.097606	0.02171	0.47452	0.31185	0.48981	5.15e-09	0.37123	51.931	9.55e-09
22908	SACM1L	-0.42518	-0.16045	-0.098112	0.00030308	0.0065113	0.0046026	-0.17548	-51.89	9.72e-09
23534	TNPO3	-0.07115	-0.12947	-0.28162	0.14694	0.0053482	4.68e-06	-0.10041	-51.885	9.73e-09
6714	SRC	0.10673	0.10057	-0.2929	0.70435	0.043146	2.33e-10	-0.19157	-51.886	9.73e-09
9101	USP8	-0.25162	-0.11838	-0.12261	0.00075355	0.028075	0.00017614	-0.13166	-51.883	9.73e-09
8573	CASK	-0.16871	-0.079776	-0.23205	0.33412	0.084393	4.01e-08	-0.16043	-51.873	9.77e-09
30008	EFEMP2	0.3773	0.058288	0.33497	0.0012266	0.080258	2.61e-05	0.3156	51.805	1.01e-08
64102	TNMD	-0.41244	0.04001	-0.1027	6.11e-07	0.43886	0.0097952	-0.025671	-51.798	1.01e-08
54622	ARL15	-0.07854	-0.030547	-0.31119	0.31413	0.19269	1.66e-08	-0.092838	-51.795	1.01e-08
147807	ZNF524	-0.059296	0.032107	-0.31729	0.84907	0.31353	4.42e-10	-0.24286	-51.779	1.02e-08
5096	PCCB	-0.12506	-0.13326	-0.20822	0.065938	0.00065144	0.0002443	-0.14452	-51.771	1.02e-08
5167	ENPP1	-0.23569	-0.036918	-0.34945	0.0048823	0.50329	6.05e-07	-0.21456	-51.729	1.04e-08
201266	SLC39A11	-0.34903	-0.042527	-0.32814	0.15741	0.18134	3.91e-08	-0.30449	-51.728	1.04e-08
9465	AKAP7	-2.2783	-0.064572	-0.25718	0.00027327	0.031872	0.00058364	-0.3048	-51.706	1.05e-08
56648	EIF5A2	0.37003	0.039531	0.12157	0.00021969	0.11892	0.00013341	0.29351	51.681	1.06e-08
3673	ITGA2	0.19917	0.019433	0.5876	0.16559	0.79761	6.67e-09	0.47155	51.636	1.08e-08
5514	PPP1R10	-0.14997	-0.023078	-0.31338	0.059429	0.36059	5.42e-08	-0.081658	-51.59	1.1e-08
84950	PRPF38A	-0.15985	-0.099577	0.015691	5.02e-05	0.00059074	0.71961	-0.13358	-51.569	1.11e-08
79818	ZNF552	-0.1361	-0.047738	-0.29457	0.18284	0.19197	3.38e-08	-0.2458	-51.563	1.12e-08
54498	SMOX	0.40176	0.15683	0.11806	0.00056335	0.0019877	0.014527	0.17377	51.539	1.13e-08
60675	PROK2	7.6185	0.30273	0.75257	0.12463	0.025941	7e-07	5.7954	51.47	1.16e-08
6882	TAF11	-0.19861	-0.084892	-0.12394	0.00033753	0.014542	0.0014817	-0.13223	-51.459	1.17e-08
22822	PHLDA1	-0.031798	0.058976	0.87902	0.90985	0.27039	2.97e-09	0.18198	51.456	1.17e-08
55929	DMAP1	-0.16192	-0.033759	-0.11783	0.0060518	0.25556	1.17e-06	-0.13719	-51.445	1.17e-08
91107	TRIM47	0.57517	0.083635	0.1442	5.61e-05	0.0081773	0.029882	0.20763	51.429	1.18e-08
6748	SSR4	0.80789	0.10161	0.27728	0.0070556	0.097984	3.02e-06	0.19658	51.429	1.18e-08
284217	LAMA1	-0.19235	-0.10326	-0.45078	3.85e-05	0.020016	0.013349	-0.20249	-51.419	1.19e-08
23094	SIPA1L3	-0.77	-0.045677	-0.11152	0.0045275	0.23311	1.82e-06	-0.21096	-51.414	1.19e-08
92610	TIFA	0.23906	0.032934	0.3578	0.0043045	0.6013	6.57e-07	0.10455	51.396	1.2e-08
27289	RND1	0.42667	0.082377	0.51324	0.015355	0.010916	2.54e-05	0.37961	51.393	1.2e-08
414	ARSD	-0.52816	-0.018481	-0.31458	0.014487	0.58412	1.65e-07	-0.32085	-51.39	1.2e-08
50855	PARD6A	0.25483	0.04789	0.17193	7.33e-05	0.17639	0.00035749	0.087361	51.37	1.21e-08
3725	JUN	-0.04586	0.18493	-0.60792	0.81429	0.050115	5.2e-10	-0.061973	-51.335	1.23e-08
8528	DDO	-0.33904	-0.061761	-0.3717	0.0026328	0.17122	5.17e-06	-0.33715	-51.331	1.23e-08
54819	ZCCHC10	-0.48384	-0.09507	-0.19494	0.00012843	0.043577	0.0010932	-0.14786	-51.307	1.24e-08
51588	PIAS4	0.03013	0.099475	-0.23413	0.41851	0.029251	2.56e-10	0.016269	-51.297	1.25e-08
3676	ITGA4	0.22675	-0.039468	0.27773	0.020795	0.23762	3.39e-08	0.23955	51.288	1.25e-08
163486	DENND1B	-0.49341	0.055576	-0.21446	0.00098204	0.035361	1.13e-06	-0.039664	-51.257	1.27e-08
9604	RNF14	-0.29465	-0.071407	-0.1173	0.00032442	0.02976	0.00063703	-0.24206	-51.244	1.28e-08
65268	WNK2	-0.27619	-0.12443	-0.37239	0.050791	0.0031615	4.28e-05	-0.33351	-51.228	1.28e-08
8694	DGAT1	-0.73617	-0.044989	-0.5424	0.093675	0.26141	5.88e-08	-0.19016	-51.114	1.35e-08
1850	DUSP8	-0.21857	0.054911	-0.3043	0.19964	0.083261	2.84e-09	-0.18279	-51.107	1.35e-08
4190	MDH1	-0.117	-0.13477	-0.099998	0.0025433	0.0039563	0.0010455	-0.10601	-51.085	1.37e-08
84826	SFT2D3	-0.14508	-0.089454	-0.18493	0.012511	0.0064229	7.98e-05	-0.11003	-51.082	1.37e-08
1349	COX7B	-0.66579	-0.13029	-0.0081168	8.99e-07	0.027877	0.83803	-0.51767	-51.072	1.37e-08
22882	ZHX2	0.43528	0.087657	0.38656	0.0035861	0.015653	9.26e-05	0.36612	51.035	1.4e-08
58476	TP53INP2	-1.1336	-0.019283	-0.32722	0.00051099	0.6992	7.72e-06	-0.17406	-51.03	1.4e-08
4939	OAS2	0.46249	0.060783	0.20565	0.0068387	0.0074768	0.00012898	0.37374	51.02	1.4e-08
55585	UBE2Q1	-0.21876	-0.1012	-0.13066	0.00029396	0.04077	0.00052885	-0.14201	-50.991	1.42e-08
6523	SLC5A1	13.711	0.1976	-0.068579	9.71e-06	0.0030549	0.80035	1.4326	50.981	1.43e-08
2564	GABRE	0.14274	0.22883	0.070694	0.12469	7.31e-06	0.093332	0.14974	50.98	1.43e-08
83549	UCK1	0.0024179	-0.051505	-0.24421	0.94929	0.035721	4.89e-08	-0.18641	-50.94	1.45e-08
8529	CYP4F2	-0.96314	0.068548	-0.80167	0.00071527	0.18577	1.94e-06	-0.16864	-50.925	1.46e-08
83660	TLN2	-0.65722	-0.064052	-0.38551	0.0012725	0.17395	1.43e-05	-0.53635	-50.92	1.46e-08
63891	RNF123	-0.048936	-0.013592	-0.26851	0.38545	0.55859	5.52e-09	-0.20917	-50.894	1.48e-08
9643	MORF4L2	0.17057	0.020936	0.22156	0.036661	0.59877	7.06e-08	0.067277	50.847	1.51e-08
6721	SREBF2	-0.18771	0.0074207	-0.32767	0.01893	0.73849	6.03e-08	-0.16963	-50.845	1.51e-08
5743	PTGS2	0.45233	0.13344	0.81855	0.007577	0.25359	1.18e-06	0.69501	50.839	1.52e-08
6283	S100A12	3.6064	0.141	0.69435	0.095738	0.011871	3.62e-06	0.55747	50.836	1.52e-08
999	CDH1	-4.4196	-0.046324	-0.28362	0.0058239	0.47881	7.82e-07	-3.3268	-50.811	1.53e-08
4261	CIITA	2.0402	0.088321	0.078828	0.00080635	0.0065522	0.0021855	0.39445	50.793	1.54e-08
219699	UNC5B	-0.95153	-0.082071	-0.26412	0.012473	0.25138	7.02e-07	-0.1935	-50.766	1.56e-08
10938	EHD1	0.44897	0.097868	0.18066	0.0044401	0.0078868	0.00022707	0.36726	50.742	1.58e-08
4005	LMO2	0.82275	0.12383	0.28528	0.00092746	0.095214	4.72e-05	0.35625	50.724	1.59e-08
201595	STT3B	0.030027	-0.098744	0.20116	0.59938	0.099078	1.01e-09	-0.038446	50.698	1.61e-08
84885	ZDHHC12	-0.25585	-0.016673	-0.26937	0.060503	0.58341	4.52e-08	-0.21875	-50.692	1.61e-08
23086	EXPH5	-4.8192	-0.10409	-0.44569	9.48e-05	0.074456	0.0010512	-1.1152	-50.673	1.63e-08
84232	MAF1	-0.029066	-0.099166	-0.17346	0.67629	0.000102	0.00046599	-0.10446	-50.657	1.64e-08
114034	TOE1	-0.17344	-0.069462	-0.20133	0.0042161	0.022138	5.75e-05	-0.15939	-50.64	1.65e-08
342184	FMN1	-0.36672	-0.086823	-0.16793	0.0026196	0.063226	2.48e-05	-0.19216	-50.638	1.65e-08
1610	DAO	-3.5683	0.05886	-0.44728	5.38e-05	0.53977	6.03e-05	-0.36532	-50.613	1.67e-08
51454	GULP1	-0.06059	-0.11115	-0.55784	0.57264	0.084718	3.86e-08	-0.11572	-50.598	1.68e-08
5718	PSMD12	0.06899	-0.031118	0.26406	0.075599	0.33497	1.14e-08	0.20485	50.586	1.69e-08
9322	TRIP10	-0.062833	0.022502	-0.37581	0.39524	0.61416	2.23e-09	-0.049479	-50.543	1.72e-08
57222	ERGIC1	0.076922	0.0035975	-0.23972	0.71373	0.87366	7.07e-10	0.035216	-50.486	1.76e-08
11126	CD160	-0.39995	0.00086322	-0.52796	0.03012	0.9847	5.42e-08	-0.45742	-50.483	1.76e-08
10973	ASCC3	0.3175	0.010419	0.11829	0.00011815	0.74602	5.38e-05	0.056764	50.464	1.78e-08
55801	IL26	0.3583	0.087901	0.12206	0.00025111	0.045316	0.00071501	0.29258	50.461	1.78e-08
57205	ATP10D	0.37782	0.061088	0.15448	6.6e-05	0.085224	0.0015125	0.18149	50.45	1.79e-08
55786	ZNF415	-0.3722	-0.10046	-0.15729	0.00034185	0.0025705	0.029105	-0.13527	-50.438	1.8e-08
9751	SNPH	0.59721	0.10646	0.11987	0.0011831	0.0028119	0.0057639	0.47333	50.406	1.82e-08
29107	NXT1	0.14521	-0.058879	0.37306	0.01467	0.18318	7.14e-08	0.29566	50.403	1.82e-08
140467	ZNF358	-0.10269	0.018758	-0.17933	0.31342	0.59831	3.02e-09	-0.024511	-50.36	1.86e-08
4323	MMP14	0.22997	0.074132	0.15564	1.25e-05	0.030557	0.047776	0.19794	50.358	1.86e-08
81857	MED25	0.057931	-0.03861	-0.14419	0.42021	0.13822	7.56e-09	-0.10177	-50.337	1.87e-08
4489	MT1A	-0.79452	-0.07044	-0.70129	0.0036006	0.20902	4.36e-06	-0.24013	-50.33	1.88e-08
10181	RBM5	-0.10374	0.082413	0.20337	0.10729	0.0048967	6.83e-07	-0.044834	50.28	1.92e-08
6230	RPS25	0.027652	-0.0066719	0.14326	0.50422	0.86701	2.32e-09	0.11053	50.269	1.93e-08
29894	CPSF1	-0.0074683	-0.011485	-0.22684	0.92618	0.75771	1.89e-09	-0.04566	-50.257	1.94e-08
6536	SLC6A9	-0.12647	0.024331	-0.17421	0.026922	0.41937	4.32e-08	-0.10679	-50.247	1.95e-08
10585	POMT1	-0.19262	0.014355	-0.18247	0.0036702	0.46599	4.49e-07	-0.16548	-50.234	1.96e-08
2000	ELF4	-0.43957	-0.038396	-0.28091	0.0012292	0.3658	8.4e-06	-0.11524	-50.229	1.96e-08
9971	NR1H4	-0.42838	-0.068756	-1.3906	0.36696	0.28034	1.8e-08	-0.46166	-50.212	1.97e-08
51088	KLHL5	0.31286	-0.010441	0.3713	0.00056335	0.85422	5.42e-06	0.32583	50.167	2.01e-08
7837	PXDN	0.38404	0.080912	0.53279	0.00042789	0.27014	4.35e-05	0.18208	50.165	2.01e-08
4192	MDK	0.36655	0.3099	-0.25122	0.0029355	2.52e-05	0.030107	0.29904	50.16	2.02e-08
27244	SESN1	-0.23861	-0.14906	-0.28677	0.088535	0.013159	4.74e-06	-0.26602	-50.118	2.06e-08
51026	GOLT1B	-0.26718	-0.030616	0.36895	0.4343	0.55849	5.52e-10	0.01113	50.081	2.09e-08
10469	TIMM44	-0.10071	-0.10957	-0.24786	0.016613	0.0025477	0.00034384	-0.11605	-50.075	2.09e-08
149420	PDIK1L	-0.51353	-0.16822	-0.096534	5.02e-05	0.014023	0.030159	-0.17022	-50.026	2.14e-08
151887	CCDC80	0.22055	0.0062299	0.31665	0.0057142	0.9176	5.25e-07	0.076304	50.02	2.15e-08
3916	LAMP1	0.077273	-0.10318	-0.21021	0.74199	0.025766	9.46e-08	0.021134	-49.991	2.17e-08
79058	ASPSCR1	0.032545	-0.046731	-0.25921	0.39863	0.13592	8.93e-09	-0.1923	-49.982	2.18e-08
338692	ANKRD13D	0.18624	0.092786	0.14105	0.0004645	0.0083175	0.0044284	0.10937	49.946	2.21e-08
60558	GUF1	-0.049603	-0.036802	-0.20008	0.58606	0.28171	1.18e-08	-0.061777	-49.945	2.21e-08
55715	DOK4	-0.33625	0.057777	-0.34438	0.42881	0.085265	2.08e-09	-0.30505	-49.934	2.22e-08
85315	PAQR8	-2.8416	-0.030964	-0.41301	0.003159	0.50432	2.18e-06	-0.35803	-49.93	2.23e-08
5618	PRLR	-0.26449	0.070566	-0.24563	0.0086011	0.036475	1.59e-07	-0.20894	-49.926	2.23e-08
10714	POLD3	0.22142	0.00016607	0.27316	0.0026139	0.99678	1.21e-06	0.23904	49.912	2.24e-08
2926	GRSF1	-0.22875	-0.10601	-0.092806	0.00017424	0.014335	0.006786	-0.1155	-49.891	2.26e-08
55532	SLC30A10	-1.4148	-0.031415	-0.61175	0.069979	0.52276	6.31e-08	-1.1169	-49.874	2.28e-08
9938	ARHGAP25	1.1206	0.12411	0.27388	0.0057225	0.13303	5.43e-06	0.39557	49.867	2.28e-08
3995	FADS3	0.1821	0.061622	0.25898	0.0024851	0.053525	4.65e-05	0.10468	49.856	2.29e-08
8404	SPARCL1	46.274	0.1124	0.50186	0.0068775	0.40125	1.23e-06	34.539	49.844	2.3e-08
3759	KCNJ2	-5.261	-0.098634	-0.070011	7.7e-07	0.13105	0.30547	-0.90566	-49.823	2.33e-08
29108	PYCARD	-0.25521	-0.036951	-0.29139	0.33073	0.39089	1.66e-08	-0.098415	-49.813	2.33e-08
56180	MOSPD1	-0.1883	-0.13173	-0.082534	7.07e-05	0.0050305	0.10059	-0.16923	-49.811	2.34e-08
6590	SLPI	1.8495	0.17387	0.73735	0.0040781	0.024734	7.39e-05	0.86252	49.786	2.36e-08
10681	GNB5	0.17531	-0.04573	0.19555	8.42e-05	0.26448	4.5e-05	0.013887	49.769	2.38e-08
9217	VAPB	-0.060482	-0.048643	-0.13429	0.35695	0.11826	6.25e-08	-0.065562	-49.762	2.38e-08
166968	MIER3	-0.56969	0.073671	-0.40481	5.11e-05	0.023071	7.59e-05	-0.38602	-49.754	2.39e-08
79685	SAP30L	-0.35674	-0.049761	-0.27232	0.01547	0.60519	3.09e-07	-0.1145	-49.748	2.4e-08
3912	LAMB1	0.2787	0.11991	0.22621	0.0012625	0.062914	8.62e-05	0.24826	49.739	2.4e-08
4199	ME1	1.0848	0.12457	0.52181	0.00050677	0.036284	0.00053975	0.57459	49.736	2.41e-08
2931	GSK3A	-0.06685	-0.042379	-0.18152	0.35208	0.073567	1.2e-07	-0.067019	-49.701	2.44e-08
5518	PPP2R1A	-0.22581	-0.03213	-0.29273	0.0026058	0.20881	8.58e-06	-0.20106	-49.677	2.47e-08
1832	DSP	-0.52325	-0.074956	-0.21083	0.0014005	0.073127	6.54e-05	-0.24811	-49.655	2.49e-08
6404	SELPLG	0.63496	0.14557	0.19037	0.0036027	0.0036344	0.001507	0.19903	49.62	2.53e-08
2875	GPT	0.096957	0.10356	-0.68623	0.91961	0.014754	7.87e-10	0.023961	-49.606	2.55e-08
80832	APOL4	0.4803	0.1082	0.059604	0.0014302	0.0020242	0.010867	0.1317	49.59	2.56e-08
91522	COL23A1	0.78095	0.088741	0.095544	0.00050422	0.0076352	0.0053859	0.15529	49.563	2.59e-08
81577	GFOD2	-0.15999	-0.051681	-0.23168	0.093502	0.060766	7.35e-07	-0.14939	-49.559	2.6e-08
54948	MRPL16	-0.19268	-0.10513	-0.11413	0.00070605	0.0064229	0.0047424	-0.12588	-49.554	2.6e-08
91057	CCDC34	-0.092467	-0.092749	-0.13618	0.0048657	0.011936	0.00018667	-0.099691	-49.549	2.6e-08
54800	KLHL24	-0.30023	0.0022032	-0.41027	0.0095299	0.95638	2.95e-07	-0.26211	-49.551	2.6e-08
55852	TEX2	-0.17811	-0.13201	-0.19404	0.0035307	0.01448	0.00020718	-0.18562	-49.534	2.62e-08
10768	AHCYL1	0.039035	-0.10279	-0.31708	0.55857	0.014133	2.41e-07	-0.12376	-49.524	2.63e-08
54345	SOX18	0.5871	0.10501	0.44356	0.03106	0.071225	2.08e-06	0.49617	49.465	2.7e-08
60370	AVPI1	-0.3918	-0.0445	-0.47024	0.021906	0.40545	3.85e-07	-0.4174	-49.439	2.73e-08
79174	CRELD2	1.5636	0.11664	0.1879	0.0013058	0.026531	0.00030224	0.26489	49.432	2.74e-08
10866	HCP5	1.6058	0.10254	0.1791	0.0069691	0.00045424	0.016308	1.2297	49.407	2.77e-08
1954	MEGF8	-0.11932	-0.023834	-0.30308	0.037577	0.30753	2.93e-07	-0.24719	-49.398	2.78e-08
3656	IRAK2	0.076769	0.11103	0.21169	0.082779	0.031206	2.14e-06	0.12394	49.383	2.79e-08
9587	MAD2L1BP	-0.30734	-0.063306	-0.12303	5.11e-05	0.047188	0.0074282	-0.25076	-49.374	2.8e-08
26054	SENP6	-0.16217	-0.12539	-0.11987	0.0015655	0.0059573	0.0022627	-0.12718	-49.355	2.83e-08
57822	GRHL3	0.48513	0.077351	0.11696	0.00055798	0.0049225	0.010199	0.12226	49.336	2.85e-08
84870	RSPO3	1.8499	0.15398	0.56669	0.08832	0.078785	6.18e-07	1.4564	49.322	2.87e-08
51710	ZNF44	-0.27258	-0.10185	-0.080639	0.00029206	0.029241	0.0017672	-0.11344	-49.32	2.87e-08
2954	GSTZ1	-0.43056	-0.015397	-0.27192	0.0014878	0.53147	6.6e-06	-0.095815	-49.303	2.89e-08
3998	LMAN1	0.59524	-0.024998	0.38601	0.001194	0.5094	2.59e-06	0.47594	49.279	2.92e-08
259307	IL4I1	3.0181	0.1452	0.44256	0.0086947	0.096462	6.54e-06	0.82771	49.206	3.02e-08
113263	GLCCI1	0.47954	0.13502	0.49189	0.0014604	0.07266	7.75e-05	0.22486	49.183	3.05e-08
54602	NDFIP2	-1.1222	-0.068759	-0.20621	0.00037944	0.17849	0.0001295	-0.86656	-49.169	3.06e-08
4482	MSRA	-0.037176	0.026422	-0.41225	0.80213	0.22802	1.48e-09	-0.31059	-49.161	3.07e-08
126306	JSRP1	0.64414	0.21254	0.26731	0.0036027	0.060789	3.51e-05	0.26214	49.112	3.14e-08
3601	IL15RA	1.5314	0.1247	0.14413	5.92e-05	0.0070291	0.10135	1.1745	49.091	3.17e-08
139818	DOCK11	0.25753	0.012668	0.47693	0.0055575	0.82689	9.38e-07	0.39783	49.069	3.2e-08
25928	SOSTDC1	-0.77922	-0.099216	-0.54373	0.10914	0.014937	5.03e-06	-0.23484	-49.069	3.2e-08
419	ART3	1.0767	0.17081	0.36926	0.0057262	0.050543	2.74e-05	0.86448	49.061	3.21e-08
54935	DUSP23	-0.40255	-0.079227	-0.17364	0.0061228	0.032866	4.43e-05	-0.20144	-49.036	3.24e-08
64921	CASD1	-0.90963	-0.10246	0.25954	2.89e-06	0.011391	0.011342	-0.12069	-49.017	3.27e-08
57823	SLAMF7	7.0064	0.17794	0.52627	0.0061271	0.080522	1.37e-05	5.298	49.014	3.27e-08
148022	TICAM1	-0.11769	0.060379	-0.37706	0.60546	0.055237	2.12e-09	-0.29408	-49.011	3.27e-08
3084	NRG1	0.3007	0.085498	0.17132	0.040309	0.024313	7.84e-06	0.11962	49.002	3.28e-08
8692	HYAL2	0.50215	0.047353	0.24411	0.00014327	0.39111	0.00017872	0.40477	48.991	3.3e-08
26051	PPP1R16B	0.79437	0.10347	0.28655	0.020648	0.018804	2.46e-05	0.35073	48.989	3.3e-08
8427	ZNF282	-0.064177	-0.083342	-0.11752	0.48755	0.012878	1.23e-06	-0.087014	-48.96	3.34e-08
1809	DPYSL3	0.33644	0.03097	0.41713	0.015711	0.3142	9.37e-07	0.29506	48.947	3.36e-08
9921	RNF10	-0.13525	0.0059657	-0.1607	0.033112	0.82368	8.09e-08	-0.14086	-48.929	3.38e-08
4242	MFNG	0.94326	0.096775	0.17355	0.0073971	0.00069344	0.0097475	0.18913	48.926	3.39e-08
79930	DOK3	1.1718	0.083568	0.19784	0.012935	0.015646	5.44e-05	0.9051	48.916	3.4e-08
930	CD19	3.5684	0.17427	0.36473	0.04408	0.019832	1.02e-05	0.86077	48.882	3.45e-08
1236	CCR7	5.2347	0.083519	0.95099	0.29427	0.48559	2.22e-08	0.70979	48.869	3.47e-08
4862	NPAS2	0.090659	0.056187	-0.32207	0.50144	0.083501	8.02e-10	0.046101	-48.865	3.47e-08
51569	UFM1	0.1823	-0.0032732	0.2394	0.083983	0.94051	3.42e-08	0.20729	48.865	3.47e-08
3635	INPP5D	0.78618	0.15197	0.091393	0.0047904	0.0004503	0.034895	0.20222	48.845	3.5e-08
8174	MADCAM1	1.764	0.08767	0.25476	0.063929	0.039124	2.67e-06	1.3523	48.842	3.5e-08
397	ARHGDIB	0.7427	0.1526	0.42922	0.0059255	0.021012	9.37e-05	0.45336	48.835	3.51e-08
79258	MMEL1	-0.61089	0.08563	-0.26843	0.00044801	0.015011	8.34e-06	-0.037042	-48.835	3.51e-08
54665	RSBN1	-0.21593	-0.11637	-0.14168	0.0026418	0.0086359	0.00085985	-0.19294	-48.831	3.51e-08
375061	FAM89A	0.22909	0.059966	0.19366	0.0030341	0.11478	2.18e-05	0.1867	48.824	3.52e-08
160760	PPTC7	-0.44472	-0.084132	-0.095637	0.00032916	0.016941	0.0040956	-0.12007	-48.804	3.55e-08
127396	ZNF684	-0.41096	-0.094571	-0.073058	1.11e-05	0.02076	0.19403	-0.32824	-48.717	3.69e-08
79633	FAT4	0.37377	0.00046998	0.18392	0.034427	0.98825	1.06e-07	0.19704	48.718	3.69e-08
10791	VAMP5	1.0029	0.12722	0.29068	0.00062653	0.0070866	0.0065348	0.23624	48.718	3.69e-08
5564	PRKAB1	-0.30103	-0.10189	-0.30532	0.071963	0.064682	1.3e-06	-0.26948	-48.716	3.69e-08
79690	GAL3ST4	-0.13643	0.031321	-0.31357	0.0021846	0.11041	1.39e-06	-0.25253	-48.709	3.7e-08
6369	CCL24	0.12453	0.078964	0.59867	0.087178	0.0048208	4.14e-05	0.16666	48.683	3.74e-08
54682	MANSC1	-0.71031	-0.12326	-0.28381	0.05857	0.084396	1.18e-06	-0.57578	-48.659	3.78e-08
9563	H6PD	-0.021118	0.008515	-0.25388	0.76901	0.7386	2.6e-09	-0.19172	-48.642	3.81e-08
22955	SCMH1	-0.0084281	-0.031406	-0.28441	0.88951	0.21523	1.79e-08	-0.06983	-48.626	3.83e-08
117289	TAGAP	1.3837	0.077653	0.36404	0.020392	0.0097327	7.52e-05	1.0777	48.579	3.91e-08
79056	PRRG4	-0.26828	0.04585	-0.36487	0.49789	0.054853	3.14e-09	-0.31054	-48.562	3.94e-08
84164	ASCC2	-0.24017	-0.025961	-0.2686	0.020352	0.21688	1.29e-06	-0.085149	-48.539	3.98e-08
8204	NRIP1	-0.59244	-0.19383	-0.12247	0.0015405	0.0012486	0.031884	-0.48404	-48.533	3.99e-08
2568	GABRP	1.4912	0.06674	0.13832	0.0020218	0.0014782	0.018563	0.34864	48.533	3.99e-08
50486	G0S2	0.91998	0.27485	0.83126	0.17492	0.076467	4.3e-07	0.42513	48.515	4.02e-08
8876	VNN1	4.7105	0.2549	0.301	0.0090006	7.23e-05	0.28626	3.5786	48.464	4.11e-08
10555	AGPAT2	-0.48137	-0.15681	-0.39365	0.39867	0.057058	2.57e-07	-0.38533	-48.464	4.11e-08
23558	WBP2	-0.025693	0.094901	-0.19857	0.73125	0.0081617	2.15e-09	0.036408	-48.452	4.13e-08
10873	ME3	-1.8536	0.0028174	-0.34075	0.00036363	0.94313	2.24e-05	-1.4127	-48.449	4.13e-08
1603	DAD1	0.29247	0.0076877	0.15868	0.0025015	0.82181	3.09e-06	0.16587	48.444	4.14e-08
79651	RHBDF2	0.67761	0.18098	0.14092	0.0012795	0.023519	0.00058929	0.22151	48.405	4.21e-08
1508	CTSB	0.67814	0.11991	0.1807	0.0081403	0.0011679	0.0053953	0.54153	48.377	4.26e-08
54850	FBXL12	-0.09211	-0.0064346	-0.26883	0.1596	0.77241	3.17e-08	-0.21566	-48.373	4.27e-08
81	ACTN4	0.011915	-0.11256	-0.28442	0.94832	0.0014782	1.56e-05	-0.12837	-48.344	4.32e-08
2207	FCER1G	0.34116	0.05965	0.43746	0.1278	0.0036637	4.59e-05	0.3051	48.323	4.36e-08
64925	CCDC71	-0.070298	0.0010614	-0.45678	0.08658	0.97588	4.36e-08	-0.35147	-48.313	4.38e-08
10235	RASGRP2	1.7082	0.15393	0.64577	0.097735	0.11101	5.67e-07	0.37981	48.299	4.4e-08
80833	APOL3	2.2365	0.13398	0.32441	0.00042189	0.024744	0.0021999	1.7183	48.282	4.43e-08
29888	STRN4	-0.028829	0.092192	-0.21948	0.80314	0.0030791	2.08e-09	-0.15942	-48.276	4.44e-08
1512	CTSH	1.3209	0.22109	0.29822	0.001271	0.003347	0.010919	0.33746	48.251	4.49e-08
9513	FXR2	0.028201	-0.1101	-0.29367	0.5803	0.01702	3.36e-07	-0.024425	-48.245	4.5e-08
81890	QTRT1	-0.1695	-0.10731	-0.35226	0.070169	0.0053804	5.42e-05	-0.29977	-48.221	4.55e-08
57599	WDR48	0.064626	-0.049196	-0.23748	0.25239	0.057541	5.47e-08	-0.068646	-48.222	4.55e-08
51474	LIMA1	-2.4718	-0.086471	-0.16136	0.0013349	0.073325	0.00013469	-1.8706	-48.145	4.7e-08
2079	ERH	0.20307	-0.042466	0.15064	0.069284	0.2841	3.71e-08	0.14079	48.117	4.76e-08
51181	DCXR	-0.30055	-0.036928	-0.25263	0.0022357	0.22945	1.87e-05	-0.096466	-48.105	4.79e-08
9615	GDA	-0.24934	0.00059779	-0.71499	0.093483	0.99112	4.53e-08	-0.25327	-48.085	4.83e-08
51081	MRPS7	-0.23762	-0.18085	-0.060057	0.00028482	0.0016254	0.21751	-0.09997	-48.045	4.91e-08
84941	HSH2D	0.98675	0.098495	0.13945	0.01325	0.0021693	0.0013836	0.18906	48.042	4.92e-08
23385	NCSTN	0.045845	0.073822	-0.30115	0.66218	0.0031571	1.26e-09	0.017524	-48.041	4.92e-08
340371	NRBP2	-0.096506	0.06436	-0.13796	0.10903	0.051063	2.22e-08	-0.11218	-48	5.01e-08
23443	SLC35A3	-2.0268	-0.17589	-0.24562	0.0084944	0.046427	3.07e-05	-0.3621	-47.99	5.03e-08
14	AAMP	-0.16557	-0.12602	-0.13477	0.073008	0.00055683	0.0016114	-0.15631	-47.953	5.11e-08
23161	SNX13	-0.3608	-0.039769	-0.22086	0.0017629	0.21223	2.91e-05	-0.2262	-47.927	5.17e-08
6489	ST8SIA1	0.31974	0.0087079	0.2288	0.030623	0.90921	1.97e-07	0.073434	47.915	5.19e-08
8644	AKR1C3	0.3224	0.025033	-0.41676	0.62844	0.75032	1.88e-09	0.20479	-47.916	5.19e-08
90	ACVR1	0.41577	0.018357	0.16026	2.5e-05	0.81069	0.00099183	0.18784	47.906	5.21e-08
9630	GNA14	0.5387	-0.0086276	0.56244	0.055339	0.84907	7.4e-08	0.13476	47.9	5.22e-08
29	ABR	-0.92133	-0.0042329	-0.29958	0.0016693	0.94079	5.58e-06	-0.71539	-47.779	5.51e-08
27068	PPA2	-0.32868	-0.10752	-0.063063	0.00012489	0.021833	0.014754	-0.10989	-47.738	5.62e-08
6253	RTN2	0.26505	0.12323	-0.0063	2.44e-06	0.028623	0.88654	0.11586	47.732	5.62e-08
79777	ACBD4	0.15419	0.10636	-0.34084	0.19395	0.012417	1.15e-09	0.099703	-47.721	5.65e-08
9507	ADAMTS4	0.44285	0.18427	0.17969	0.033471	0.10034	2.64e-06	0.22235	47.702	5.7e-08
89894	TMEM116	-0.07781	0.049966	-0.67155	0.58436	0.1682	3.97e-09	-0.07789	-47.686	5.74e-08
5238	PGM3	0.38621	0.082536	0.25086	0.0012331	0.14849	7.62e-05	0.32469	47.674	5.76e-08
229	ALDOB	14.237	0.24541	-0.51278	0.0027598	6.85e-05	0.16892	1.9256	47.662	5.79e-08
140803	TRPM6	-11.138	-0.036148	-0.4189	2.45e-06	0.59739	0.030293	-1.1473	-47.646	5.83e-08
5311	PKD2	0.14107	0.046413	0.16371	0.014436	0.4345	1.27e-06	0.12802	47.643	5.83e-08
84132	USP42	0.045501	0.034264	-0.13883	0.1514	0.1521	1.21e-09	-0.092886	-47.642	5.83e-08
1992	SERPINB1	1.4241	0.11658	0.25591	0.06809	0.027787	6.8e-06	0.26257	47.637	5.84e-08
58477	SRPRB	0.272	-0.13123	0.32382	0.011139	0.04244	3.4e-07	0.21219	47.587	5.97e-08
8618	CADPS	0.21466	0.10783	0.024494	0.0023782	0.00016167	0.61267	0.062888	47.571	6.02e-08
6676	SPAG4	0.36522	0.096457	0.53392	0.0042723	0.041856	9.62e-05	0.19206	47.505	6.2e-08
1565	CYP2D6	-0.32842	0.0848	-0.57817	0.0012309	0.015653	4.54e-06	-0.28573	-47.504	6.2e-08
51069	MRPL2	-0.11514	0.061473	-0.29437	0.042885	0.061439	7.68e-08	-0.23196	-47.473	6.28e-08
23530	NNT	-0.15741	-0.12362	-0.19985	0.0033145	0.040902	0.00013631	-0.13905	-47.451	6.34e-08
23060	ZNF609	0.054959	0.0078397	-0.17959	0.10411	0.77258	1.84e-09	0.025221	-47.45	6.34e-08
5442	POLRMT	-0.14134	0.025144	-0.21907	0.00198	0.41271	3.04e-06	-0.1835	-47.437	6.37e-08
10983	CCNI	0.23155	0.12547	0.011928	0.00039764	0.00055683	0.8002	0.11728	47.428	6.4e-08
5967	REG1A	56.947	0.57855	1.12	0.011606	0.00042041	0.025996	42.623	47.388	6.51e-08
57708	MIER1	-0.52567	-0.13352	-0.10914	0.00021317	0.0072875	0.044818	-0.17828	-47.38	6.53e-08
201501	ZBTB7C	-0.12985	0.012532	-0.39315	0.12331	0.73849	3.57e-08	-0.066027	-47.38	6.53e-08
84064	HDHD2	-0.27187	-0.082403	-0.12908	0.0045375	0.046374	8.37e-05	-0.22797	-47.372	6.55e-08
2041	EPHA1	-0.13716	-0.015997	-0.20966	0.29075	0.46135	4.67e-08	-0.17971	-47.345	6.62e-08
51177	PLEKHO1	0.83856	0.16423	0.44094	0.0047729	0.025642	0.00017911	0.27239	47.303	6.75e-08
200634	KRTCAP3	-2.3544	-0.1632	-0.25693	0.0093385	0.012986	0.00021565	-1.8045	-47.258	6.88e-08
10954	PDIA5	0.45846	0.068768	0.29625	0.0001749	0.16181	0.0008947	0.30077	47.249	6.91e-08
116441	TM4SF18	0.69056	0.070406	0.18763	0.00087879	0.054167	0.00050695	0.14786	47.247	6.91e-08
378	ARF4	0.11812	-0.028695	0.29982	0.63134	0.58504	5.42e-09	0.11174	47.229	6.96e-08
54521	WDR44	0.76682	0.08816	0.11734	0.00026628	0.0029562	0.14063	0.2188	47.225	6.97e-08
55144	LRRC8D	-0.19819	-0.03881	-0.20114	0.0028467	0.17147	3.01e-05	-0.079928	-47.21	7.01e-08
4752	NEK3	-0.61577	-0.015369	-0.23148	8.34e-05	0.73543	0.00037064	-0.4831	-47.201	7.04e-08
5655	KLK10	5.7726	0.19572	0.34688	0.02863	0.03427	1.66e-05	1.2032	47.19	7.07e-08
79838	TMC5	12.96	0.26096	0.060836	0.00059085	0.00059074	0.49519	1.4296	47.163	7.15e-08
6152	RPL24	0.029317	0.0023444	0.12483	0.70592	0.94532	7.79e-09	0.034021	47.157	7.17e-08
199692	ZNF627	-0.33039	-0.020056	-0.25918	0.033038	0.36344	7.72e-07	-0.24799	-47.151	7.18e-08
5058	PAK1	-0.2514	-0.12539	-0.18098	0.37133	0.023071	1.68e-06	-0.14622	-47.148	7.19e-08
6874	TAF4	-0.15032	-0.051522	-0.20045	0.0081035	0.057509	3.61e-05	-0.1392	-47.107	7.32e-08
56915	EXOSC5	-0.083621	-0.1407	-0.2253	0.072099	0.00076372	0.0014289	-0.19457	-47.099	7.34e-08
4147	MATN2	-0.60075	-0.021479	-0.56072	0.052945	0.51599	3.16e-07	-0.16278	-47.04	7.54e-08
80131	LRRC8E	0.51204	0.052649	0.11389	0.00011669	0.10861	0.0026002	0.40068	46.999	7.68e-08
23597	ACOT9	0.28559	0.040578	0.24153	0.0011543	0.20755	7.51e-05	0.2296	46.993	7.7e-08
8325	FZD8	-0.27723	-0.23318	-0.21796	0.013358	0.001221	0.0053427	-0.23491	-46.955	7.83e-08
6171	RPL41	-0.057275	-0.0206	0.23895	0.63477	0.58541	2.55e-09	-0.023381	46.95	7.84e-08
5709	PSMD3	-0.052005	-0.090548	-0.14306	0.28239	0.0002154	0.0024003	-0.12349	-46.934	7.89e-08
10484	SEC23A	-0.23705	-0.01612	-0.32144	0.010336	0.68303	1.51e-06	-0.086002	-46.899	8.01e-08
148213	ZNF681	-0.37105	-0.060805	0.013843	8.09e-07	0.10451	0.81879	-0.28488	-46.895	8.02e-08
84557	MAP1LC3A	-0.28828	0.090599	-0.37862	0.03821	0.0062177	1.14e-07	-0.31976	-46.877	8.09e-08
5912	RAP2B	0.13853	0.011769	0.15645	0.013653	0.75578	9.86e-07	0.04697	46.869	8.11e-08
23621	BACE1	0.33905	0.072095	0.058313	0.00015814	0.019895	0.019349	0.26967	46.864	8.12e-08
5537	PPP6C	-0.24137	-0.057629	-0.064372	1.51e-05	0.11807	0.03075	-0.092135	-46.864	8.12e-08
84225	ZMYND15	0.84588	0.10336	0.010433	3.06e-05	0.0054802	0.79457	0.15866	46.86	8.13e-08
6512	SLC1A7	-1.3767	0.0124	-0.25402	0.0010131	0.73942	1.1e-05	-1.0477	-46.824	8.26e-08
2907	GRINA	0.34079	0.066753	0.039613	1.57e-05	0.012249	0.57998	0.090507	46.8	8.34e-08
3300	DNAJB2	0.008354	0.0026186	-0.15771	0.9627	0.9067	4.68e-09	-0.022564	-46.787	8.39e-08
55204	GOLPH3L	-0.92622	-0.055113	-0.16418	0.00071633	0.10559	0.00033169	-0.71439	-46.738	8.58e-08
4921	DDR2	0.32423	-0.0031791	0.30412	0.0069896	0.94313	1.46e-06	0.27829	46.735	8.58e-08
56980	PRDM10	-0.35915	-0.086881	-0.10914	0.00032855	0.074459	0.0014132	-0.1162	-46.732	8.59e-08
9052	GPRC5A	0.59458	0.085915	0.56124	0.086472	0.089069	1.71e-06	0.50981	46.703	8.7e-08
9188	DDX21	0.063545	-0.096858	0.39165	0.20338	0.075938	2e-08	0.29281	46.685	8.76e-08
51365	PLA1A	0.72364	0.057713	0.46481	0.033943	0.033067	1.78e-05	0.186	46.684	8.76e-08
57705	WDFY4	1.7037	0.20648	0.477	0.044185	0.021038	2.57e-05	1.3474	46.649	8.9e-08
7368	UGT8	-0.74816	0.01491	-0.33545	0.13683	0.58214	3.93e-08	-0.36854	-46.633	8.96e-08
7402	UTRN	0.1972	0.073703	0.22326	0.048182	0.014888	3.75e-05	0.10938	46.618	9.02e-08
5509	PPP1R3D	-0.11678	0.031347	-0.20721	0.12469	0.13063	3.63e-08	-0.10157	-46.588	9.13e-08
51015	ISOC1	-0.20763	-0.1454	-0.089548	0.0011438	0.0031654	0.028654	-0.11378	-46.556	9.26e-08
10130	PDIA6	0.33623	-0.034489	0.29159	0.0035788	0.53732	2.45e-06	0.052887	46.547	9.3e-08
9686	VGLL4	-0.077965	-0.058764	-0.23572	0.13632	0.1211	7.8e-07	-0.089801	-46.505	9.47e-08
1522	CTSZ	0.95551	0.13513	-0.42602	0.34573	0.34521	2.37e-09	-0.15129	-46.48	9.58e-08
23314	SATB2	-3.4819	-0.24778	-0.030806	2.36e-05	0.0069693	0.87216	-0.51877	-46.478	9.58e-08
162461	TMEM92	1.6898	0.12498	0.05465	0.00024656	0.0014198	0.59174	1.2841	46.476	9.58e-08
3598	IL13RA2	2.3076	0.12429	0.86165	0.04949	0.20596	1.28e-06	1.0239	46.472	9.59e-08
10587	TXNRD2	-0.045708	-0.013199	-0.23347	0.2918	0.73296	4e-08	-0.051617	-46.462	9.63e-08
2306	FOXD2	-4.9953	-0.07373	-0.21127	6.99e-06	0.11248	0.10015	-3.7532	-46.457	9.64e-08
57616	TSHZ3	1.3629	0.0067493	0.22364	0.0017541	0.9364	9.69e-06	0.38595	46.428	9.77e-08
90874	ZNF697	0.11838	0.087115	0.078138	0.0033239	0.0075825	0.0023641	0.088631	46.416	9.81e-08
1875	E2F5	0.23131	0.010705	0.41181	0.0034636	0.69006	6.5e-06	0.21298	46.417	9.81e-08
57630	SH3RF1	-1.473	-0.082009	-0.20622	0.0021911	0.10909	9.9e-05	-0.39774	-46.39	9.92e-08
7249	TSC2	-0.10664	0.016574	-0.19519	0.12933	0.53839	4.53e-08	-0.029056	-46.389	9.92e-08
9957	HS3ST1	2.4652	0.20062	0.17089	0.0082555	0.001777	0.0075933	1.8849	46.338	1.01e-07
5860	QDPR	-0.089161	-0.10187	-0.21943	0.13123	0.023528	7.39e-06	-0.18741	-46.318	1.02e-07
3936	LCP1	0.79157	0.16842	0.56297	0.048831	0.066008	5.71e-06	0.29065	46.275	1.04e-07
4356	MPP3	0.18362	0.080141	0.075104	0.0016828	0.0069048	0.006505	0.15675	46.256	1.05e-07
84436	ZNF528	-0.20364	-0.12093	-0.058975	0.00020458	0.014051	0.03023	-0.088046	-46.25	1.05e-07
90594	ZNF439	-0.65036	-0.077261	-0.046846	3.8e-06	0.057098	0.53132	-0.12657	-46.234	1.06e-07
3927	LASP1	-0.18543	-0.023681	-0.16784	0.34338	0.44208	6.74e-08	-0.15781	-46.213	1.07e-07
10066	SCAMP2	-0.14871	-0.042713	-0.32469	0.22233	0.087563	7.75e-07	-0.26979	-46.21	1.07e-07
7019	TFAM	-0.21096	-0.19802	0.03797	2.31e-05	0.0053122	0.45565	-0.16138	-46.185	1.08e-07
54675	CRLS1	-0.11632	-0.10951	-0.1769	0.013318	0.012604	0.0002429	-0.12095	-46.17	1.09e-07
139716	GAB3	0.20262	0.033062	0.32399	0.011364	0.24243	6.31e-06	0.277	46.143	1.1e-07
51182	HSPA14	-0.14618	-0.11824	-0.045467	0.00030146	0.0022847	0.2741	-0.10921	-46.135	1.11e-07
79574	EPS8L3	-1.1415	0.060862	-0.25297	0.00042422	0.051297	3.06e-05	-0.86457	-46.122	1.11e-07
7984	ARHGEF5	-0.47725	-0.019218	-0.33474	0.10981	0.61766	1.71e-07	-0.32777	-46.122	1.11e-07
9783	RIMS3	0.67653	0.18916	0.25155	0.027128	0.085351	8.5e-06	0.24525	46.088	1.13e-07
6583	SLC22A4	-0.5059	-0.061293	-0.49406	2.12e-05	0.39427	0.0067172	-0.43344	-46.05	1.15e-07
7365	UGT2B10	-7.2612	-0.29689	-0.21574	0.00032442	0.13447	0.00093823	-1.3539	-46.012	1.17e-07
30009	TBX21	2.6548	0.11307	0.10344	0.013874	0.00045424	0.034338	0.35186	45.995	1.18e-07
57147	SCYL3	-0.41189	-0.031317	-0.14076	0.0014993	0.41983	3.9e-05	-0.32518	-45.952	1.2e-07
7162	TPBG	0.12808	-0.0026722	0.32512	0.0055793	0.91456	2.6e-06	0.26251	45.941	1.2e-07
23446	SLC44A1	-1.2912	-0.078011	-0.076855	6.77e-06	0.10304	0.14454	-0.19254	-45.942	1.2e-07
6450	SH3BGR	-0.1242	-0.020161	-0.29402	0.08841	0.51714	2.95e-07	-0.12356	-45.92	1.21e-07
285605	DTWD2	-0.12202	-0.034897	-0.13656	0.019521	0.14622	6.91e-06	-0.12462	-45.914	1.22e-07
5068	REG3A	36.407	0.50926	0.9997	0.023284	0.00036278	0.028874	3.9823	45.908	1.22e-07
85021	REPS1	-0.13374	-0.06296	-0.096948	0.0026457	0.018036	0.0011219	-0.1189	-45.898	1.22e-07
147968	CAPN12	0.8795	0.22701	-0.015541	0.0029197	0.00014488	0.90179	0.15101	45.872	1.24e-07
4582	MUC1	3.8181	0.17471	0.30506	0.00023365	0.027261	0.012392	0.54013	45.823	1.26e-07
55846	ITFG2	-0.34656	0.029437	-0.15263	7.63e-05	0.13276	0.00028591	-0.26789	-45.787	1.29e-07
6772	STAT1	1.6187	0.14142	0.35005	0.0068046	0.015783	0.0004682	0.53389	45.773	1.29e-07
7874	USP7	-0.39814	-0.062106	-0.085836	0.00029807	0.016581	0.019033	-0.097688	-45.768	1.29e-07
6541	SLC7A1	0.22955	-0.029459	0.23832	0.033698	0.34403	2.44e-07	0.18882	45.766	1.3e-07
57472	CNOT6	-0.029613	-0.075494	-0.14142	0.47338	0.0031313	4.24e-05	-0.11725	-45.755	1.3e-07
79689	STEAP4	0.30569	0.10852	0.26982	0.0024531	0.063347	0.00023557	0.15305	45.753	1.3e-07
3671	ISLR	2.2042	0.097636	0.15848	0.012648	0.01589	0.00022503	1.6727	45.75	1.3e-07
9404	LPXN	0.47175	0.18709	0.39966	0.018488	0.13105	9.13e-06	0.39113	45.721	1.32e-07
54531	MIER2	0.15947	0.068119	0.039085	0.00039492	0.0020936	0.26657	0.072098	45.699	1.33e-07
114785	MBD6	-0.20176	0.0847	-0.14332	0.0052168	0.050101	1.92e-06	-0.15027	-45.662	1.35e-07
581	BAX	0.2241	0.073093	-0.30333	0.20918	0.023325	2.87e-09	-0.1831	-45.65	1.36e-07
2782	GNB1	-0.0018193	-0.041965	-0.23779	0.98221	0.10282	1.45e-07	-0.069591	-45.629	1.37e-07
961	CD47	0.25433	-0.060303	0.23691	0.011596	0.18753	8.24e-07	0.2022	45.611	1.38e-07
80201	HKDC1	4.7084	0.32035	-0.35468	0.0023324	0.00012954	0.0062572	0.52156	45.603	1.39e-07
79699	ZYG11B	-0.24122	-0.080228	-0.14067	0.00054535	0.22031	0.00032154	-0.10515	-45.587	1.4e-07
4695	NDUFA2	-0.46357	-0.068115	-0.10668	0.00031767	0.072209	0.0026282	-0.36637	-45.536	1.43e-07
10229	COQ7	-0.27954	-0.073148	-0.1884	0.00055978	0.04295	0.0025854	-0.19213	-45.498	1.45e-07
51566	ARMCX3	0.33316	-0.034615	0.23779	9.98e-05	0.68715	0.00031518	0.043869	45.497	1.45e-07
2634	GBP2	1.8167	0.20851	0.3237	0.0043779	0.007736	0.0025401	1.4175	45.493	1.45e-07
26235	FBXL4	-0.11441	-0.048168	-0.21655	0.062179	0.24713	1.26e-06	-0.18424	-45.483	1.46e-07
54749	EPDR1	-0.099847	0.022693	-0.39552	0.048322	0.41043	1.93e-07	-0.055999	-45.465	1.47e-07
25822	DNAJB5	0.31328	0.050579	0.11596	0.0017583	0.26671	6.69e-05	0.25247	45.443	1.49e-07
51294	PCDH12	0.36839	0.078066	0.11057	0.0041218	0.051078	0.00019966	0.14887	45.412	1.51e-07
11186	RASSF1	0.29349	0.017233	0.12626	2.76e-05	0.6237	0.0038414	0.060849	45.37	1.53e-07
3959	LGALS3BP	-0.23941	0.046478	-0.45011	0.32277	0.089591	2.2e-08	-0.21346	-45.329	1.56e-07
5368	PNOC	4.5707	0.12255	0.090608	0.0072593	0.055739	9.6e-05	0.81249	45.283	1.59e-07
3140	MR1	0.50875	0.078019	0.060762	0.00048067	0.002532	0.1978	0.11598	45.263	1.61e-07
10959	TMED2	0.34131	-0.11095	0.16846	0.035249	0.055724	2.63e-07	0.25239	45.256	1.61e-07
6237	RRAS	0.54309	0.10401	-0.087854	0.00031767	0.0007194	0.13069	0.031528	45.251	1.62e-07
50488	MINK1	-0.14094	0.041162	-0.25074	0.17126	0.072145	4.68e-08	-0.022894	-45.182	1.67e-07
51700	CYB5R2	0.48377	0.022543	0.28381	0.0016025	0.45841	4.54e-05	0.39085	45.174	1.67e-07
56952	PRTFDC1	-0.21417	-0.17767	-0.2092	0.064151	0.0027477	0.00062478	-0.20702	-45.169	1.67e-07
23096	IQSEC2	-0.040451	0.13593	-0.25309	0.63296	0.00064714	1.12e-08	0.056829	-45.093	1.73e-07
26284	ERAL1	-0.088179	-0.030202	-0.22241	0.0513	0.14746	3.34e-06	-0.091568	-45.089	1.73e-07
23474	ETHE1	-7.0616	-0.065424	-0.29519	0.00010494	0.28657	0.0022705	-1.3592	-45.002	1.8e-07
51027	BOLA1	-0.065446	-0.048692	-0.22918	0.24279	0.036518	3.69e-06	-0.079238	-45.003	1.8e-07
283748	PLA2G4D	0.11131	0.057226	0.094185	0.12725	0.0064229	9.09e-05	0.10101	44.997	1.81e-07
10603	SH2B2	0.30709	0.07239	0.18739	0.0029696	0.020901	0.0012086	0.19572	44.994	1.81e-07
25824	PRDX5	-0.42854	-0.11232	-0.12345	0.00049954	0.024734	0.0079276	-0.14401	-44.986	1.81e-07
9342	SNAP29	-0.068446	-0.02456	-0.16491	0.18942	0.33829	3.17e-07	-0.070525	-44.975	1.82e-07
8013	NR4A3	0.17862	0.091479	0.2128	0.0011991	0.39269	8.44e-05	0.19584	44.971	1.82e-07
60685	ZFAND3	0.03685	0.0028396	-0.21602	0.55283	0.92051	7.65e-09	-0.029063	-44.963	1.83e-07
255877	BCL6B	0.60818	0.062153	0.10278	0.0045275	0.073504	0.0001345	0.47278	44.954	1.83e-07
11118	BTN3A2	0.85305	0.15437	0.17407	0.00027704	0.007884	0.090067	0.28115	44.934	1.85e-07
381	ARF5	-0.21956	-0.055167	-0.21068	0.087271	0.15616	1.88e-06	-0.095666	-44.931	1.85e-07
51226	COPZ2	0.28754	0.080756	0.10542	0.00015923	0.021708	0.04136	0.23714	44.88	1.9e-07
4350	MPG	0.32552	0.074691	0.09231	1.31e-05	0.083439	0.13981	0.12807	44.871	1.9e-07
8449	DHX16	-0.13875	-0.0093549	-0.14612	0.0011998	0.76585	4.02e-05	-0.043536	-44.859	1.91e-07
200734	SPRED2	-0.24185	-0.061999	-0.23237	0.0090806	0.13447	2.95e-05	-0.21209	-44.851	1.92e-07
161198	CLEC14A	4.8254	0.12942	0.11404	0.0011366	0.0042111	0.04218	0.87147	44.852	1.92e-07
55893	ZNF395	-0.17823	-0.016202	-0.22847	0.011221	0.46812	5.29e-06	-0.065582	-44.847	1.92e-07
11329	STK38	-0.51072	-0.059552	-0.1661	0.00041884	0.11469	0.0014089	-0.40574	-44.813	1.95e-07
5169	ENPP3	-0.8297	-0.068377	-0.21957	0.002934	0.23424	5.81e-05	-0.30318	-44.801	1.95e-07
27433	TOR2A	-0.045558	0.064115	-0.17915	0.48967	0.0093499	1.72e-08	0.014711	-44.802	1.95e-07
1535	CYBA	0.25208	0.044251	0.27031	0.01581	0.054982	5.05e-05	0.22046	44.792	1.96e-07
79156	PLEKHF1	0.53923	0.099484	0.023374	0.0001041	0.0047658	0.61131	0.11334	44.775	1.98e-07
4700	NDUFA6	-0.42114	-0.1181	-0.095614	0.0057872	0.016581	0.00084826	-0.14315	-44.743	2e-07
11230	PRAF2	0.30907	0.11767	0.034929	0.00032862	0.0023636	0.43009	0.25244	44.735	2.01e-07
966	CD59	0.63381	0.04102	0.3419	0.0034055	0.37585	2.93e-05	0.36029	44.718	2.02e-07
57109	REXO4	-0.03277	-0.10037	-0.24202	0.52167	0.00092498	0.00035223	-0.1167	-44.715	2.03e-07
55278	QRSL1	-0.22745	-0.099285	-0.061478	0.00010104	0.012543	0.16055	-0.19119	-44.707	2.03e-07
116159	CYYR1	1.1864	0.041869	0.23171	0.001832	0.60318	3.49e-05	0.36694	44.664	2.07e-07
2729	GCLC	-0.028424	-0.063293	-0.26229	0.87251	0.073153	4.11e-07	-0.091928	-44.652	2.08e-07
3614	IMPDH1	0.17794	0.03705	0.17724	3.76e-05	0.21026	0.013712	0.15527	44.612	2.12e-07
55733	HHAT	-0.27988	0.045075	-0.1452	0.029249	0.49809	5.29e-07	-0.14882	-44.606	2.12e-07
26275	HIBCH	-0.7391	-0.13199	-0.24944	0.010148	0.023838	0.00027891	-0.20824	-44.602	2.13e-07
5156	PDGFRA	0.40265	-0.052067	0.46579	0.019345	0.53754	8.61e-07	0.33566	44.592	2.14e-07
1747	DLX3	0.67968	0.085624	0.082826	0.11452	0.0018849	0.00080301	0.17886	44.569	2.16e-07
9459	ARHGEF6	0.12168	-0.054903	0.23453	0.018488	0.18466	7.8e-07	0.0082363	44.557	2.17e-07
51317	PHF21A	0.14354	0.098811	0.10232	0.00024214	0.053922	0.0087591	0.13247	44.488	2.23e-07
27035	NOX1	2.5104	0.066647	1.1307	0.20387	0.45548	2.57e-07	1.2514	44.486	2.24e-07
6397	SEC14L1	0.33421	0.10793	0.24123	0.0073847	0.015527	0.00077932	0.15072	44.479	2.24e-07
5252	PHF1	0.20427	0.091473	0.010132	0.0024558	0.00030474	0.83098	0.16782	44.458	2.26e-07
5601	MAPK9	-0.039561	-0.095604	-0.14648	0.65589	0.024997	2.62e-06	-0.12451	-44.402	2.32e-07
79789	CLMN	-4.748	0.0016877	-0.17484	2.45e-06	0.97134	0.065735	-0.47575	-44.37	2.35e-07
633	BGN	0.23351	0.054045	0.16127	0.0010057	0.13414	0.00049638	0.19788	44.349	2.37e-07
9415	FADS2	0.20986	0.10038	0.18867	0.010675	0.0047658	0.0031809	0.18372	44.345	2.38e-07
84328	LZIC	-0.1142	-0.026659	-0.23975	0.14689	0.25438	7.8e-07	-0.069129	-44.343	2.38e-07
4854	NOTCH3	0.051823	0.074711	0.11943	0.1596	0.034931	8.66e-06	0.061888	44.288	2.44e-07
57157	PHTF2	0.014202	-0.021013	0.22841	0.75647	0.41372	1.51e-08	0.17045	44.276	2.45e-07
1671	DEFA6	64.488	0.6269	0.73826	0.0055655	0.00082017	0.08857	6.6832	44.267	2.46e-07
2294	FOXF1	2.3158	0.044461	0.38121	0.0015255	0.42326	7.99e-05	1.7685	44.255	2.47e-07
5652	PRSS8	-1.4389	0.033541	-0.3361	0.053345	0.24757	2.78e-07	-0.4781	-44.251	2.47e-07
51340	CRNKL1	-0.14154	-0.14396	-0.14616	0.025864	0.0099804	0.00039244	-0.14408	-44.237	2.49e-07
6649	SOD3	1.5051	0.15315	0.19288	0.0022361	0.025026	0.0018179	1.1641	44.227	2.5e-07
3693	ITGB5	0.12005	-0.044964	-0.25785	0.20127	0.07058	2.49e-07	-0.17708	-44.223	2.5e-07
9261	MAPKAPK2	0.2446	0.026528	0.24015	0.00849	0.41151	1.14e-05	0.081425	44.196	2.53e-07
3685	ITGAV	0.40383	-0.0078801	0.2026	8.11e-05	0.90851	0.00089644	0.31874	44.185	2.54e-07
83734	ATG10	-0.072809	-0.069345	-0.126	0.19201	0.046752	5.12e-06	-0.11211	-44.175	2.55e-07
51042	ZNF593	0.2483	0.0062325	0.32902	0.013491	0.89358	2.67e-06	0.080915	44.15	2.58e-07
26270	FBXO6	1.0899	0.080579	0.13207	0.00011583	0.010011	0.24193	0.8374	44.136	2.59e-07
4437	MSH3	-0.088314	-0.026192	-0.18762	0.039817	0.48178	1.7e-06	-0.15642	-44.13	2.6e-07
27283	TINAG	-1.2557	0.042724	-0.42223	0.00010322	0.10686	0.0004205	-0.15465	-44.131	2.6e-07
26269	FBXO8	-0.21325	-0.027929	-0.23345	0.041262	0.21506	4.18e-06	-0.18542	-44.126	2.6e-07
54922	RASIP1	0.11069	0.13343	0.15433	0.016296	0.0029095	0.004312	0.14535	44.123	2.6e-07
4189	DNAJB9	1.3336	0.051452	0.35908	0.0047299	0.20652	5.25e-05	0.22205	44.119	2.61e-07
5922	RASA2	0.016833	0.055862	0.20865	0.79025	0.02359	2.6e-06	0.041233	44.11	2.62e-07
8723	SNX4	-0.41556	-0.064898	-0.20218	0.012621	0.08257	5.16e-05	-0.22344	-44.102	2.62e-07
55466	DNAJA4	-0.5595	-0.033696	-0.16073	0.00042669	0.17953	0.0011038	-0.1038	-44.092	2.63e-07
8710	SERPINB7	4.1612	0.098887	0.58835	0.10202	0.012213	6.65e-05	3.1715	44.092	2.63e-07
25890	ABI3BP	0.39064	0.014836	0.63898	0.17168	0.7668	1.99e-07	0.54011	44.089	2.63e-07
390916	NUDT19	-0.29693	-0.13386	-0.013383	0.00066622	0.0009808	0.82203	-0.12995	-44.048	2.68e-07
3429	IFI27	0.39489	0.23254	0.25918	0.91446	0.00045424	0.0007108	0.35601	44.042	2.69e-07
5257	PHKB	-0.16512	-0.051454	-0.16288	0.075658	0.10559	5.2e-06	-0.1527	-44.04	2.69e-07
57179	KIAA1191	-0.14282	-0.088036	-0.15179	0.048445	0.021961	7e-05	-0.10345	-44.008	2.73e-07
55290	BRF2	-0.19207	-0.0611	-0.14608	0.0016283	0.014341	0.0064455	-0.1667	-43.98	2.76e-07
6876	TAGLN	1.5789	0.018267	0.49142	0.0048084	0.86794	1e-05	0.62118	43.962	2.78e-07
54784	ALKBH4	-0.061454	-0.033788	-0.27698	0.25571	0.063337	2.7e-06	-0.075426	-43.947	2.8e-07
8547	FCN3	1.7752	0.080723	0.16547	0.010867	0.01187	0.00093489	1.3511	43.937	2.81e-07
10170	DHRS9	0.76492	0.076694	1.0119	0.65335	0.062831	9.99e-07	0.88385	43.891	2.87e-07
79932	KIAA0319L	-0.0021986	0.033183	-0.28775	0.97831	0.17016	1.17e-08	-0.021659	-43.878	2.88e-07
7290	HIRA	-0.042366	-0.16595	-0.39142	0.6276	0.0315	2.59e-06	-0.095201	-43.872	2.89e-07
4050	LTB	12.113	0.20721	0.72267	0.10439	0.12909	3.11e-06	2.5015	43.862	2.9e-07
3301	DNAJA1	0.1376	0.033446	0.24211	0.12376	0.41151	6.77e-07	0.076777	43.858	2.9e-07
7629	ZNF76	-0.014843	-0.032489	-0.16355	0.89925	0.40989	6.94e-08	-0.031735	-43.857	2.91e-07
3628	INPP1	0.71829	-0.024569	0.33347	0.0047525	0.71246	6.63e-06	0.36136	43.853	2.91e-07
3902	LAG3	1.8991	0.16568	0.21921	0.011836	0.0088535	0.0013695	0.33817	43.833	2.93e-07
7366	UGT2B15	-97.269	-0.25899	-0.75947	0.00071252	0.27763	0.00039201	-72.577	-43.81	2.96e-07
7064	THOP1	-0.021002	0.014415	-0.46808	0.83168	0.70515	2e-08	-0.35072	-43.794	2.98e-07
7011	TEP1	0.042233	0.055783	-0.22407	0.76836	0.12579	9.17e-09	0.0095968	-43.794	2.98e-07
286530	P2RY8	0.39912	0.084593	0.54482	0.0079594	0.29862	2.18e-05	0.36242	43.76	3.03e-07
9047	SH2D2A	0.38579	0.06769	0.22687	0.013984	0.014407	0.0005793	0.23732	43.736	3.06e-07
27069	GHITM	-0.58259	-0.053142	-0.067926	5.31e-05	0.23884	0.011669	-0.10558	-43.736	3.06e-07
25901	CCDC28A	-0.44525	0.049472	-0.33118	0.012581	0.13437	1.7e-06	-0.35508	-43.726	3.07e-07
89857	KLHL6	0.90266	0.036791	0.37072	0.018347	0.22983	1.19e-05	0.4245	43.667	3.15e-07
55340	GIMAP5	2.9561	0.056186	0.44688	0.044404	0.41547	2.24e-06	0.39308	43.641	3.19e-07
1848	DUSP6	0.67125	0.090886	0.32896	0.0034489	0.10586	0.00020809	0.54576	43.632	3.2e-07
5739	PTGIR	0.43714	0.10044	0.088385	0.0057527	0.036752	0.00046865	0.14549	43.621	3.21e-07
719	C3AR1	0.91483	0.1272	0.35932	0.0014935	0.089315	0.00071883	0.23892	43.605	3.23e-07
10848	PPP1R13L	0.34268	0.1185	-0.053919	0.0037351	0.00019608	0.36094	0.26921	43.594	3.25e-07
340481	ZDHHC21	-0.20744	0.069239	-0.24808	0.03371	0.0089885	5.87e-07	-0.21155	-43.587	3.26e-07
23345	SYNE1	0.24614	0.022666	0.32882	0.010891	0.43484	1.06e-05	0.092922	43.573	3.28e-07
23102	TBC1D2B	0.35663	0.062474	0.13104	0.0010248	0.0061399	0.049821	0.2881	43.552	3.31e-07
55140	ELP3	-0.081891	-0.11218	-0.12819	0.10068	0.00051088	0.0093276	-0.11925	-43.533	3.33e-07
841	CASP8	0.065679	-0.012465	0.18124	0.12868	0.79596	2.01e-07	0.026006	43.518	3.35e-07
10608	MXD4	0.079542	0.062147	-0.30783	0.54714	0.13215	8.91e-09	0.040122	-43.517	3.35e-07
57470	LRRC47	-0.1265	-0.15501	-0.017523	0.0051906	0.00024057	0.74001	-0.048008	-43.511	3.36e-07
5774	PTPN3	-0.49912	-0.082916	-0.23354	0.0013369	0.11288	0.00063617	-0.14644	-43.49	3.39e-07
5565	PRKAB2	-0.17632	-0.055102	-0.33315	0.0083075	0.15736	5.08e-05	-0.1717	-43.438	3.47e-07
7107	GPR137B	0.74396	0.052727	0.24884	0.00063914	0.076597	0.0025566	0.30974	43.432	3.47e-07
5097	PCDH1	-0.23484	0.056149	-0.31129	0.3804	0.049274	4.18e-08	-0.030324	-43.433	3.47e-07
5228	PGF	0.20951	0.041949	0.20786	0.0078347	0.44558	1.63e-05	0.18246	43.424	3.49e-07
1739	DLG1	-0.39353	-0.06374	-0.10263	0.0022991	0.015926	0.0047924	-0.14563	-43.413	3.5e-07
617	BCS1L	-0.17466	-0.11613	-0.16771	0.0029244	0.015094	0.0039432	-0.12994	-43.404	3.51e-07
145773	FAM81A	-0.47731	-0.15373	-0.020873	0.00064193	0.0019877	0.45462	-0.38223	-43.395	3.53e-07
5692	PSMB4	0.11007	0.0041327	0.12474	0.025374	0.90248	1.84e-06	0.11098	43.372	3.56e-07
2321	FLT1	0.40347	0.026155	0.10037	0.010675	0.28921	1.94e-05	0.073741	43.341	3.61e-07
6184	RPN1	0.44521	-0.0028312	0.20507	0.0020218	0.94931	2.86e-05	0.35061	43.328	3.63e-07
8289	ARID1A	-0.0076192	-0.031489	-0.20046	0.87379	0.42829	8.62e-08	-0.15354	-43.326	3.63e-07
161742	SPRED1	0.11803	-0.09301	0.34486	0.29906	0.1237	5.88e-08	-0.0027956	43.317	3.64e-07
4851	NOTCH1	-0.13255	-0.092951	-0.1502	0.18888	0.023528	1.94e-05	-0.12786	-43.292	3.68e-07
858	CAV2	0.27803	-0.065756	0.29574	0.0001584	0.17564	0.00037467	0.25872	43.291	3.68e-07
54894	RNF43	-0.39431	-0.068193	-0.18682	0.088027	0.1211	5.27e-06	-0.11806	-43.275	3.71e-07
91526	ANKRD44	0.1347	0.044074	0.10285	0.0052168	0.28171	4.72e-05	0.11715	43.267	3.72e-07
771	CA12	-4.8921	-0.1021	0.28027	6.35e-06	0.037726	0.22606	-0.58583	-43.254	3.74e-07
967	CD63	0.55795	0.1156	0.067321	0.018978	0.0011522	0.021451	0.14968	43.246	3.75e-07
54815	GATAD2A	-0.10212	0.0063519	-0.16661	0.031337	0.80413	1.13e-06	-0.090814	-43.218	3.8e-07
2037	EPB41L2	0.67157	-0.017418	0.33268	0.00068027	0.59362	7.86e-05	0.35395	43.212	3.81e-07
1525	CXADR	-0.68507	-0.12235	-0.38413	0.035618	0.16946	9.88e-06	-0.21757	-43.204	3.82e-07
8473	OGT	0.058545	0.080256	0.20666	0.47289	0.083335	1.36e-06	0.076034	43.191	3.84e-07
79102	RNF26	0.0043834	-0.043272	-0.18307	0.91798	0.042033	1.25e-06	-0.13978	-43.188	3.84e-07
9638	FEZ1	0.19386	0.0057357	0.12406	0.00059763	0.87868	0.0001606	0.04251	43.177	3.86e-07
1368	CPM	-1.5521	-0.14478	0.035226	6.93e-06	0.046349	0.77783	-1.1762	-43.169	3.87e-07
141	ADPRH	0.098052	0.038082	0.12276	0.016961	0.21866	1.74e-05	0.11079	43.156	3.89e-07
2170	FABP3	-0.12052	-0.049991	-0.23756	0.0060998	0.087388	0.00017098	-0.086757	-43.146	3.91e-07
10129	FRY	1.2217	0.083069	0.14566	0.0019878	0.090383	0.00061671	0.93722	43.141	3.91e-07
10014	HDAC5	-0.15432	0.038846	-0.15498	0.05641	0.15348	4.16e-07	-0.13655	-43.14	3.91e-07
285704	RGMB	-0.52693	-0.097685	-0.45653	0.070237	0.030968	4.27e-05	-0.19585	-43.134	3.92e-07
10723	SLC12A7	0.083529	0.058102	-0.25802	0.68387	0.022981	1.13e-08	0.047154	-43.128	3.93e-07
51070	NOSIP	-0.18913	0.036109	-0.10492	0.0010726	0.36924	4.32e-05	-0.1051	-43.124	3.94e-07
1117	CHI3L2	0.51393	0.17946	0.35087	0.036176	0.054167	4.3e-05	0.23859	43.117	3.94e-07
284996	RNF149	0.94872	0.07738	0.16682	0.0032617	0.042387	0.0009511	0.73497	43.117	3.94e-07
260293	CYP4X1	2.1329	0.13897	0.10024	0.00076482	0.0019649	0.44783	0.43006	43.116	3.94e-07
5163	PDK1	0.20352	0.060589	0.36462	0.047164	0.086856	1.74e-05	0.12289	43.101	3.97e-07
27243	CHMP2A	-0.48872	0.00216	-0.17762	0.024324	0.96619	1.84e-06	-0.38054	-43.091	3.98e-07
83857	TMTC1	0.47553	0.030167	0.22212	0.0018823	0.72903	5.46e-05	0.24463	43.09	3.98e-07
2043	EPHA4	0.1679	0.035323	0.33211	0.31652	0.12019	1.42e-06	0.095481	43.078	4e-07
5189	PEX1	-0.27323	-0.12584	0.0041812	0.00067977	0.0010787	0.92672	-0.22335	-43.069	4.02e-07
1773	DNASE1	-0.6589	-0.065365	-0.55358	0.0032202	0.040836	0.0010412	-0.52431	-43.05	4.05e-07
9534	ZNF254	-0.38287	0.032533	-0.042594	8.09e-07	0.24827	0.27284	-0.018801	-43.041	4.06e-07
60489	APOBEC3G	0.63834	-0.01941	0.42112	0.0012622	0.67827	4.44e-05	0.51226	43.022	4.1e-07
85013	TMEM128	-0.47484	-0.098378	-0.11258	0.0022991	0.078012	0.0006697	-0.16936	-43.015	4.11e-07
1297	COL9A1	-0.13859	0.028218	-0.11991	0.019521	0.44101	1.66e-06	-0.011324	-42.969	4.19e-07
1783	DYNC1LI2	-0.3206	-0.063179	-0.095416	0.00031228	0.062653	0.010453	-0.25801	-42.938	4.25e-07
6195	RPS6KA1	-0.66746	-0.024778	-0.20956	0.027267	0.51891	4.07e-06	-0.26556	-42.925	4.27e-07
649	BMP1	-0.16057	0.026369	-0.13377	0.010456	0.32524	3.24e-06	-0.017002	-42.901	4.32e-07
10451	VAV3	-5.0502	-0.014483	-0.24052	9.98e-06	0.75784	0.034273	-3.7874	-42.889	4.34e-07
63875	MRPL17	0.11037	-0.056115	0.19824	0.028592	0.25392	1.04e-06	0.16009	42.88	4.35e-07
3631	INPP4A	0.25517	-0.0064084	0.18017	0.00047611	0.81703	0.00017068	0.048263	42.874	4.36e-07
22796	COG2	-0.42384	-0.11046	-0.042704	0.0002586	0.0065672	0.31174	-0.33752	-42.872	4.36e-07
2706	GJB2	-2.4716	-0.12453	-0.30978	0.037093	0.049382	5.25e-05	-0.63914	-42.871	4.37e-07
9023	CH25H	3.3327	0.11393	0.39299	0.00059438	0.16315	0.001416	0.46306	42.864	4.38e-07
81786	TRIM7	0.49255	0.062853	0.13785	0.014647	0.053837	0.00013469	0.39006	42.843	4.41e-07
1950	EGF	0.11599	0.04736	0.17576	0.29111	0.13538	1.5e-06	0.15403	42.843	4.41e-07
1398	CRK	-0.38112	-0.097835	-0.16115	0.012411	0.017821	0.00074913	-0.13478	-42.828	4.44e-07
54997	TESC	0.46205	0.13315	0.1952	0.00023365	0.0080201	0.26724	0.38405	42.822	4.45e-07
54583	EGLN1	-0.086978	-0.012174	-0.20918	0.02459	0.68669	3.43e-06	-0.17095	-42.818	4.46e-07
26958	COPG2	0.047673	-0.11234	-0.32441	0.35009	0.035997	1.21e-06	-0.13124	-42.813	4.47e-07
9112	MTA1	0.06318	0.056006	-0.2581	0.14021	0.082276	1e-08	0.031651	-42.801	4.48e-07
1743	DLST	-0.079547	-0.0031549	-0.2042	0.12572	0.94637	3.84e-07	-0.16519	-42.802	4.48e-07
57406	ABHD6	-0.60908	-0.004413	-0.38922	0.0045337	0.90709	1.73e-05	-0.12333	-42.79	4.5e-07
27106	ARRDC2	0.29416	0.10223	0.16257	0.010045	0.002677	0.015768	0.25092	42.745	4.6e-07
4683	NBN	0.18576	-0.046585	0.25972	0.034228	0.18909	8.79e-07	0.21889	42.737	4.61e-07
5430	POLR2A	-0.069041	0.056128	-0.17248	0.1792	0.11776	1.38e-07	0.00761	-42.72	4.64e-07
8320	EOMES	0.37493	0.054637	0.23527	0.069979	0.11128	9.69e-06	0.31033	42.708	4.67e-07
490	ATP2B1	-0.53665	-0.17198	-0.24332	0.014772	0.0096805	0.0015872	-0.28364	-42.652	4.78e-07
7074	TIAM1	0.0096439	0.083846	0.15913	0.875	0.018638	6.21e-06	0.08891	42.653	4.78e-07
10125	RASGRP1	0.28679	0.057505	0.1649	0.0044781	0.013181	0.0040823	0.23848	42.643	4.8e-07
4779	NFE2L1	0.2016	0.10171	-0.27687	0.35123	0.010577	1.16e-08	-0.1643	-42.642	4.8e-07
9612	NCOR2	0.17988	0.16615	-0.065481	0.0066335	0.00014424	0.011086	0.13028	42.634	4.81e-07
84532	ACSS1	-0.088066	0.019257	-0.33938	0.48147	0.6244	5.95e-08	-0.094609	-42.63	4.82e-07
921	CD5	0.46775	0.05846	0.18235	0.047229	0.038691	6.21e-05	0.21643	42.6	4.88e-07
636	BICD1	0.086602	0.011614	0.27127	0.004026	0.78284	2.6e-05	0.060369	42.595	4.89e-07
91404	SESTD1	0.22718	0.054637	0.23846	0.0016105	0.76489	7.73e-05	0.20056	42.587	4.91e-07
56474	CTPS2	0.054652	-0.049475	-0.31323	0.38545	0.034967	1.41e-06	-0.22926	-42.575	4.93e-07
1455	CSNK1G2	0.33681	0.1173	0.075576	0.00047744	0.0074542	0.13891	0.13136	42.572	4.93e-07
246213	SLC17A8	-0.78776	-0.047468	-0.2705	1.1e-05	0.23563	0.14037	-0.62006	-42.517	5.06e-07
657	BMPR1A	-0.084977	-0.080038	-0.28012	0.23474	0.014535	4.23e-05	-0.22989	-42.51	5.07e-07
4713	NDUFB7	-0.3794	-0.0021719	-0.1436	0.00028386	0.94794	0.00052024	-0.060534	-42.496	5.1e-07
2766	GMPR	0.35203	0.073405	0.063896	1.76e-05	0.056481	0.44382	0.28008	42.495	5.1e-07
2744	GLS	-0.9157	-0.050002	-0.12604	4.27e-05	0.061793	0.14215	-0.24555	-42.479	5.13e-07
1265	CNN2	0.35763	0.066395	0.28331	0.00082935	0.1354	0.0014225	0.12874	42.475	5.14e-07
55631	LRRC40	-0.074478	-0.13573	-0.26215	0.066645	0.015114	0.00016289	-0.10205	-42.468	5.15e-07
79954	NOL10	-0.074175	-0.12952	0.056103	0.011091	9.49e-05	0.036942	0.017648	-42.451	5.19e-07
91120	ZNF682	-0.1123	-0.067438	-0.088732	0.0057773	0.01083	0.0044876	-0.075097	-42.442	5.21e-07
594	BCKDHB	-0.57003	-0.098374	-0.13801	0.00060828	0.044362	0.0089035	-0.4535	-42.434	5.23e-07
9724	UTP14C	-0.29401	-0.050884	-0.13022	0.033278	0.09763	3.01e-05	-0.149	-42.396	5.31e-07
51451	LCMT1	-0.32441	-0.060709	-0.16713	0.00054042	0.11773	0.0029906	-0.10272	-42.356	5.41e-07
5154	PDGFA	-0.27529	0.030019	-0.32893	0.34675	0.32164	8.22e-08	-0.23137	-42.346	5.43e-07
23264	ZC3H7B	0.093768	-0.043636	-0.21803	0.36416	0.50052	5.8e-08	-0.15151	-42.324	5.48e-07
58488	PCTP	-0.43792	-0.13761	-0.20731	0.035016	0.030797	0.00013317	-0.17719	-42.32	5.49e-07
9139	CBFA2T2	-0.19829	0.045176	-0.18728	0.0050212	0.086858	9e-06	-0.15818	-42.314	5.5e-07
83483	PLVAP	1.5318	0.10197	0.13886	0.0015147	0.0041986	0.094921	0.35889	42.307	5.52e-07
5157	PDGFRL	0.28629	0.043165	0.15738	0.00086926	0.38375	0.00042351	0.084481	42.299	5.53e-07
6448	SGSH	0.10696	0.030037	-0.14845	0.41397	0.1735	1.47e-08	0.070464	-42.282	5.57e-07
196	AHR	0.53462	0.0014953	0.22037	0.00055149	0.98529	0.00023074	0.2501	42.276	5.59e-07
1209	CLPTM1	-0.0074106	0.021305	-0.49608	0.93641	0.61701	3.21e-08	-0.064428	-42.272	5.59e-07
64743	WDR13	-0.066219	0.024342	-0.22717	0.23911	0.30856	1.31e-07	-0.066906	-42.257	5.63e-07
83853	ROPN1L	0.19428	0.041664	0.087792	0.00035968	0.063347	0.011797	0.10052	42.231	5.69e-07
6794	STK11	-0.094284	-0.0073002	-0.31259	0.19367	0.86726	3.44e-07	-0.064511	-42.231	5.69e-07
317649	EIF4E3	-0.19702	0.031631	-0.33145	0.41162	0.28745	7.13e-08	-0.17304	-42.205	5.75e-07
1230	CCR1	0.19557	0.051619	0.30711	0.019929	0.11666	4.69e-05	0.26506	42.194	5.78e-07
4313	MMP2	0.43339	0.018781	0.34159	0.00076908	0.70158	0.00024628	0.10978	42.184	5.8e-07
8775	NAPA	-0.15136	-0.042212	-0.37007	0.11203	0.29777	2.26e-06	-0.15453	-42.171	5.84e-07
43849	KLK12	12.26	0.21381	0.134	0.00042881	0.040633	0.017483	2.0873	42.164	5.85e-07
3855	KRT7	0.31883	-0.036672	0.45253	0.035008	0.3015	1.16e-06	0.07544	42.162	5.85e-07
10540	DCTN2	-0.22905	-0.03806	-0.11489	0.00095752	0.055533	0.0044262	-0.18761	-42.151	5.88e-07
54414	SIAE	-1.1093	-0.042626	-0.28328	0.0010077	0.3142	0.00048247	-0.39307	-42.14	5.91e-07
11227	GALNT5	0.60399	-0.0057919	0.56806	0.22834	0.85436	2.09e-07	0.14394	42.131	5.93e-07
5274	SERPINI1	0.2435	-0.03977	0.41879	0.0063125	0.54576	9.31e-06	0.21462	42.096	6.02e-07
65985	AACS	-0.12002	-0.045743	-0.23049	0.46158	0.059167	3.55e-06	-0.1953	-42.078	6.06e-07
684	BST2	0.20306	0.083347	0.34995	0.00050459	0.099775	0.0045468	0.13745	42.061	6.11e-07
5479	PPIB	0.37812	-0.026429	0.23249	0.0018086	0.67348	4.4e-05	0.29944	42.052	6.13e-07
973	CD79A	9.8384	0.19235	0.44892	0.016555	0.003519	0.0081514	1.9313	42.041	6.16e-07
54014	BRWD1	-0.13604	-0.063365	-0.13488	0.0047177	0.094087	0.00034984	-0.081713	-42.026	6.19e-07
55326	AGPAT5	-0.22595	-0.21374	0.0064276	0.00075471	0.0013697	0.92139	-0.20202	-42.01	6.24e-07
8809	IL18R1	0.63122	0.22342	0.14184	0.0031306	0.023528	0.0036609	0.22808	42.005	6.25e-07
5728	PTEN	-0.35092	-0.075002	-0.10705	0.00040071	0.061368	0.011964	-0.10623	-41.988	6.29e-07
2621	GAS6	-0.63902	-0.079728	-0.24098	0.0088932	0.026467	0.00091886	-0.51164	-41.977	6.32e-07
11340	EXOSC8	0.012742	-0.056849	0.26101	0.78975	0.16352	3.62e-08	0.19112	41.961	6.36e-07
6477	SIAH1	-0.14521	-0.075265	-0.132	0.0227	0.13741	3.73e-05	-0.090982	-41.939	6.42e-07
25839	COG4	-0.079095	-0.058856	-0.15588	0.070561	0.017226	0.00016375	-0.083108	-41.923	6.47e-07
128	ADH5	-0.13474	-0.1358	-0.14349	0.069083	0.0023636	0.0031016	-0.14136	-41.894	6.55e-07
3898	LAD1	-1.204	-0.11709	-0.28137	0.24867	0.0064229	0.0001748	-0.24623	-41.884	6.58e-07
90507	SCRN2	-0.086461	-0.018313	-0.26291	0.50293	0.59734	2.21e-07	-0.09221	-41.843	6.7e-07
8895	CPNE3	-0.10777	-0.060906	-0.097725	0.0047294	0.012461	0.0059594	-0.095855	-41.819	6.77e-07
137492	VPS37A	-0.067611	-0.072436	-0.2209	0.12946	0.059477	1.66e-05	-0.095803	-41.813	6.78e-07
6373	CXCL11	4.2017	0.17007	0.81799	0.033962	0.05552	7.96e-05	3.2348	41.805	6.8e-07
2260	FGFR1	0.076969	-0.0049215	0.1528	0.018226	0.88973	4.15e-06	0.12572	41.797	6.83e-07
30827	CXXC1	-0.050475	-0.057222	-0.32605	0.53143	0.061921	3.23e-06	-0.09972	-41.795	6.83e-07
7528	YY1	-0.080511	-0.084314	-0.14688	0.063287	0.052726	4.36e-05	-0.087397	-41.792	6.83e-07
5968	REG1B	12.091	0.35351	1.0746	0.028045	0.0045583	0.0035853	2.7741	41.778	6.87e-07
572	BAD	-0.44629	-0.032809	-0.21887	0.011846	0.19064	5.7e-05	-0.10176	-41.759	6.93e-07
374659	HDDC3	-0.10205	-0.06536	-0.17597	0.17035	0.01021	0.00014227	-0.10315	-41.746	6.97e-07
8477	GPR65	0.58411	0.050649	0.40648	0.014027	0.48725	1.59e-05	0.40134	41.736	6.99e-07
28957	MRPS28	-0.12037	-0.12791	-0.15818	0.027128	0.0070086	0.0019318	-0.13205	-41.719	7.04e-07
10008	KCNE3	5.8096	0.021195	0.42932	0.0044465	0.8354	3.21e-05	4.3721	41.698	7.11e-07
5176	SERPINF1	0.24662	0.11649	0.44894	0.012227	0.04981	0.00031231	0.38504	41.687	7.14e-07
399	RHOH	0.53017	0.065766	0.55264	0.019532	0.24036	2.58e-05	0.1878	41.683	7.15e-07
1307	COL16A1	0.85663	0.14165	0.20843	0.00037567	0.060306	0.015326	0.68062	41.679	7.16e-07
23051	ZHX3	-0.053433	-0.050632	-0.19381	0.27099	0.062343	7.23e-06	-0.15775	-41.663	7.21e-07
81706	PPP1R14C	-1.6672	-0.1631	-0.3998	0.0033532	0.039721	0.0019317	-0.3433	-41.647	7.26e-07
4694	NDUFA1	-0.61012	-0.07108	-0.091949	0.0034036	0.14174	0.00037052	-0.47463	-41.63	7.31e-07
160851	DGKH	-0.15737	-0.18022	0.058112	0.00040071	0.001943	0.016231	0.00099938	-41.599	7.41e-07
10287	RGS19	0.26025	0.050958	0.42701	0.013768	0.4389	1.96e-05	0.13109	41.592	7.43e-07
7388	UQCRH	-0.16968	-0.073133	-0.16082	0.0063838	0.0664	0.00047757	-0.15335	-41.571	7.49e-07
10749	KIF1C	-0.15283	0.044863	-0.24522	0.018342	0.098715	2.84e-06	-0.20297	-41.571	7.49e-07
3732	CD82	1.0704	0.14409	-0.084579	0.00061726	0.0015254	0.56396	0.19498	41.557	7.54e-07
72	ACTG2	3.9816	-0.059794	0.61055	0.0062544	0.72456	1.39e-05	3.0144	41.519	7.66e-07
80031	SEMA6D	-0.73234	-0.028296	-0.30211	0.0025015	0.62155	9.78e-05	-0.34525	-41.489	7.76e-07
11142	PKIG	0.38152	-0.021462	0.33352	0.01513	0.65864	4.81e-06	0.073602	41.488	7.76e-07
51380	CSAD	-0.057955	0.1884	-0.21241	0.29073	0.054278	1.38e-07	-0.033031	-41.472	7.82e-07
5894	RAF1	-0.09881	0.068258	-0.18888	0.0045578	0.26622	1.6e-05	-0.15011	-41.444	7.91e-07
5634	PRPS2	-0.20798	-0.23284	0.14759	0.0012987	0.00070959	0.026532	-0.16945	-41.438	7.93e-07
6767	ST13	-0.081415	-0.099643	-0.13467	0.024951	0.0034932	0.006846	-0.089375	-41.409	8.03e-07
2770	GNAI1	-0.34521	-0.11086	-0.31114	0.037654	0.023045	0.00028716	-0.29767	-41.345	8.26e-07
5008	OSM	4.3766	0.19975	0.35233	0.021162	0.030967	0.00036481	0.61917	41.336	8.29e-07
57715	SEMA4G	-1.1341	0.0048675	-0.31299	0.00032945	0.92382	0.0006174	-0.8737	-41.317	8.36e-07
55954	ZMAT5	0.016991	-0.042334	-0.20561	0.77911	0.06095	1.53e-06	-0.15445	-41.318	8.36e-07
91252	SLC39A13	0.40607	0.086542	0.038554	1.73e-05	0.069596	0.5719	0.10906	41.315	8.36e-07
57798	GATAD1	-0.074943	-0.021847	-0.19608	0.073631	0.52908	2.7e-06	-0.077878	-41.312	8.37e-07
4097	MAFG	0.16125	0.09997	-0.15804	0.0029197	0.00040512	2.46e-05	-0.082411	41.3	8.41e-07
3338	DNAJC4	-0.12907	0.098839	-0.24411	0.045733	0.01457	1.16e-06	0.02226	-41.298	8.41e-07
29079	MED4	-0.16208	-0.075191	-0.14222	0.021853	0.073707	0.00011236	-0.14626	-41.293	8.43e-07
6278	S100A7	0.71375	0.059545	0.95606	0.33446	0.18382	1.78e-06	0.83241	41.281	8.47e-07
79714	CCDC51	-0.00086838	-0.057532	-0.24509	0.99262	0.05173	2.48e-06	-0.082269	-41.263	8.53e-07
7008	TEF	-0.35786	0.12032	-0.32389	0.0075161	0.21976	9.52e-06	-0.27792	-41.239	8.62e-07
9636	ISG15	1.3753	0.25625	0.047235	0.0135	0.00023553	0.70618	0.28009	41.225	8.67e-07
3290	HSD11B1	1.7024	0.043853	0.26642	0.0075337	0.47363	4.23e-05	0.23639	41.22	8.69e-07
5684	PSMA3	0.2823	-0.053549	0.27666	0.032616	0.42374	2.01e-06	0.22787	41.214	8.71e-07
84985	FAM83A	0.094152	-0.048809	0.15621	0.017896	0.08595	3.43e-06	0.12687	41.205	8.74e-07
867	CBL	0.12759	0.05527	0.10524	0.001567	0.053303	0.0040216	0.070127	41.178	8.84e-07
148327	CREB3L4	-0.083628	-0.071874	-0.29296	0.63689	0.052817	4.31e-06	-0.10154	-41.176	8.84e-07
2317	FLNB	-0.41641	-0.029345	-0.23233	0.00024457	0.58388	0.0020844	-0.24267	-41.16	8.91e-07
116238	TLCD1	-0.16771	0.064674	-0.22269	0.0026418	0.092106	3.33e-05	-0.0034101	-41.098	9.15e-07
57125	PLXDC1	0.43784	0.12045	0.1051	0.11425	0.00055683	0.02193	0.35545	41.068	9.28e-07
114625	ERMAP	-0.19006	0.0021982	-0.18311	0.0090787	0.94684	1.36e-05	-0.1667	-41.061	9.3e-07
5900	RALGDS	0.23284	0.12305	0.05955	0.033038	0.00024836	0.26802	0.12324	41.043	9.37e-07
9064	MAP3K6	0.54293	0.12279	0.044445	0.0034878	0.0064512	0.033603	0.42838	40.982	9.63e-07
1965	EIF2S1	0.019504	-0.12307	0.22813	0.65978	0.0009055	6.69e-08	0.16145	40.95	9.76e-07
80714	PBX4	0.31063	0.099053	0.10468	0.025445	0.033028	0.00032464	0.11996	40.94	9.8e-07
1043	CD52	3.2348	0.11907	0.64751	0.067856	0.30567	6.69e-06	2.4902	40.932	9.84e-07
64426	SUDS3	-0.31342	-0.079512	-0.011668	0.00050263	0.0035538	0.75186	-0.066501	-40.906	9.95e-07
5326	PLAGL2	-0.068414	-0.10253	-0.1077	0.40826	0.016327	3.99e-05	-0.10013	-40.889	1e-06
3675	ITGA3	0.127	0.062264	-0.21038	0.28757	0.12636	2.56e-08	0.084709	-40.887	1e-06
6687	SPG7	-0.14627	-0.0043957	-0.18317	0.030581	0.89736	4.61e-06	-0.16034	-40.88	1e-06
10010	TANK	0.33271	-0.017287	0.21258	0.087271	0.64004	9.08e-07	0.052691	40.867	1.01e-06
59338	PLEKHA1	-0.1418	0.01797	-0.25818	0.3211	0.57056	2.02e-07	-0.12716	-40.862	1.01e-06
138241	C9orf85	-0.30648	-0.01476	-0.22586	0.0097647	0.6137	2.73e-05	-0.21883	-40.859	1.01e-06
51312	SLC25A37	0.11079	0.16309	0.10516	0.010664	0.00045424	0.43866	0.14885	40.855	1.01e-06
5125	PCSK5	-0.055295	-0.09056	-0.3557	0.85734	0.099243	1.53e-06	-0.089359	-40.851	1.02e-06
23125	CAMTA2	-0.12558	0.037898	-0.12743	0.078676	0.14502	8e-07	-0.1115	-40.847	1.02e-06
57586	SYT13	-4.9126	-0.16876	-0.1294	0.0016828	0.031575	0.0085663	-0.611	-40.831	1.02e-06
28998	MRPL13	-0.22714	-0.17854	-0.096843	0.0057278	0.0022695	0.091567	-0.20702	-40.817	1.03e-06
116535	MRGPRF	0.88049	0.064919	0.14678	0.00034404	0.10067	0.012784	0.25677	40.818	1.03e-06
26133	TRPC4AP	0.034363	-0.055887	-0.22643	0.41059	0.084663	1.01e-06	-0.074718	-40.778	1.05e-06
10553	HTATIP2	-0.39576	-0.055032	-0.25001	0.023041	0.23286	3.32e-05	-0.3273	-40.767	1.05e-06
8988	HSPB3	-3.4869	-0.1802	-0.30787	0.0019747	0.007968	0.052154	-0.8059	-40.765	1.05e-06
6942	TCF20	-0.026522	-0.059812	-0.22551	0.74012	0.11732	1.57e-06	-0.083251	-40.741	1.06e-06
2205	FCER1A	-0.15217	-0.12587	-0.34286	0.8538	0.0027673	0.00023737	-0.16598	-40.733	1.07e-06
3703	STT3A	0.30535	-0.0094559	0.2073	0.00068952	0.88587	0.00030287	0.20254	40.719	1.07e-06
55788	LMBRD1	-0.70377	-0.042239	-0.186	0.0059939	0.3142	0.00011072	-0.12786	-40.709	1.08e-06
23533	PIK3R5	0.19066	0.05573	0.19711	0.1406	0.02076	0.0001018	0.16962	40.709	1.08e-06
160	AP2A1	0.084685	0.070148	-0.13659	0.34287	0.050939	2.79e-08	-0.081536	-40.703	1.08e-06
1942	EFNA1	-1.7173	0.051637	-0.42366	0.00049272	0.35408	0.00032474	-0.19189	-40.693	1.08e-06
3718	JAK3	0.51231	0.13172	0.087827	0.042445	0.020529	0.00040151	0.41111	40.684	1.09e-06
58500	ZNF250	-0.17744	-0.069291	-0.071304	0.0075454	0.024833	0.0021781	-0.088144	-40.68	1.09e-06
10811	NOXA1	-0.83215	0.12499	-0.32684	0.05375	0.043042	1.28e-06	-0.038012	-40.676	1.09e-06
9450	LY86	0.32361	0.084765	0.40146	0.12851	0.014133	0.00019371	0.29264	40.669	1.09e-06
1317	SLC31A1	0.036096	-0.05681	-0.31353	0.70592	0.033034	4.3e-06	-0.23315	-40.659	1.1e-06
1359	CPA3	8.2588	0.072703	0.47553	0.018822	0.081801	0.00015633	0.91139	40.644	1.1e-06
63940	GPSM3	0.45096	0.13289	0.21768	0.003984	0.024144	0.0049574	0.37786	40.631	1.11e-06
2139	EYA2	-2.064	-0.16959	-0.27957	0.039184	0.044515	0.0001549	-0.55549	-40.621	1.11e-06
123228	SENP8	-0.28159	-0.037481	-0.15884	0.0040189	0.2559	0.00023698	-0.080036	-40.603	1.12e-06
55227	LRRC1	-2.08	-0.1121	-0.20951	0.0011515	0.078756	0.0044893	-1.5874	-40.597	1.13e-06
8702	B4GALT4	-0.27666	0.0078443	-0.29593	0.47303	0.89874	1.94e-07	-0.26411	-40.582	1.13e-06
165631	PARP15	0.181	0.052885	0.23396	0.055319	0.10327	3.57e-05	0.094054	40.58	1.13e-06
6342	SCP2	-1.0526	-0.096395	-0.11842	0.0026554	0.023016	0.0090399	-0.81083	-40.526	1.16e-06
[truncated: 3,568 more rows]
